# Supplementary material for: Crystal structure of (Z)-3-allyl-5-(3-bromo­benzyl­idene)-2-sulfanyl­idene-1,3-thia­zolidin-4-one
Source: Acta Crystallogr E Crystallogr Commun. 2015 Dec 6;71(Pt 12):o1010–1. doi: 10.1107/S2056989015022884 (PMC4719950; doi:10.1107/S2056989015022884)
Supplement: Supplementary file 1 [file e-71-o1010-sup1.cif]

##############################################################################
#                                                                            #
# This CIF contains the data in a paper accepted for publication in          #
# Acta Crystallographica Section E. It conforms to the requirements of       #
# Notes for Authors for Acta Crystallographica Section E, and has been       #
# peer reviewed under the auspices of the IUCr Commission on Journals.       #
#                                                                            #
# Full details of the Crystallographic Information File format               #
# are given in the paper "The Crystallographic Information File (CIF):       #
# a New Standard Archive File for Crystallography" by S. R. Hall, F. H.      #
# Allen and I. D. Brown [Acta Cryst. (1991), A47, 655-685].                  #
#                                                                            #
# The current version of the core CIF dictionary is obtainable from          #
# ftp://ftp.iucr.org/pub/cif_core.dic.                                       #
#                                                                            #
# Software is freely available for graphical display of the structure(s)     #
# in this CIF. For information consult the CIF software page                 #
# http://www.iucr.org/resources/cif/software.                                #
#                                                                            #
# This file may be used for bona fide research purposes within the           #
# scientific community so long as proper attribution is given to the journal # 
# article from which it was obtained.                                        #
#                                                                            #
##############################################################################
data_I
_database_code_depnum_ccdc_archive 'CCDC 1439611'
_audit_creation_method     'SHELXL-2014/7'
_journal_date_recd_electronic     2015-11-24
_journal_date_accepted     2015-11-30
_journal_name_full     'Acta Crystallographica, Section E'
_journal_year     2015
_journal_volume     71
_journal_issue     12
_journal_page_first     o1010
_journal_page_last     o1011
_journal_paper_category     HO
_journal_paper_doi     10.1107/S2056989015022884
_journal_coeditor_code     SU5249
_publ_contact_author_name     'Rahhal  El Ajlaoui'
_publ_contact_author_address
;
Laboratoire de Chimie Organique et Analytique
Universit\'e Sultan Moulay Slimane,
Facult\'e des Sciences et Techniques, B\'eni-Mellal, BP 523, Morocco
;
_publ_contact_author_email     'r_elajlaoui@yahoo.fr'
_publ_contact_author_fax     '212 537 77 54 40'
_publ_contact_author_phone     '212 537 77 54 40'
_publ_section_title
;\
Crystal structure of
(<i>Z</i>)-3-allyl-5-(3-bromobenzylidene)-2-sulfanylidene-1,3-thiazolidin-4-\
one
;
loop_
    _publ_author_name
    _publ_author_address
    'El Ajlaoui, Rahhal'
;
Laboratoire de Chimie Organique et Analytique
Universit\'e Sultan Moulay Slimane,
Facult\'e des Sciences et Techniques, B\'eni-Mellal, BP 523, Morocco
;
    'Rakib, El Mostapha'
;
Laboratoire de Chimie Organique et Analytique
Universit\'e Sultan Moulay Slimane,
Facult\'e des Sciences et Techniques, B\'eni-Mellal, BP 523, Morocco
;
    'Forsal, Issam'
;
Laboratoire de Chimie Organique et Analytique
Universit\'e Sultan Moulay Slimane,
Facult\'e des Sciences et Techniques, B\'eni-Mellal, BP 523, Morocco
;
    'Saadi, Mohamed'
;
Laboratoire de Chimie du Solide Appliqu\'ee,
Facult\'e des Sciences, Universit\'e Mohammed V de Rabat
Avenue Ibn Battouta, BP. 1014, Rabat, Morocco
;
    'El Ammari, Lahcen'
;
Laboratoire de Chimie du Solide Appliqu\'ee,
Facult\'e des Sciences, Universit\'e Mohammed V de Rabat
Avenue Ibn Battouta, BP. 1014, Rabat, Morocco
;
_chemical_name_systematic
;
(<i>Z</i>)-3-Allyl-5-(3-bromobenzylidene)-2-sulfanylidene-1,3-thiazolidin-4-one
;
_chemical_name_common     ?
_chemical_formula_moiety     'C13 H10 Br N O S2'
_chemical_formula_sum     'C13 H10 Br N O S2'
_chemical_formula_iupac     'C13 H10 Br N O S2'
_chemical_formula_weight     340.25
_chemical_melting_point     390
_shelx_space_group_comment
;
The symmetry employed for this shelxl refinement is uniquely defined
by the following loop, which should always be used as a source of
symmetry information in preference to the above space-group names.
They are only intended as comments.
;
_space_group_crystal_system     triclinic
_space_group_name_H-M_alt     'P -1'
_space_group_name_Hall     '-P 1'
loop_
    _space_group_symop_operation_xyz
    'x, y, z'
    '-x, -y, -z'
_cell_length_a     5.4044(6)
_cell_length_b     11.2306(13)
_cell_length_c     11.7966(13)
_cell_angle_alpha     80.100(5)
_cell_angle_beta     84.912(6)
_cell_angle_gamma     76.732(6)
_cell_volume     685.60(13)
_cell_formula_units_Z     2
_cell_measurement_reflns_used     4181
_cell_measurement_theta_min     2.770
_cell_measurement_theta_max     30.508
_cell_measurement_temperature     296(2)
_exptl_crystal_description     block
_exptl_crystal_colour     Colourless
_exptl_crystal_size_max     0.31
_exptl_crystal_size_mid     0.27
_exptl_crystal_size_min     0.21
_exptl_crystal_density_diffrn     1.648
_exptl_crystal_F_000     340
_exptl_absorpt_coefficient_mu     3.288
_exptl_absorpt_correction_type     multi-scan
_exptl_absorpt_process_details
;
(SADABS; Bruker, 2009)
;
_exptl_absorpt_correction_T_min     0.4786
_exptl_absorpt_correction_T_max     0.7462
_diffrn_ambient_temperature     296(2)
_diffrn_radiation_type     MoK\a
_diffrn_radiation_wavelength     0.71073
_diffrn_radiation_source     'fine-focus sealed tube'
_diffrn_radiation_monochromator     graphite
_diffrn_measurement_device_type     'Bruker X8 APEX'
_diffrn_measurement_method     '\f and \w scans'
_diffrn_reflns_number     25482
_diffrn_reflns_av_R_equivalents     0.0442
_diffrn_reflns_theta_min     2.770
_diffrn_reflns_theta_max     30.508
_diffrn_reflns_theta_full     25.242
_diffrn_measured_fraction_theta_max     0.999
_diffrn_measured_fraction_theta_full     0.999
_diffrn_reflns_limit_h_min     -7
_diffrn_reflns_limit_h_max     7
_diffrn_reflns_limit_k_min     -16
_diffrn_reflns_limit_k_max     16
_diffrn_reflns_limit_l_min     -16
_diffrn_reflns_limit_l_max     16
_reflns_number_total     4181
_reflns_number_gt     2895
_reflns_threshold_expression     'I > 2\s(I)'
_refine_ls_structure_factor_coef     Fsqd
_refine_ls_matrix_type     full
_refine_ls_R_factor_all     0.0678
_refine_ls_R_factor_gt     0.0387
_refine_ls_wR_factor_gt     0.0850
_refine_ls_wR_factor_ref     0.0978
_refine_ls_goodness_of_fit_ref     1.013
_refine_ls_restrained_S_all     1.013
_refine_ls_number_reflns     4181
_refine_ls_number_parameters     163
_refine_ls_number_restraints     0
_refine_ls_hydrogen_treatment     constr
_refine_ls_weighting_scheme     calc
_refine_ls_weighting_details
              'w=1/[\s^2^(Fo^2^)+(0.0356P)^2^+0.4920P] where P=(Fo^2^+2Fc^2^)/3'
_atom_sites_solution_hydrogens     geom
_atom_sites_solution_primary     ?
_atom_sites_solution_secondary     ?
_refine_ls_shift/su_max     0.001
_refine_ls_shift/su_mean     0.000
_refine_diff_density_max     0.947
_refine_diff_density_min     -0.712
_refine_ls_extinction_method     none
_refine_ls_extinction_coef     .
loop_
    _atom_type_symbol
    _atom_type_description
    _atom_type_scat_dispersion_real
    _atom_type_scat_dispersion_imag
    _atom_type_scat_source
    'C' 'C' 0.0033 0.0016
                         'International Tables Vol C Tables 4.2.6.8 and 6.1.1.4'
    'H' 'H' 0.0000 0.0000
                         'International Tables Vol C Tables 4.2.6.8 and 6.1.1.4'
    'N' 'N' 0.0061 0.0033
                         'International Tables Vol C Tables 4.2.6.8 and 6.1.1.4'
    'O' 'O' 0.0106 0.0060
                         'International Tables Vol C Tables 4.2.6.8 and 6.1.1.4'
    'S' 'S' 0.1246 0.1234
                         'International Tables Vol C Tables 4.2.6.8 and 6.1.1.4'
    'Br' 'Br' -0.2901 2.4595
                         'International Tables Vol C Tables 4.2.6.8 and 6.1.1.4'
_computing_data_collection
;
APEX2 (Bruker, 2009)
;
_computing_cell_refinement
;
SAINT (Bruker, 2009)
;
_computing_data_reduction
;
SAINT (Bruker, 2009)
;
_computing_structure_solution
;
SHELXS2014 (Sheldrick, 2008)
;
_computing_structure_refinement
;
SHELXL2014 (Sheldrick, 2015)
;
_computing_molecular_graphics
;
ORTEPIII (Burnett & Johnson, 1996),
ORTEP-3 for Windows (Farrugia, 2012) and PLATON (Spek, 2009)
;
_computing_publication_material
;
publCIF (Westrip, 2010)
;
loop_
    _atom_site_type_symbol
    _atom_site_label
    _atom_site_fract_x
    _atom_site_fract_y
    _atom_site_fract_z
    _atom_site_U_iso_or_equiv
    _atom_site_adp_type
    _atom_site_calc_flag
    _atom_site_occupancy
    _atom_site_disorder_assembly
    _atom_site_disorder_group
    C C1 0.7585(5) 0.8474(2) 0.6704(2) 0.0449(5) Uani d 1 . .
    C C2 0.7277(6) 0.8621(3) 0.5535(2) 0.0578(7) Uani d 1 . .
    H H2 0.7974 0.9201 0.5025 0.069 Uiso calc 1 . .
    C C3 0.5914(6) 0.7891(3) 0.5138(2) 0.0625(8) Uani d 1 . .
    H H3 0.5704 0.7977 0.4352 0.075 Uiso calc 1 . .
    C C4 0.4861(5) 0.7039(3) 0.5885(2) 0.0516(6) Uani d 1 . .
    H H4 0.3934 0.6562 0.5601 0.062 Uiso calc 1 . .
    C C5 0.5173(4) 0.6882(2) 0.70721(19) 0.0379(5) Uani d 1 . .
    C C6 0.6565(4) 0.7623(2) 0.7469(2) 0.0392(5) Uani d 1 . .
    H H6 0.6799 0.7540 0.8253 0.047 Uiso calc 1 . .
    C C7 0.4177(4) 0.5987(2) 0.79133(19) 0.0386(5) Uani d 1 . .
    H H7 0.4638 0.5940 0.8663 0.046 Uiso calc 1 . .
    C C8 0.2693(4) 0.5212(2) 0.77866(18) 0.0358(4) Uani d 1 . .
    C C9 0.1983(4) 0.4349(2) 0.87829(19) 0.0402(5) Uani d 1 . .
    C C10 -0.0140(4) 0.3884(2) 0.7315(2) 0.0385(5) Uani d 1 . .
    C C11 -0.0559(5) 0.2749(3) 0.9303(2) 0.0538(7) Uani d 1 . .
    H H11A -0.2218 0.2691 0.9094 0.065 Uiso calc 1 . .
    H H11B -0.0769 0.3018 1.0051 0.065 Uiso calc 1 . .
    C C12 0.1173(8) 0.1500(3) 0.9393(3) 0.0717(9) Uani d 1 . .
    H H12 0.0739 0.0898 0.9972 0.086 Uiso calc 1 . .
    C C13 0.3193(8) 0.1155(3) 0.8769(3) 0.0845(11) Uani d 1 . .
    H H13A 0.3724 0.1716 0.8176 0.101 Uiso calc 1 . .
    H H13B 0.4125 0.0343 0.8909 0.101 Uiso calc 1 . .
    N N1 0.0372(4) 0.36716(18) 0.84606(16) 0.0398(4) Uani d 1 . .
    O O1 0.2673(4) 0.42021(19) 0.97577(14) 0.0579(5) Uani d 1 . .
    S S1 0.13666(12) 0.50102(6) 0.65523(5) 0.04169(14) Uani d 1 . .
    S S2 -0.18899(14) 0.31940(7) 0.67061(6) 0.05491(18) Uani d 1 . .
    Br Br1 0.94248(6) 0.94874(3) 0.72543(3) 0.06670(13) Uani d 1 . .
loop_
    _atom_site_aniso_label
    _atom_site_aniso_U_11
    _atom_site_aniso_U_22
    _atom_site_aniso_U_33
    _atom_site_aniso_U_12
    _atom_site_aniso_U_13
    _atom_site_aniso_U_23
    C1 0.0478(14) 0.0440(13) 0.0461(13) -0.0140(11) -0.0009(10) -0.0110(10)
    C2 0.0697(18) 0.0600(17) 0.0465(14) -0.0269(14) 0.0026(13) -0.0013(12)
    C3 0.080(2) 0.079(2) 0.0341(13) -0.0327(17) -0.0068(13) -0.0022(13)
    C4 0.0625(16) 0.0627(16) 0.0376(12) -0.0268(13) -0.0082(11) -0.0086(11)
    C5 0.0402(12) 0.0407(12) 0.0345(11) -0.0097(9) -0.0058(9) -0.0077(9)
    C6 0.0424(12) 0.0420(12) 0.0356(11) -0.0106(10) -0.0030(9) -0.0105(9)
    C7 0.0418(12) 0.0450(12) 0.0319(10) -0.0102(10) -0.0087(9) -0.0097(9)
    C8 0.0381(11) 0.0397(11) 0.0315(10) -0.0072(9) -0.0077(8) -0.0093(9)
    C9 0.0434(12) 0.0455(12) 0.0359(11) -0.0142(10) -0.0071(9) -0.0091(9)
    C10 0.0346(11) 0.0436(12) 0.0403(12) -0.0059(9) -0.0075(9) -0.0152(9)
    C11 0.0588(16) 0.0713(18) 0.0417(13) -0.0359(14) 0.0026(11) -0.0107(12)
    C12 0.106(3) 0.0573(18) 0.0569(18) -0.0387(18) -0.0014(18) 0.0050(14)
    C13 0.098(3) 0.060(2) 0.082(3) -0.0004(19) -0.008(2) 0.0036(18)
    N1 0.0432(10) 0.0464(11) 0.0345(9) -0.0159(9) -0.0060(8) -0.0085(8)
    O1 0.0756(13) 0.0754(13) 0.0335(9) -0.0392(11) -0.0177(8) 0.0004(8)
    S1 0.0471(3) 0.0495(3) 0.0328(3) -0.0148(3) -0.0131(2) -0.0066(2)
    S2 0.0547(4) 0.0703(4) 0.0517(4) -0.0268(3) -0.0135(3) -0.0194(3)
    Br1 0.0796(2) 0.0688(2) 0.0663(2) -0.04359(17) 0.00513(15) -0.01814(15)
_geom_special_details
;
 All esds (except the esd in the dihedral angle between two l.s. planes)
 are estimated using the full covariance matrix.  The cell esds are taken
 into account individually in the estimation of esds in distances, angles
 and torsion angles; correlations between esds in cell parameters are only
 used when they are defined by crystal symmetry.  An approximate (isotropic)
 treatment of cell esds is used for estimating esds involving l.s. planes.
;
loop_
    _geom_bond_atom_site_label_1
    _geom_bond_atom_site_label_2
    _geom_bond_site_symmetry_2
    _geom_bond_distance
    _geom_bond_publ_flag
    C1 C6 . 1.374(3) ?
    C1 C2 . 1.381(4) ?
    C1 Br1 . 1.896(2) ?
    C2 C3 . 1.380(4) ?
    C2 H2 . 0.9300 ?
    C3 C4 . 1.374(4) ?
    C3 H3 . 0.9300 ?
    C4 C5 . 1.401(3) ?
    C4 H4 . 0.9300 ?
    C5 C6 . 1.401(3) ?
    C5 C7 . 1.447(3) ?
    C6 H6 . 0.9300 ?
    C7 C8 . 1.345(3) ?
    C7 H7 . 0.9300 ?
    C8 C9 . 1.472(3) ?
    C8 S1 . 1.749(2) ?
    C9 O1 . 1.213(3) ?
    C9 N1 . 1.394(3) ?
    C10 N1 . 1.372(3) ?
    C10 S2 . 1.631(2) ?
    C10 S1 . 1.739(2) ?
    C11 N1 . 1.453(3) ?
    C11 C12 . 1.489(5) ?
    C11 H11A . 0.9700 ?
    C11 H11B . 0.9700 ?
    C12 C13 . 1.283(5) ?
    C12 H12 . 0.9300 ?
    C13 H13A . 0.9300 ?
    C13 H13B . 0.9300 ?
loop_
    _geom_angle_atom_site_label_1
    _geom_angle_atom_site_label_2
    _geom_angle_atom_site_label_3
    _geom_angle_site_symmetry_1
    _geom_angle_site_symmetry_3
    _geom_angle
    _geom_angle_publ_flag
    C6 C1 C2 . . 121.4(2) ?
    C6 C1 Br1 . . 119.79(18) ?
    C2 C1 Br1 . . 118.8(2) ?
    C3 C2 C1 . . 118.7(2) ?
    C3 C2 H2 . . 120.7 ?
    C1 C2 H2 . . 120.7 ?
    C4 C3 C2 . . 121.1(3) ?
    C4 C3 H3 . . 119.5 ?
    C2 C3 H3 . . 119.5 ?
    C3 C4 C5 . . 120.6(2) ?
    C3 C4 H4 . . 119.7 ?
    C5 C4 H4 . . 119.7 ?
    C6 C5 C4 . . 118.1(2) ?
    C6 C5 C7 . . 117.89(19) ?
    C4 C5 C7 . . 124.0(2) ?
    C1 C6 C5 . . 120.2(2) ?
    C1 C6 H6 . . 119.9 ?
    C5 C6 H6 . . 119.9 ?
    C8 C7 C5 . . 130.5(2) ?
    C8 C7 H7 . . 114.8 ?
    C5 C7 H7 . . 114.8 ?
    C7 C8 C9 . . 120.37(19) ?
    C7 C8 S1 . . 129.97(18) ?
    C9 C8 S1 . . 109.66(16) ?
    O1 C9 N1 . . 122.5(2) ?
    O1 C9 C8 . . 127.0(2) ?
    N1 C9 C8 . . 110.44(18) ?
    N1 C10 S2 . . 126.32(19) ?
    N1 C10 S1 . . 110.91(16) ?
    S2 C10 S1 . . 122.77(14) ?
    N1 C11 C12 . . 113.0(2) ?
    N1 C11 H11A . . 109.0 ?
    C12 C11 H11A . . 109.0 ?
    N1 C11 H11B . . 109.0 ?
    C12 C11 H11B . . 109.0 ?
    H11A C11 H11B . . 107.8 ?
    C13 C12 C11 . . 127.9(3) ?
    C13 C12 H12 . . 116.1 ?
    C11 C12 H12 . . 116.1 ?
    C12 C13 H13A . . 120.0 ?
    C12 C13 H13B . . 120.0 ?
    H13A C13 H13B . . 120.0 ?
    C10 N1 C9 . . 116.30(19) ?
    C10 N1 C11 . . 123.3(2) ?
    C9 N1 C11 . . 120.27(19) ?
    C10 S1 C8 . . 92.61(11) ?
loop_
    _geom_hbond_atom_site_label_D
    _geom_hbond_atom_site_label_H
    _geom_hbond_atom_site_label_A
    _geom_hbond_site_symmetry_A
    _geom_hbond_distance_DH
    _geom_hbond_distance_HA
    _geom_hbond_distance_DA
    _geom_hbond_angle_DHA
    C7 H7 O1 2_667 0.93 2.42 3.310(3) 159
_shelx_hkl_file
;
  -1   0   0 1913.91   80.89
  -1   0   0 1827.62   84.99
  -1   0   0 1892.51   73.49
  -1   0   0 1890.51  108.29
  -1   0   0 1990.60   81.29
  -1   0   0 1871.71   84.19
  -1   0   0 2067.69   94.29
  -1   0   0 1956.60   87.99
   1   0   0 1724.43   85.09
   1   0   0 1961.50   81.19
   1   0   0 2040.40   84.19
   1   0   0 2016.70   88.09
   1   0   0 2012.40   73.49
   1   0   0 1863.61  108.39
  -2   0   0   84.59    4.00
  -2   0   0   79.49    4.10
  -2   0   0   83.49    3.40
  -2   0   0   83.59    3.60
  -2   0   0   88.79    3.80
   2   0   0   89.29    3.90
   2   0   0   86.69    4.10
   2   0   0   79.79    4.00
   2   0   0   88.69    3.40
   2   0   0   82.49    5.00
   2   0   0   83.59    3.70
  -3   0   0    1.70    0.90
  -3   0   0    1.50    0.30
  -3   0   0    0.90    0.70
   3   0   0    0.20    0.60
   3   0   0    1.30    1.10
   3   0   0   -0.90    1.10
   3   0   0    1.30    0.70
  -4   0   0   15.00    1.40
  -4   0   0   15.40    1.70
   4   0   0   17.10    2.20
   4   0   0   13.20    2.00
   4   0   0   15.20    1.30
   4   0   0   17.60    1.40
  -5   0   0    2.60    1.80
  -5   0   0    2.30    1.30
  -5   0   0    2.60    1.70
   5   0   0    1.70    1.40
   5   0   0   -0.50    1.60
   5   0   0    1.00    1.10
  -6   0   0    2.60    1.50
  -6   0   0    2.80    2.20
  -6   0   0    4.00    3.10
   6   0   0    0.40    1.80
   6   0   0   -1.00    1.60
   6   0   0    4.10    3.00
  -7   0   0    0.20    3.70
   7   0   0    6.10    2.90
   7  -1   0    2.60    3.90
  -7   1   0    6.90    4.20
   6  -1   0    3.20    1.80
   6  -1   0    2.10    3.10
  -6   1   0    3.10    2.30
  -6   1   0    4.00    3.10
  -6   1   0    8.20    1.70
   5  -1   0   -0.40    1.30
   5  -1   0    3.60    2.30
   5  -1   0   -0.20    1.70
   5  -1   0   -0.80    1.20
  -5   1   0    1.60    1.60
  -5   1   0   -0.80    1.40
  -5   1   0   -1.40    1.10
  -5   1   0    1.40    2.20
   4  -1   0   92.19    5.30
   4  -1   0   93.99    6.40
   4  -1   0   98.29    4.20
   4  -1   0   94.99    4.50
  -4   1   0   95.99    5.70
  -4   1   0  101.59    4.10
  -4   1   0   96.69    5.00
   3  -1   0  350.66   14.60
   3  -1   0  345.37   13.70
   3  -1   0  342.67   15.60
   3  -1   0  349.37   19.70
  -3   1   0  334.37   15.20
  -3   1   0  336.17   13.20
  -3   1   0  347.37   14.40
  -3   1   0  335.67   17.20
   2  -1   0   92.79    4.30
   2  -1   0   89.49    4.10
   2  -1   0   90.69    3.60
   2  -1   0   86.89    5.40
   2  -1   0   93.39    4.00
   2  -1   0   88.79    4.40
   2  -1   0   92.99    3.70
  -2   1   0   88.29    4.20
  -2   1   0   94.79    4.00
  -2   1   0   86.49    4.80
  -2   1   0   89.49    3.60
   1  -1   0  924.81   43.10
   1  -1   0  927.11   54.79
   1  -1   0  995.80   37.30
   1  -1   0 1012.00   42.70
   1  -1   0  979.80   38.50
  -1   1   0 1003.40   38.40
  -1   1   0  991.40   54.79
  -1   1   0 1017.60   41.00
  -1   1   0  959.40   42.70
  -1   1   0 1040.00   54.79
  -1   1   0  995.80   41.20
  -1   1   0  955.90   47.60
  -1   1   0  939.61   37.10
  -1   1   0  957.80   43.10
   0  -1   0   -0.40    0.10
   0  -1   0   -0.40    0.10
   0  -1   0   -0.50    0.10
   0  -1   0   -0.40    0.10
   0  -1   0   -0.50    0.10
   0  -1   0   -0.70    0.10
   0   1   0   -0.60    0.10
   0   1   0   -0.60    0.10
   0   1   0   -0.50    0.10
   0   1   0   -0.40    0.10
   0   1   0   -0.40    0.10
   0   1   0   -0.50    0.10
   0   1   0   -0.60    0.10
  -1  -1   0    5.00    0.60
  -1  -1   0    5.30    0.50
  -1  -1   0    5.50    0.50
  -1  -1   0    6.20    0.50
  -1  -1   0    5.90    0.60
  -1  -1   0    5.80    0.50
  -1  -1   0    6.40    0.40
  -1  -1   0    5.90    0.50
   1   1   0    5.50    0.50
   1   1   0    7.10    0.60
   1   1   0    5.50    0.40
   1   1   0    6.60    0.50
   1   1   0    6.10    0.60
   1   1   0    6.30    0.50
   1   1   0    6.10    0.50
  -2  -1   0  818.52   45.80
  -2  -1   0  776.42   37.20
  -2  -1   0  837.22   34.80
  -2  -1   0  807.52   34.20
  -2  -1   0  849.41   39.80
  -2  -1   0  839.22   34.30
  -2  -1   0  800.42   35.60
  -2  -1   0  790.12   31.10
   2   1   0  774.62   36.00
   2   1   0  855.81   37.30
   2   1   0  852.01   34.20
   2   1   0  784.42   39.80
   2   1   0  811.52   34.30
  -3  -1   0  178.58    7.30
  -3  -1   0  182.78    8.80
  -3  -1   0  185.98    8.50
  -3  -1   0  186.18    7.90
   3   1   0  183.08    8.60
   3   1   0  191.98    7.80
   3   1   0  183.38    8.10
  -4  -1   0   55.39    3.30
  -4  -1   0   57.79    3.50
  -4  -1   0   54.49    2.70
   4   1   0   57.89    3.60
   4   1   0   55.99    2.80
   4   1   0   57.69    3.00
  -5  -1   0   27.90    2.00
  -5  -1   0   27.50    2.70
   5   1   0   22.50    2.00
   5   1   0   24.80    2.90
   5   1   0   30.40    2.30
  -6  -1   0    4.90    1.60
  -6  -1   0    6.00    2.90
  -6  -1   0    3.70    2.30
   6   1   0    3.70    1.70
   6   1   0    3.50    2.00
   6   1   0    4.40    2.80
  -7  -1   0    7.50    3.30
  -7  -1   0    8.50    3.90
   7   1   0    5.20    3.40
   7  -2   0    7.10    4.20
  -7   2   0    4.30    3.30
   6  -2   0    8.30    3.50
   6  -2   0    1.00    3.30
  -6   2   0    4.40    2.60
   5  -2   0    0.30    2.50
   5  -2   0    0.40    1.20
   5  -2   0    0.90    2.50
  -5   2   0    1.00    1.40
  -5   2   0    1.30    1.60
  -5   2   0   -1.50    2.40
  -5   2   0    1.70    1.20
   4  -2   0    1.20    1.00
   4  -2   0    1.80    1.90
   4  -2   0   -0.90    1.80
  -4   2   0    2.60    1.80
  -4   2   0    1.40    1.10
  -4   2   0    0.70    1.10
  -4   2   0    0.80    0.90
   3  -2   0   83.59    4.60
   3  -2   0   87.09    3.70
   3  -2   0   89.09    5.70
  -3   2   0   87.19    3.80
  -3   2   0   83.49    4.00
  -3   2   0   94.49    3.80
  -3   2   0   82.69    4.20
  -3   2   0   88.69    3.60
  -3   2   0   84.79    5.00
   2  -2   0  117.69    5.10
   2  -2   0  119.69    7.40
   2  -2   0  132.89    4.90
   2  -2   0  119.99    5.90
  -2   2   0  126.79    5.60
  -2   2   0  120.89    6.40
  -2   2   0  123.19    5.00
  -2   2   0  125.69    5.40
  -2   2   0  126.79    4.90
  -2   2   0  129.99    5.40
   1  -2   0 4280.77  167.78
   1  -2   0 4640.74  179.48
   1  -2   0 4310.07  239.18
   1  -2   0 4342.77  162.48
   1  -2   0 3952.40  188.48
   1  -2   0 4502.95  208.58
   1  -2   0 4017.60  240.08
  -1   2   0 4084.59  187.98
  -1   2   0 4215.68  208.58
  -1   2   0 4151.18  249.18
  -1   2   0 4174.98  179.48
  -1   2   0 4207.68  179.38
  -1   2   0 4528.75  167.88
  -1   2   0 4427.46  239.08
   0  -2   0  420.36   18.40
   0  -2   0  431.86   17.00
   0  -2   0  328.37   23.80
   0  -2   0  392.46   19.70
   0  -2   0  401.76   17.00
   0  -2   0  426.76   17.60
   0  -2   0  426.86   17.20
   0   2   0  417.46   17.00
   0   2   0  351.26   19.70
   0   2   0  424.66   17.60
   0   2   0  396.36   17.20
   0   2   0  411.36   17.00
  -1  -2   0   34.30    2.30
  -1  -2   0   32.60    1.80
  -1  -2   0   34.20    1.80
  -1  -2   0   33.90    1.70
  -1  -2   0   33.90    1.60
  -1  -2   0   36.00    2.20
  -1  -2   0   33.90    1.80
  -1  -2   0   35.10    1.60
  -1  -2   0   34.20    1.50
   1   2   0   34.30    1.60
   1   2   0   33.40    1.70
   1   2   0   33.90    2.20
   1   2   0   33.00    1.60
   1   2   0   36.90    1.70
   1   2   0   32.90    1.80
   1   2   0   33.40    1.80
   1   2   0   36.10    1.80
   1   2   0   31.00    2.20
  -2  -2   0   24.50    1.40
  -2  -2   0   27.70    1.60
  -2  -2   0   28.70    1.60
  -2  -2   0   24.20    1.40
   2   2   0   28.30    1.80
   2   2   0   28.30    1.60
   2   2   0   23.90    1.50
   2   2   0   26.40    1.40
   2   2   0   26.00    1.60
  -3  -2   0   46.30    2.50
  -3  -2   0   38.90    2.00
  -3  -2   0   40.80    2.60
  -3  -2   0   37.20    2.10
   3   2   0   44.80    2.20
   3   2   0   43.00    2.70
   3   2   0   38.00    2.50
   3   2   0   41.30    2.00
  -4  -2   0   33.10    2.00
  -4  -2   0   39.40    2.90
  -4  -2   0   33.30    2.50
  -4  -2   0   32.80    1.80
   4   2   0   34.70    1.70
   4   2   0   31.60    2.70
   4   2   0   33.00    2.20
  -5  -2   0   51.89    2.90
  -5  -2   0   52.69    4.00
   5   2   0   55.69    3.30
   5   2   0   50.39    3.10
   5   2   0   48.00    3.50
  -6  -2   0   27.80    3.60
  -6  -2   0   22.40    3.20
  -6  -2   0   28.30    2.50
   6   2   0   21.50    2.40
   6   2   0   29.70    2.60
   6   2   0   27.70    3.30
  -7  -2   0    5.40    3.10
  -7  -2   0    6.00    3.80
   7   2   0    4.30    2.70
   7   2   0    1.70    2.50
   7   2   0    2.00    2.20
   7  -3   0    1.70    4.20
  -7   3   0    2.30    4.50
   6  -3   0   14.50    4.10
   6  -3   0   10.40    3.70
  -6   3   0    5.90    3.50
   5  -3   0   42.20    4.00
   5  -3   0   51.39    5.10
   5  -3   0   40.00    2.70
  -5   3   0   44.30    3.10
  -5   3   0   39.60    4.10
  -5   3   0   46.60    2.60
  -5   3   0   43.10    2.90
  -5   3   0   39.30    4.40
   4  -3   0  115.99    5.30
   4  -3   0  129.49    8.20
   4  -3   0  123.99    6.80
  -4   3   0  122.59    5.40
  -4   3   0  125.09    5.70
  -4   3   0  127.79    7.30
  -4   3   0  134.29    8.70
  -4   3   0  127.09    5.20
  -4   3   0  126.39    6.00
   3  -3   0   21.80    2.00
   3  -3   0   23.70    1.50
   3  -3   0   28.80    2.80
  -3   3   0   23.60    2.10
  -3   3   0   22.30    2.60
  -3   3   0   25.00    1.70
  -3   3   0   27.30    1.50
  -3   3   0   24.10    1.60
  -3   3   0   26.90    1.50
   2  -3   0 1651.03   96.09
   2  -3   0 1607.14   75.49
   2  -3   0 1788.82   64.99
   2  -3   0 1705.83   67.19
  -2   3   0 1758.72   71.79
  -2   3   0 1740.63   67.19
  -2   3   0 1732.03   99.69
  -2   3   0 1741.93   71.79
  -2   3   0 1616.34   83.39
  -2   3   0 1776.92   71.79
  -2   3   0 1709.23   74.69
   1  -3   0 1001.70   58.79
   1  -3   0 1011.60   41.10
   1  -3   0  957.00   46.10
   1  -3   0 1123.59   43.90
   1  -3   0 1078.09   58.49
   1  -3   0 1117.29   60.99
  -1   3   0 1080.59   58.49
  -1   3   0 1007.20   60.99
  -1   3   0 1005.90   50.99
  -1   3   0 1053.09   44.00
  -1   3   0 1048.80   46.10
  -1   3   0 1121.19   41.10
  -1   3   0 1031.70   61.69
  -1   3   0 1010.80   43.90
   0  -3   0  120.29    5.00
   0  -3   0  106.29    7.00
   0  -3   0  117.39    5.10
   0  -3   0  118.09    5.70
   0  -3   0  120.79    5.00
   0  -3   0   98.59    6.90
   0  -3   0  118.59    5.40
   0  -3   0  117.29    5.00
   0   3   0  100.39    7.10
   0   3   0  109.59    5.00
   0   3   0  126.19    5.10
   0   3   0  117.69    5.00
   0   3   0  120.49    5.00
   0   3   0  105.69    5.70
   0   3   0   92.49    6.90
  -1  -3   0  105.69    4.90
  -1  -3   0   99.09    4.70
  -1  -3   0  108.59    4.80
  -1  -3   0  109.59    5.10
  -1  -3   0  106.19    6.50
  -1  -3   0  109.89    5.30
  -1  -3   0  103.29    4.40
  -1  -3   0  102.39    6.50
  -1  -3   0  103.99    5.40
  -1  -3   0  105.89    4.80
   1   3   0  100.39    4.70
   1   3   0  110.69    4.70
   1   3   0  106.39    4.80
   1   3   0   99.79    6.50
   1   3   0   95.89    6.40
   1   3   0  108.79    5.40
   1   3   0  112.69    4.90
   1   3   0   99.59    4.80
   1   3   0  111.19    5.10
  -2  -3   0    0.10    0.90
  -2  -3   0    0.20    0.60
  -2  -3   0   -0.80    0.50
  -2  -3   0   -0.20    0.60
  -2  -3   0    1.20    0.80
   2   3   0   -0.40    0.80
   2   3   0   -0.30    0.50
   2   3   0   -0.20    0.50
   2   3   0    0.20    0.50
   2   3   0    0.70    0.70
   2   3   0    0.50    0.70
  -3  -3   0    8.60    1.00
  -3  -3   0    9.50    1.10
  -3  -3   0   11.20    1.30
  -3  -3   0    7.60    1.40
   3   3   0   10.10    1.10
   3   3   0    8.90    1.20
   3   3   0   11.20    0.90
   3   3   0   10.20    1.00
   3   3   0   10.30    1.30
  -4  -3   0   11.40    1.70
  -4  -3   0   12.20    1.40
  -4  -3   0   11.60    1.60
  -4  -3   0   12.20    1.20
   4   3   0   12.80    1.50
   4   3   0   13.30    1.70
   4   3   0   11.00    1.80
  -5  -3   0   15.40    2.00
  -5  -3   0   12.90    1.70
  -5  -3   0   13.10    2.50
   5   3   0   14.60    1.80
   5   3   0   11.60    2.10
  -6  -3   0    6.30    2.60
  -6  -3   0    8.30    2.00
   6   3   0    5.40    2.10
   6   3   0    6.20    2.60
   6   3   0    7.00    1.90
  -7  -3   0   29.80    4.50
  -7  -3   0   27.90    2.90
  -7  -3   0   27.70    4.30
   7   3   0   25.50    3.90
   7   3   0   26.60    3.00
   7   3   0   26.70    3.20
   7  -4   0    0.30    4.60
  -7   4   0   -2.50    4.40
   6  -4   0    6.90    4.30
   6  -4   0   -4.80    3.60
  -6   4   0   -0.20    3.70
   5  -4   0   -0.30    2.80
   5  -4   0    3.00    3.10
  -5   4   0   -0.90    2.00
  -5   4   0   -3.40    2.80
   4  -4   0    3.90    1.20
   4  -4   0    4.10    2.20
   4  -4   0    7.90    2.80
  -4   4   0    1.40    2.30
  -4   4   0    2.90    1.20
  -4   4   0    5.90    1.70
  -4   4   0    5.90    1.20
   3  -4   0   43.30    2.90
   3  -4   0   42.80    2.30
   3  -4   0   46.10    3.60
  -3   4   0   49.30    3.40
  -3   4   0   44.70    2.40
  -3   4   0   47.50    4.20
  -3   4   0   46.20    2.40
   2  -4   0   23.30    2.50
   2  -4   0   23.80    2.00
   2  -4   0   22.70    1.80
   2  -4   0   21.30    1.40
  -2   4   0   21.30    1.40
  -2   4   0   21.10    2.20
  -2   4   0   23.10    1.30
  -2   4   0   24.00    2.10
  -2   4   0   22.80    1.30
   1  -4   0   51.19    3.20
   1  -4   0   48.00    2.60
   1  -4   0   48.70    3.60
   1  -4   0   52.09    2.50
   1  -4   0   55.89    3.70
  -1   4   0   44.80    2.40
  -1   4   0   52.09    2.40
  -1   4   0   52.69    2.30
  -1   4   0   50.99    3.70
  -1   4   0   49.70    2.50
  -1   4   0   50.49    3.00
  -1   4   0   52.19    3.70
   0  -4   0   15.80    1.10
   0  -4   0   16.40    1.10
   0  -4   0   16.80    1.30
   0  -4   0   14.20    1.10
   0  -4   0   17.00    0.90
   0  -4   0   14.90    1.70
   0  -4   0   15.00    1.30
   0   4   0   12.30    1.60
   0   4   0   14.40    1.30
   0   4   0   13.00    1.60
   0   4   0   17.40    1.10
   0   4   0   14.40    1.20
  -1  -4   0  390.86   17.50
  -1  -4   0  423.46   18.10
  -1  -4   0  429.36   20.10
  -1  -4   0  409.56   24.10
  -1  -4   0  419.16   18.10
  -1  -4   0  388.06   20.10
  -1  -4   0  407.46   18.90
   1   4   0  413.66   24.40
   1   4   0  409.76   20.20
   1   4   0  409.96   20.10
   1   4   0  399.56   17.70
   1   4   0  407.56   24.10
  -2  -4   0    8.10    1.20
  -2  -4   0    7.30    1.10
  -2  -4   0    8.30    0.70
  -2  -4   0    8.50    1.20
  -2  -4   0    7.60    1.20
   2   4   0    7.50    1.20
   2   4   0    7.30    0.70
   2   4   0    9.30    1.00
   2   4   0    7.10    1.00
   2   4   0    9.00    1.00
   2   4   0   10.50    1.10
  -3  -4   0  816.22   37.30
  -3  -4   0  832.72   47.50
  -3  -4   0  793.92   35.70
  -3  -4   0  776.82   34.30
   3   4   0  810.32   39.80
   3   4   0  816.62   34.40
   3   4   0  835.22   34.80
   3   4   0  805.12   35.90
  -4  -4   0  711.23   29.30
  -4  -4   0  692.73   26.60
  -4  -4   0  707.93   31.90
  -4  -4   0  666.83   30.60
   4   4   0  679.33   34.00
   4   4   0  687.83   30.80
   4   4   0  678.83   29.40
  -5  -4   0  166.48    8.30
  -5  -4   0  168.08    7.00
  -5  -4   0  155.48    8.10
   5   4   0  152.98    7.50
   5   4   0  163.18    8.10
  -6  -4   0   -0.60    2.60
  -6  -4   0   -3.40    2.10
  -6  -4   0   -0.20    2.00
   6   4   0   -1.80    2.20
   6   4   0   -1.10    1.80
  -7  -4   0    1.00    3.30
  -7  -4   0   -1.40    2.10
  -7  -4   0    4.00    3.50
   7   4   0    2.40    2.50
   7   4   0    2.20    2.70
   7   4   0    0.00    2.90
   6  -5   0   -2.80    3.90
   6  -5   0    1.70    4.70
  -6   5   0   -1.90    4.00
   5  -5   0    8.20    3.20
   5  -5   0    3.80    3.00
  -5   5   0    5.20    3.20
  -5   5   0    4.70    3.10
   4  -5   0    7.30    1.40
   4  -5   0   12.50    3.30
   4  -5   0    8.10    2.50
  -4   5   0    8.30    1.40
  -4   5   0    9.70    2.40
  -4   5   0    5.50    2.70
   3  -5   0  217.58   10.10
   3  -5   0  207.78   12.70
   3  -5   0  207.18    8.60
  -3   5   0  213.08    9.40
  -3   5   0  201.98    9.20
  -3   5   0  217.48   13.30
  -3   5   0  207.98   11.10
   2  -5   0  133.19    8.40
   2  -5   0  134.39    6.40
   2  -5   0  134.99    7.80
  -2   5   0  132.39    8.60
  -2   5   0  139.59    8.70
  -2   5   0  131.59    5.90
  -2   5   0  124.09    7.10
  -2   5   0  129.09    5.90
  -2   5   0  129.79    6.00
   1  -5   0    2.90    0.80
   1  -5   0    4.40    1.30
   1  -5   0    2.60    1.00
   1  -5   0    0.80    1.50
  -1   5   0    2.60    0.50
  -1   5   0    0.50    1.00
  -1   5   0    2.10    1.20
  -1   5   0    1.20    0.80
  -1   5   0    2.20    1.00
  -1   5   0    1.80    0.80
   0  -5   0  259.07   11.00
   0  -5   0  247.98   11.00
   0  -5   0  245.68   11.60
   0  -5   0  250.17   15.00
   0   5   0  246.88   15.00
   0   5   0  263.37   11.00
   0   5   0  240.08   12.40
   0   5   0  244.98   10.40
   0   5   0  237.68   15.20
   0   5   0  232.98   10.80
  -1  -5   0  302.97   14.10
  -1  -5   0  320.97   19.40
  -1  -5   0  325.17   14.40
  -1  -5   0  332.27   14.50
  -1  -5   0  315.97   16.10
  -1  -5   0  334.47   15.20
   1   5   0  332.27   19.70
   1   5   0  337.17   16.20
   1   5   0  305.67   14.20
   1   5   0  337.67   16.10
   1   5   0  340.57   19.50
  -2  -5   0   56.19    3.20
  -2  -5   0   63.39    4.10
  -2  -5   0   67.59    3.50
  -2  -5   0   60.69    3.00
  -2  -5   0   63.19    3.40
  -2  -5   0   60.29    2.70
   2   5   0   56.89    4.20
   2   5   0   60.19    3.00
   2   5   0   62.99    3.40
   2   5   0   59.69    3.20
   2   5   0   61.99    4.20
   2   5   0   58.09    2.90
  -3  -5   0    5.80    1.20
  -3  -5   0    6.50    1.20
  -3  -5   0    3.60    1.50
  -3  -5   0    6.00    1.30
   3   5   0    3.00    1.20
   3   5   0    6.10    1.30
   3   5   0    4.70    1.50
   3   5   0    4.50    1.00
   3   5   0    5.60    1.00
  -4  -5   0   21.00    2.00
  -4  -5   0   20.00    1.90
  -4  -5   0   15.60    2.00
  -4  -5   0   22.70    1.70
   4   5   0   15.20    1.90
   4   5   0   19.20    1.70
   4   5   0   21.70    1.90
   4   5   0   20.30    2.10
  -5  -5   0   -0.90    2.30
  -5  -5   0    3.50    1.90
  -5  -5   0    0.20    1.60
   5   5   0   -0.50    1.70
   5   5   0    1.60    1.60
   5   5   0   -2.20    1.70
  -6  -5   0   65.89    5.00
  -6  -5   0   70.99    5.10
  -6  -5   0   78.89    4.30
   6   5   0   77.89    4.90
   6   5   0   63.09    4.40
  -7  -5   0    5.60    2.40
  -7  -5   0    4.50    3.40
   7   5   0    8.80    3.30
   7   5   0    6.90    3.00
   7   5   0    8.30    2.50
   6  -6   0    2.40    5.50
   6  -6   0    4.20    4.10
  -6   6   0   -3.10    4.60
  -6   6   0   -5.40    4.20
   5  -6   0   -0.20    3.20
   5  -6   0   -4.80    4.20
  -5   6   0   -0.90    2.70
  -5   6   0   -2.20    3.30
   4  -6   0    0.50    2.40
   4  -6   0    2.80    1.40
   4  -6   0    3.50    3.50
  -4   6   0    3.90    1.30
  -4   6   0    3.90    2.70
  -4   6   0    3.10    2.90
  -4   6   0    2.10    2.50
   3  -6   0   12.20    2.10
   3  -6   0   13.80    3.20
  -3   6   0   14.70    1.50
  -3   6   0   11.50    2.50
  -3   6   0   16.50    1.00
  -3   6   0   14.20    1.50
  -3   6   0   11.60    2.30
  -3   6   0   15.30    2.80
   2  -6   0    3.70    1.20
   2  -6   0    4.50    1.30
   2  -6   0   -0.70    2.20
  -2   6   0    1.40    1.50
  -2   6   0    2.80    1.00
  -2   6   0    1.90    0.50
  -2   6   0    3.60    0.50
  -2   6   0    2.80    1.90
  -2   6   0    3.80    1.70
  -2   6   0    2.40    1.00
   1  -6   0   49.90    4.20
   1  -6   0   52.69    3.70
   1  -6   0   48.70    4.20
   1  -6   0   56.09    2.80
  -1   6   0   44.10    3.90
  -1   6   0   60.59    2.60
  -1   6   0   42.50    3.90
  -1   6   0   52.59    2.80
  -1   6   0   50.69    3.30
  -1   6   0   50.69    2.80
   0  -6   0   22.50    1.60
   0  -6   0   20.50    1.80
   0  -6   0   23.80    2.50
   0  -6   0   22.70    1.30
   0   6   0   24.00    1.20
   0   6   0   18.60    1.60
   0   6   0   18.60    2.30
   0   6   0   23.60    2.00
   0   6   0   19.20    2.50
   0   6   0   19.30    1.90
  -1  -6   0   44.50    2.50
  -1  -6   0   42.00    2.70
  -1  -6   0   38.10    2.40
  -1  -6   0   41.60    3.10
  -1  -6   0   39.40    2.00
   1   6   0   39.80    2.60
   1   6   0   40.70    3.30
   1   6   0   47.30    3.60
   1   6   0   37.80    2.50
   1   6   0   42.00    2.80
  -2  -6   0  696.23   30.00
  -2  -6   0  677.23   31.40
  -2  -6   0  713.53   39.90
  -2  -6   0  678.13   30.00
  -2  -6   0  668.23   28.90
   2   6   0  652.13   28.90
   2   6   0  670.53   40.40
   2   6   0  680.83   33.40
   2   6   0  662.33   29.30
   2   6   0  685.43   39.90
  -3  -6   0 1255.77   56.29
  -3  -6   0 1219.48   51.79
  -3  -6   0 1226.98   53.79
   3   6   0 1246.58   54.09
   3   6   0 1241.58   52.59
   3   6   0 1219.28   51.79
   3   6   0 1213.68   59.99
   3   6   0 1184.58   72.59
  -4  -6   0  243.98   11.10
  -4  -6   0  240.78    9.60
  -4  -6   0  229.18   11.60
   4   6   0  236.58   10.60
   4   6   0  236.38   10.90
   4   6   0  233.38   10.80
   4   6   0  224.78   12.10
  -5  -6   0   56.09    4.20
  -5  -6   0   53.39    3.50
  -5  -6   0   54.59    4.00
   5   6   0   47.80    4.00
   5   6   0   56.29    3.70
   5   6   0   55.79    3.60
  -6  -6   0    4.90    3.10
  -6  -6   0    8.00    2.20
  -6  -6   0    5.40    2.60
   6   6   0    9.60    2.40
   6   6   0    7.00    2.30
  -7  -6   0    5.40    3.60
  -7  -6   0    1.40    2.30
  -7  -6   0    2.50    2.90
   7   6   0    2.40    2.50
   7   6   0   -0.50    2.70
   6  -7   0   -3.20    6.10
   6  -7   0    1.40    4.10
  -6   7   0    1.00    4.70
  -6   7   0    2.20    4.70
   5  -7   0    3.60    3.40
   5  -7   0   12.00    5.30
  -5   7   0    4.80    3.80
  -5   7   0    5.90    4.00
   4  -7   0   17.60    4.70
   4  -7   0   18.30    3.00
  -4   7   0   15.20    3.00
  -4   7   0    9.20    2.50
  -4   7   0   11.10    3.60
   3  -7   0   21.00    2.50
   3  -7   0   16.10    3.70
  -3   7   0   14.10    3.00
  -3   7   0   13.40    2.50
  -3   7   0   16.30    1.70
  -3   7   0   18.20    1.80
  -3   7   0   15.00    3.10
   2  -7   0   10.00    1.70
   2  -7   0   14.30    1.80
   2  -7   0    8.90    2.90
  -2   7   0    7.80    1.90
  -2   7   0   13.70    1.50
  -2   7   0    9.80    2.40
  -2   7   0   12.00    0.90
  -2   7   0   10.10    1.40
  -2   7   0    7.70    2.30
  -2   7   0   10.60    0.80
   1  -7   0  225.88   13.00
   1  -7   0  240.38   10.50
   1  -7   0  199.68   12.70
   1  -7   0  222.58    9.90
  -1   7   0  231.18    9.70
  -1   7   0  204.48   11.20
  -1   7   0  177.58   13.50
  -1   7   0  244.78    9.70
  -1   7   0  178.08   13.60
  -1   7   0  230.88    9.60
   0  -7   0   58.89    3.70
   0  -7   0   60.19    3.00
   0  -7   0   67.89    4.90
   0  -7   0   61.79    3.30
   0   7   0   58.49    4.00
   0   7   0   58.99    3.40
   0   7   0   73.49    5.20
   0   7   0   65.49    4.90
   0   7   0   66.69    3.90
   0   7   0   63.49    2.90
  -1  -7   0  138.39    6.90
  -1  -7   0  143.99    6.20
  -1  -7   0  150.68    6.60
  -1  -7   0  118.09    8.60
   1   7   0  138.09    6.40
   1   7   0  136.69    8.90
   1   7   0  139.49    7.20
   1   7   0  140.39    7.50
   1   7   0  132.09    9.00
  -2  -7   0  401.96   17.70
  -2  -7   0  405.86   24.30
  -2  -7   0  396.26   19.20
  -2  -7   0  391.76   18.30
  -2  -7   0  410.86   18.10
   2   7   0  421.16   24.40
   2   7   0  397.56   17.70
   2   7   0  408.96   24.70
   2   7   0  408.16   18.00
   2   7   0  432.06   20.40
  -3  -7   0  475.95   21.70
  -3  -7   0  477.35   22.70
  -3  -7   0  502.45   20.20
  -3  -7   0  490.55   20.90
   3   7   0  471.65   24.10
   3   7   0  479.85   29.20
   3   7   0  469.15   21.20
   3   7   0  499.85   21.00
  -4  -7   0   18.00    2.40
  -4  -7   0   16.20    2.60
   4   7   0   15.60    2.50
   4   7   0   15.70    1.70
   4   7   0   15.80    2.10
   4   7   0   13.80    2.10
   4   7   0   16.50    2.20
  -5  -7   0   60.49    4.10
  -5  -7   0   59.39    3.80
  -5  -7   0   55.09    4.30
   5   7   0   61.79    4.10
   5   7   0   62.59    4.00
   5   7   0   56.59    4.30
  -6  -7   0   -2.50    3.20
  -6  -7   0    5.20    2.30
  -6  -7   0    7.10    2.80
   6   7   0    6.00    2.50
   6   7   0    4.20    2.40
   6   7   0    5.60    2.20
  -7  -7   0   -2.50    2.80
  -7  -7   0    2.00    2.60
  -7  -7   0    1.40    3.10
   7   7   0    1.60    2.60
   7   7   0    0.50    2.60
   5  -8   0    1.60    3.40
   5  -8   0   -3.60    5.70
  -5   8   0    1.70    3.70
  -5   8   0   -3.30    4.30
   4  -8   0    4.50    2.70
   4  -8   0    4.50    3.60
  -4   8   0    0.80    3.10
  -4   8   0    6.90    3.70
   3  -8   0    1.10    2.20
   3  -8   0    0.10    2.70
  -3   8   0    0.10    1.40
  -3   8   0    0.20    2.80
  -3   8   0   -1.90    2.20
  -3   8   0    2.10    2.80
  -3   8   0   -0.30    1.40
   2  -8   0    3.20    1.70
   2  -8   0    0.60    3.00
   2  -8   0    3.40    1.60
  -2   8   0   -0.10    2.20
  -2   8   0    1.30    1.80
  -2   8   0    3.80    2.30
  -2   8   0    2.60    1.40
  -2   8   0    2.20    1.40
   1  -8   0   14.50    1.70
   1  -8   0   14.10    2.20
   1  -8   0   10.90    2.90
   1  -8   0   12.40    1.40
  -1   8   0   12.40    1.60
  -1   8   0    9.80    1.90
  -1   8   0    8.10    2.30
  -1   8   0   10.10    2.50
  -1   8   0   14.00    1.10
   0  -8   0   31.80    2.70
   0  -8   0   31.00    1.90
   0   8   0   36.50    1.80
   0   8   0   30.60    3.60
   0   8   0   38.00    3.00
   0   8   0   30.00    3.00
   0   8   0   38.70    4.10
   0   8   0   33.00    2.50
  -1  -8   0  155.28    6.50
  -1  -8   0  151.58    7.50
  -1  -8   0  161.48    6.50
  -1  -8   0  153.38    7.00
   1   8   0  120.19    9.60
   1   8   0  139.39    8.00
   1   8   0  147.39    7.00
   1   8   0  134.19    7.70
   1   8   0  126.69    9.60
  -2  -8   0  264.37   14.10
  -2  -8   0  288.27   13.50
  -2  -8   0  303.67   13.10
   2   8   0  283.47   13.10
   2   8   0  316.97   18.40
   2   8   0  311.27   18.10
   2   8   0  277.87   13.20
   2   8   0  304.37   15.00
  -3  -8   0    8.70    1.70
  -3  -8   0    6.50    1.60
   3   8   0    5.90    1.80
   3   8   0    5.50    2.00
   3   8   0    7.40    2.10
   3   8   0    8.00    1.50
   3   8   0    8.70    1.80
  -4  -8   0  107.59    6.50
  -4  -8   0  115.39    6.70
   4   8   0  112.69    5.80
   4   8   0  112.69    6.50
   4   8   0  113.89    6.20
   4   8   0  119.29    8.30
  -5  -8   0   32.60    3.60
  -5  -8   0   29.00    3.60
  -5  -8   0   30.50    3.00
   5   8   0   33.40    2.70
   5   8   0   32.00    3.40
   5   8   0   31.20    3.20
  -6  -8   0   -0.10    2.80
  -6  -8   0   -3.80    2.40
  -6  -8   0    1.20    2.40
   6   8   0   -2.30    2.40
   6   8   0    0.70    2.00
   6   8   0    4.80    2.60
  -7  -8   0   26.40    3.40
  -7  -8   0   23.10    3.90
  -7  -8   0   10.90    4.30
   7   8   0   21.10    3.40
   7   8   0   20.80    3.40
   5  -9   0    0.10    3.40
   5  -9   0  -13.20    5.70
  -5   9   0    0.80    4.20
  -5   9   0    3.60    3.70
   4  -9   0   -6.00    5.10
   4  -9   0    2.10    2.70
  -4   9   0    1.60    2.50
  -4   9   0    1.10    4.00
   3  -9   0    0.40    2.00
   3  -9   0   -1.40    2.00
   3  -9   0   -1.60    3.00
   3  -9   0    2.90    1.90
  -3   9   0    1.90    2.90
  -3   9   0   -1.10    2.30
  -3   9   0    0.70    2.40
   2  -9   0   16.80    3.80
   2  -9   0   19.50    2.00
   2  -9   0   26.20    2.30
   2  -9   0   16.80    2.50
  -2   9   0   19.70    2.00
  -2   9   0   17.00    2.60
  -2   9   0   15.40    3.30
  -2   9   0   13.30    3.10
   1  -9   0   51.39    5.10
   1  -9   0   53.09    3.00
   1  -9   0   54.89    4.40
   1  -9   0   54.79    3.50
  -1   9   0   49.40    3.30
  -1   9   0   51.29    5.30
  -1   9   0   46.90    3.80
  -1   9   0   47.50    5.10
   0  -9   0  177.58    9.20
   0  -9   0  181.08   11.10
   0  -9   0  178.28    8.30
   0   9   0  197.48   12.40
   0   9   0  205.28   12.30
   0   9   0  198.88    9.80
   0   9   0  173.78    8.60
   0   9   0  166.78    9.80
  -1  -9   0  421.76   18.30
  -1  -9   0  409.76   19.70
  -1  -9   0  415.76   18.60
  -1  -9   0  425.66   18.30
   1   9   0  406.26   25.30
   1   9   0  409.86   20.80
   1   9   0  422.06   21.10
   1   9   0  437.46   18.40
   1   9   0  387.46   25.50
  -2  -9   0  335.97   15.60
  -2  -9   0  317.27   16.40
  -2  -9   0  355.66   15.10
   2   9   0  341.77   17.50
   2   9   0  323.27   15.20
   2   9   0  362.86   21.20
   2   9   0  368.76   21.50
   2   9   0  330.57   15.30
  -3  -9   0   69.29    5.30
  -3  -9   0   72.59    5.00
   3   9   0   79.09    5.10
   3   9   0   77.09    4.70
   3   9   0   85.09    5.00
   3   9   0   90.29    6.60
   3   9   0   87.39    6.40
  -4  -9   0    0.30    1.90
  -4  -9   0    0.80    2.50
   4   9   0    0.40    2.00
   4   9   0    1.80    2.40
   4   9   0    2.20    2.20
   4   9   0    2.10    1.70
  -5  -9   0   12.20    2.60
  -5  -9   0   10.60    2.20
  -5  -9   0   12.40    3.30
   5   9   0   11.50    2.70
   5   9   0   14.70    2.70
   5   9   0   15.60    2.90
  -6  -9   0    2.10    3.20
  -6  -9   0   -1.30    3.50
  -6  -9   0    3.60    2.70
   6   9   0    3.50    2.70
   6   9   0    1.60    2.80
  -7  -9   0    1.90    3.70
  -7  -9   0   -6.70    4.20
  -7  -9   0    4.80    3.00
   7   9   0    2.80    3.30
   7   9   0    1.10    3.00
   5 -10   0    2.80    3.50
   5 -10   0  -10.00    6.80
  -5  10   0    0.30    4.50
  -5  10   0    2.20    5.40
   4 -10   0   -2.60    5.90
   4 -10   0    5.70    3.20
  -4  10   0    2.80    3.60
  -4  10   0   -3.40    4.20
   3 -10   0    9.10    3.90
   3 -10   0   13.60    2.60
  -3  10   0    7.90    3.80
  -3  10   0    6.20    2.80
   2 -10   0    3.30    2.10
   2 -10   0    7.40    4.00
   2 -10   0    8.30    1.80
   2 -10   0    6.80    1.90
  -2  10   0    8.60    1.90
  -2  10   0    6.80    3.00
  -2  10   0    6.40    2.40
  -2  10   0    1.90    3.00
   1 -10   0    5.00    2.00
   1 -10   0    6.90    3.20
   1 -10   0    8.40    2.30
   1 -10   0    9.00    1.40
  -1  10   0    5.60    2.20
  -1  10   0    7.10    1.70
  -1  10   0   10.80    2.60
  -1  10   0    7.00    2.10
  -1  10   0    5.30    2.80
   0 -10   0    4.50    2.00
   0 -10   0    3.50    0.90
   0 -10   0    6.10    2.10
   0  10   0    2.60    2.00
   0  10   0    6.80    1.80
   0  10   0    4.20    2.70
   0  10   0    2.80    1.70
   0  10   0    7.10    2.40
  -1 -10   0  113.89    6.30
  -1 -10   0  133.99    7.10
   1  10   0  135.09    7.60
   1  10   0  117.49    6.50
   1  10   0  121.39    7.10
   1  10   0  138.09    9.60
   1  10   0  133.99    9.40
  -2 -10   0    1.80    1.60
  -2 -10   0   -0.90    2.20
   2  10   0    0.40    2.20
   2  10   0    2.10    2.00
   2  10   0    1.90    2.00
   2  10   0   -2.60    2.40
   2  10   0   -0.90    1.90
  -3 -10   0   64.79    4.90
  -3 -10   0   63.59    5.30
   3  10   0   80.99    6.30
   3  10   0   76.19    5.20
   3  10   0   83.39    6.60
   3  10   0   67.69    4.90
   3  10   0   64.29    4.70
  -4 -10   0   25.40    3.60
  -4 -10   0   30.30    3.30
   4  10   0   31.60    4.00
   4  10   0   30.00    3.40
   4  10   0   34.20    3.50
   4  10   0   32.50    3.40
  -5 -10   0   -0.40    2.00
  -5 -10   0    2.30    2.40
  -5 -10   0   -2.20    2.30
   5  10   0   -0.30    2.40
   5  10   0    2.50    2.80
   5  10   0   -1.60    2.60
  -6 -10   0   43.20    3.90
  -6 -10   0   31.80    3.90
  -6 -10   0   33.00    4.80
   6  10   0   31.80    4.00
   6  10   0   36.30    4.00
  -7 -10   0   20.30    4.00
  -7 -10   0   22.60    3.80
  -7 -10   0   23.10    4.50
   7  10   0   24.00    4.10
   4 -11   0   -6.30    6.30
  -4  11   0    4.40    3.30
  -4  11   0   -0.10    3.40
   3 -11   0    4.00    5.30
  -3  11   0   -2.00    3.80
  -3  11   0    3.10    3.00
   2 -11   0    1.10    3.10
   2 -11   0   -1.00    2.00
  -2  11   0    0.50    2.30
  -2  11   0   -1.20    1.90
  -2  11   0    1.30    3.30
   1 -11   0   33.70    4.70
   1 -11   0   35.20    3.00
   1 -11   0   36.20    3.60
  -1  11   0   27.60    2.70
  -1  11   0   34.30    4.40
  -1  11   0   29.20    4.30
  -1  11   0   26.00    3.20
  -1  11   0   33.60    3.40
   0 -11   0  176.28   10.90
   0 -11   0  154.78    9.00
   0 -11   0  169.68   11.30
   0  11   0  186.48   12.20
   0  11   0  187.28   12.40
   0  11   0  167.08    9.90
   0  11   0  172.78    8.50
   0  11   0  175.48    9.60
  -1 -11   0    0.80    1.40
  -1 -11   0    1.80    1.70
   1  11   0    1.20    1.60
   1  11   0    1.80    3.00
   1  11   0   -1.10    2.50
   1  11   0    5.80    2.20
   1  11   0    1.90    3.00
   1  11   0   -0.80    2.00
  -2 -11   0    1.40    1.90
  -2 -11   0   -0.70    1.80
   2  11   0   -7.60    2.70
   2  11   0   -7.60    2.80
   2  11   0   -1.00    2.50
   2  11   0   -3.20    2.10
   2  11   0    4.10    2.30
  -3 -11   0   10.00    2.60
  -3 -11   0   10.30    3.10
   3  11   0    8.10    3.20
   3  11   0    6.50    2.70
   3  11   0    7.30    2.80
   3  11   0    7.50    2.60
   3  11   0    9.10    3.10
  -4 -11   0   22.60    3.20
  -4 -11   0   18.20    2.80
   4  11   0   22.30    3.40
   4  11   0   12.50    3.20
   4  11   0   13.50    2.60
   4  11   0   17.20    3.80
  -5 -11   0   21.10    3.60
  -5 -11   0   26.90    4.30
  -5 -11   0   19.90    3.20
   5  11   0   20.00    4.10
   5  11   0   22.70    3.50
   5  11   0   20.10    3.60
   5  11   0   18.30    3.50
  -6 -11   0    4.70    3.90
  -6 -11   0    3.80    3.30
  -6 -11   0   -5.80    4.00
   6  11   0    6.10    3.60
   6  11   0    3.80    3.50
   3 -12   0    3.30    4.30
  -3  12   0    7.40    3.60
  -3  12   0    4.70    4.50
   2 -12   0    9.60    3.80
  -2  12   0    3.50    2.70
  -2  12   0   13.30    3.40
  -2  12   0    2.40    4.00
   1 -12   0    0.40    2.10
   1 -12   0    1.80    3.80
   1 -12   0    3.20    2.40
  -1  12   0   -2.20    2.20
  -1  12   0   -2.70    2.30
  -1  12   0   -0.20    3.40
  -1  12   0    4.70    3.00
   0 -12   0    4.00    2.30
   0 -12   0   -1.70    2.20
   0 -12   0    3.50    3.40
   0  12   0    2.80    2.20
   0  12   0   -0.90    3.10
   0  12   0    0.20    3.30
   0  12   0   -0.90    2.30
   0  12   0   -0.10    2.90
  -1 -12   0    3.00    2.60
   1  12   0    7.50    2.40
   1  12   0   10.40    2.50
   1  12   0    8.10    3.20
   1  12   0    6.40    2.80
   1  12   0    5.30    2.80
   1  12   0    3.40    2.10
  -2 -12   0   26.30    3.10
  -2 -12   0   27.80    2.80
   2  12   0   16.70    4.10
   2  12   0   36.10    3.40
   2  12   0   21.40    3.80
   2  12   0   21.10    4.50
   2  12   0   29.20    3.30
  -3 -12   0    2.10    2.50
  -3 -12   0   -4.20    3.00
   3  12   0   -1.70    2.90
   3  12   0   -2.40    3.20
   3  12   0   -0.80    2.70
   3  12   0    0.00    2.70
   3  12   0   -3.00    3.40
  -4 -12   0    8.10    3.20
  -4 -12   0    9.60    2.90
   4  12   0    8.30    2.50
   4  12   0   10.90    3.30
   4  12   0   12.00    3.40
   4  12   0    8.90    3.90
  -5 -12   0   11.70    3.90
  -5 -12   0    9.20    3.40
  -5 -12   0   10.50    3.30
   5  12   0    8.30    3.50
   5  12   0   18.70    3.80
   5  12   0   11.90    3.70
   5  12   0   14.20    4.40
  -6 -12   0    7.80    4.30
  -6 -12   0    8.90    3.70
  -6 -12   0    8.40    4.50
   6  12   0    7.20    3.70
   6  12   0    7.90    3.70
   3 -13   0    9.40    6.10
  -3  13   0   -4.20    4.90
  -3  13   0    2.70    3.40
  -3  13   0    6.90    4.30
   2 -13   0    5.00    3.90
  -2  13   0    4.50    4.40
  -2  13   0    3.70    3.80
  -2  13   0    1.50    2.80
   1 -13   0   20.50    4.70
   1 -13   0   17.80    2.80
  -1  13   0   12.30    2.80
  -1  13   0   14.40    2.80
  -1  13   0   22.80    4.00
  -1  13   0   12.50    3.50
   0 -13   0    4.30    3.70
   0 -13   0    2.70    2.80
   0 -13   0    3.70    2.80
   0  13   0    7.00    2.40
   0  13   0    0.70    2.10
   0  13   0   -0.90    2.80
   0  13   0   -2.20    2.20
   0  13   0    5.20    3.40
  -1 -13   0    0.20    2.80
   1  13   0   -1.60    3.30
   1  13   0   -2.70    3.80
   1  13   0   -0.20    2.50
   1  13   0   -1.30    2.50
  -2 -13   0    6.60    2.20
  -2 -13   0    4.20    3.00
   2  13   0    5.70    2.90
   2  13   0    4.80    3.40
   2  13   0    7.30    2.90
   2  13   0    4.00    3.20
  -3 -13   0    4.90    3.60
  -3 -13   0    3.30    2.70
   3  13   0    6.00    3.20
   3  13   0    9.70    3.00
   3  13   0   -8.00    4.10
   3  13   0   -1.10    3.50
  -4 -13   0   14.90    4.10
  -4 -13   0   22.30    3.70
   4  13   0   20.50    4.20
   4  13   0   13.10    4.80
   4  13   0   14.80    3.70
   4  13   0   22.00    3.90
  -5 -13   0   29.10    3.60
  -5 -13   0   26.10    4.30
  -5 -13   0   32.80    4.60
   5  13   0   27.10    4.40
   5  13   0   32.60    4.70
   5  13   0   33.60    4.60
   5  13   0   34.60    5.70
  -6 -13   0   20.20    4.30
  -6 -13   0   10.10    4.70
  -6 -13   0    7.10    4.90
   6  13   0   15.60    4.50
   2 -14   0    2.30    5.10
  -2  14   0   -1.30    4.90
  -2  14   0    1.30    3.10
   1 -14   0    8.90    4.90
  -1  14   0    0.00    3.60
  -1  14   0    5.70    4.60
   0 -14   0    3.90    4.00
   0 -14   0    2.40    2.80
   0  14   0    1.80    4.20
   0  14   0    4.10    3.70
   0  14   0    8.30    3.00
   0  14   0   -0.50    2.50
  -1 -14   0    3.90    2.90
  -1 -14   0    1.50    2.80
  -1 -14   0    4.80    3.90
   1  14   0    0.50    2.70
   1  14   0    3.00    4.50
   1  14   0    3.80    3.80
   1  14   0    6.30    2.80
  -2 -14   0    0.50    2.40
  -2 -14   0   -7.30    3.20
   2  14   0   -0.20    2.80
   2  14   0   -1.70    2.90
   2  14   0   -2.10    3.80
   2  14   0   -1.50    4.50
  -3 -14   0    4.50    2.80
  -3 -14   0   -2.50    3.70
   3  14   0    0.60    3.20
   3  14   0   -5.60    3.90
   3  14   0   -5.60    3.20
   3  14   0   -9.10    4.60
  -4 -14   0    2.90    3.10
  -4 -14   0   -1.10    4.10
   4  14   0   -1.60    3.30
   4  14   0   -3.20    4.00
   4  14   0   -1.70    3.40
   4  14   0   -4.60    3.50
  -5 -14   0   -5.70    3.60
  -5 -14   0    0.20    4.60
  -5 -14   0    1.90    3.90
   5  14   0   -4.60    3.90
   5  14   0   -2.80    3.90
   5  14   0   -0.10    4.00
   5  14   0   -1.80    4.90
   1 -15   0    0.30    4.80
  -1  15   0    1.10    4.20
  -1  15   0   -3.30    4.90
   0 -15   0    1.90    3.40
   0 -15   0    1.40    3.10
   0  15   0    4.60    3.20
   0  15   0   -2.70    3.00
   0  15   0    6.90    2.80
   0  15   0   -4.10    4.70
  -1 -15   0    6.00    4.10
  -1 -15   0    2.20    3.30
  -1 -15   0    1.50    3.20
   1  15   0   -3.30    3.90
   1  15   0   -3.60    3.10
   1  15   0    0.60    2.90
   1  15   0   -1.00    4.80
  -2 -15   0   -1.30    3.50
   2  15   0    0.60    3.20
   2  15   0   -5.00    5.00
   2  15   0   -4.30    2.90
   2  15   0   -5.80    4.00
  -3 -15   0   14.40    4.40
  -3 -15   0   17.00    3.30
   3  15   0   19.00    3.80
   3  15   0   16.00    4.00
   3  15   0   14.30    5.80
   3  15   0   12.50    4.70
  -4 -15   0   14.70    4.90
  -4 -15   0   17.50    3.80
   4  15   0    1.30    4.70
   4  15   0    5.50    5.40
   4  15   0   21.60    4.40
   4  15   0   15.60    4.30
  -1 -16   0    9.70    4.70
  -1 -16   0   -4.80    3.30
   1  16   0   -1.30    3.50
   1  16   0   -4.50    4.40
   1  16   0    3.10    4.10
   1  16   0    7.70    3.20
  -2 -16   0    1.60    4.00
  -2 -16   0    7.10    5.00
   2  16   0   -5.50    5.40
   2  16   0   -3.70    3.40
   2  16   0   10.00    3.80
   2  16   0   -0.90    4.60
  -3 -16   0   -2.20    4.20
   3  16   0   -1.50    3.70
   3  16   0   -4.50    4.00
   3  16   0   -4.70    3.40
   3  16   0   -1.90    4.60
   2  16  -1    4.20    5.20
   2  16  -1   -2.60    3.70
   2  16  -1    6.30    3.60
   2  16  -1    7.90    5.00
  -2 -16   1    9.60    3.90
  -2 -16   1    8.20    4.90
  -2 -16   1   -1.80    3.70
   1  16  -1    2.50    5.30
   1  16  -1    6.10    3.10
   1  16  -1   -2.50    3.10
   1  16  -1    2.00    4.60
  -1 -16   1    2.90    4.50
  -1 -16   1   -0.30    3.50
   4  15  -1  -10.40    4.90
   4  15  -1    0.10    3.90
   4  15  -1   -1.80    3.90
   4  15  -1   -6.80    4.60
  -4 -15   1   -1.10    4.50
  -4 -15   1    3.40    3.50
  -4 -15   1    7.90    3.60
   3  15  -1   -5.20    4.70
   3  15  -1    1.80    3.70
   3  15  -1    6.20    3.50
   3  15  -1   -7.10    4.50
  -3 -15   1    1.60    2.90
  -3 -15   1    4.30    4.20
   2  15  -1    0.30    4.40
   2  15  -1    0.80    3.30
   2  15  -1   -3.00    3.60
   2  15  -1    1.00    3.10
  -2 -15   1   -3.20    3.50
  -2 -15   1    8.30    4.20
   1  15  -1   -3.10    3.10
   1  15  -1   -0.90    2.80
   1  15  -1   -1.40    4.30
   1  15  -1   -1.30    4.70
  -1 -15   1    2.00    4.50
  -1 -15   1    0.80    3.20
  -1 -15   1   -3.70    3.10
   0  15  -1   -5.70    4.50
   0  15  -1    1.90    4.20
   0 -15   1    1.70    4.70
  -1  15  -1   -1.20    4.10
  -1  15  -1    3.60    3.90
   1 -15   1    7.50    5.30
   5  14  -1   -7.00    4.70
   5  14  -1   -6.80    3.90
   5  14  -1   -2.10    4.60
  -5 -14   1   -6.30    3.30
  -5 -14   1   -2.00    3.60
  -5 -14   1   -2.70    3.80
   4  14  -1   -2.90    4.60
   4  14  -1   -3.70    3.50
   4  14  -1  -12.90    4.20
   4  14  -1   -0.50    2.70
  -4 -14   1   -2.70    3.20
  -4 -14   1   -0.90    4.20
   3  14  -1   17.60    3.50
   3  14  -1   14.50    3.60
   3  14  -1    2.20    4.50
   3  14  -1    4.30    4.30
  -3 -14   1   15.10    3.20
  -3 -14   1   17.40    4.10
   2  14  -1   33.90    5.10
   2  14  -1   25.30    3.70
   2  14  -1   31.40    3.80
   2  14  -1   28.80    5.70
  -2 -14   1   24.50    3.50
   1  14  -1   24.80    4.80
   1  14  -1   23.00    3.30
   1  14  -1   19.60    3.20
   1  14  -1   20.30    4.30
  -1 -14   1   23.20    3.90
  -1 -14   1   23.80    3.80
  -1 -14   1   21.10    4.60
   0  14  -1    9.30    2.60
   0  14  -1    4.40    4.40
   0  14  -1    4.10    2.90
   0  14  -1    6.70    3.10
   0 -14   1    8.30    4.40
   0 -14   1    0.50    2.70
   0 -14   1    4.00    3.00
  -1  14  -1   -0.60    3.80
  -1  14  -1    0.80    4.30
   1 -14   1    3.90    4.40
  -2  14  -1   -1.40    5.00
  -2  14  -1    2.40    3.20
   2 -14   1    9.80    5.70
   5  13  -1   18.40    4.50
   5  13  -1   12.90    4.60
   5  13  -1    6.20    3.90
   5  13  -1    7.40    3.80
  -5 -13   1    9.30    3.90
  -5 -13   1    9.40    4.40
  -5 -13   1   16.70    3.90
   4  13  -1   41.60    4.60
   4  13  -1   39.90    5.30
   4  13  -1   50.19    4.80
   4  13  -1   51.09    5.60
  -4 -13   1   41.40    5.20
  -4 -13   1   40.90    4.50
   3  13  -1   15.20    3.40
   3  13  -1    4.40    4.20
   3  13  -1    7.70    3.90
   3  13  -1    8.40    2.60
  -3 -13   1   14.30    3.60
  -3 -13   1   12.00    2.90
   2  13  -1    2.70    2.60
   2  13  -1   -2.70    3.90
   2  13  -1   -1.50    3.50
   2  13  -1    3.30    2.80
  -2 -13   1    2.00    2.20
  -2 -13   1   -0.50    2.90
   1  13  -1    0.80    2.70
   1  13  -1   -2.00    2.40
   1  13  -1   -1.90    3.70
   1  13  -1   -2.00    3.30
  -1 -13   1   -0.70    2.80
  -1 -13   1    7.60    3.00
  -1 -13   1    2.50    3.50
   0  13  -1    1.70    3.90
   0  13  -1    4.50    2.30
   0  13  -1    2.70    3.50
   0  13  -1    1.60    2.50
   0 -13   1   -1.40    2.40
   0 -13   1    2.90    3.20
   0 -13   1    4.30    3.90
  -1  13  -1   11.30    4.30
  -1  13  -1    8.00    3.60
   1 -13   1    9.30    4.60
  -2  13  -1    7.50    4.00
  -2  13  -1    4.80    4.50
   2 -13   1    0.20    5.00
  -3  13  -1    1.60    5.00
  -3  13  -1    8.70    4.40
   3 -13   1    0.80    6.10
   6  12  -1   -1.30    3.90
   6  12  -1   -2.10    3.60
  -6 -12   1    5.40    4.30
  -6 -12   1    3.20    3.40
  -6 -12   1    0.30    2.80
   5  12  -1    1.90    2.70
   5  12  -1    4.00    3.50
   5  12  -1   10.50    4.10
   5  12  -1    4.10    3.10
  -5 -12   1    6.90    3.30
  -5 -12   1    4.60    3.70
  -5 -12   1    6.00    3.20
   4  12  -1   22.50    4.00
   4  12  -1   20.20    3.60
   4  12  -1    9.90    3.30
   4  12  -1   15.00    4.20
  -4 -12   1   15.80    3.30
  -4 -12   1   18.30    2.90
   3  12  -1   34.00    4.80
   3  12  -1   39.90    4.60
   3  12  -1   35.20    3.90
   3  12  -1   39.40    3.90
   3  12  -1   32.10    4.90
  -3 -12   1   31.70    3.40
  -3 -12   1   35.10    4.30
   2  12  -1   29.20    3.20
   2  12  -1   26.00    4.10
   2  12  -1   18.80    4.20
   2  12  -1   31.50    3.40
   2  12  -1   20.60    4.50
  -2 -12   1   31.10    3.00
  -2 -12   1   28.90    3.20
   1  12  -1   19.00    4.10
   1  12  -1   18.80    4.20
   1  12  -1   25.20    2.90
   1  12  -1   25.60    3.40
   1  12  -1   20.90    2.80
  -1 -12   1   18.60    2.60
   0  12  -1   33.10    4.20
   0  12  -1   25.70    4.30
   0  12  -1   25.80    3.90
   0  12  -1   28.60    3.00
   0  12  -1   24.10    3.00
   0  12  -1   37.80    3.10
   0 -12   1   31.30    4.50
   0 -12   1   30.70    3.70
   0 -12   1   25.70    3.10
  -1  12  -1    8.50    2.20
  -1  12  -1    2.90    3.10
  -1  12  -1   -0.20    3.40
  -1  12  -1    1.10    2.20
  -1  12  -1   -1.30    1.80
   1 -12   1   -1.10    2.30
   1 -12   1   -0.70    2.60
   1 -12   1    2.20    4.00
  -2  12  -1    6.10    3.40
  -2  12  -1    2.00    2.80
  -2  12  -1   -1.50    2.90
   2 -12   1   -0.40    4.60
  -3  12  -1    1.10    4.40
  -3  12  -1    9.60    3.90
  -3  12  -1    1.00    3.00
   3 -12   1    3.90    4.50
   6  11  -1   20.80    4.40
   6  11  -1   17.80    3.30
  -6 -11   1   15.40    3.80
  -6 -11   1   17.90    4.60
  -6 -11   1   12.80    4.40
   5  11  -1   38.20    4.50
   5  11  -1   37.00    4.20
   5  11  -1   34.10    4.90
  -5 -11   1   29.10    4.60
  -5 -11   1   35.90    3.90
  -5 -11   1   34.30    4.50
   4  11  -1   59.59    6.50
   4  11  -1   44.60    4.30
   4  11  -1   56.39    5.20
   4  11  -1   53.59    4.50
  -4 -11   1   49.50    4.50
  -4 -11   1   49.10    4.50
   3  11  -1   68.89    5.20
   3  11  -1   71.39    5.40
   3  11  -1   92.39    7.50
   3  11  -1   86.69    5.90
   3  11  -1   80.69    7.10
  -3 -11   1   74.49    5.30
  -3 -11   1   68.39    5.20
   2  11  -1   25.80    2.90
   2  11  -1   13.20    3.80
   2  11  -1   23.60    2.90
   2  11  -1   17.10    3.30
   2  11  -1   13.80    3.60
  -2 -11   1   23.90    2.60
  -2 -11   1   24.90    3.30
   1  11  -1    2.20    1.60
   1  11  -1    1.20    2.70
   1  11  -1    1.60    3.00
   1  11  -1    6.10    3.10
   1  11  -1    3.00    2.10
   1  11  -1    1.30    2.00
  -1 -11   1    3.80    2.30
   0  11  -1    8.20    2.10
   0  11  -1    9.70    2.30
   0  11  -1    6.50    3.00
   0  11  -1   12.70    2.20
   0  11  -1    9.90    3.20
   0  11  -1    8.20    2.40
   0 -11   1   12.70    2.60
   0 -11   1    7.20    2.20
   0 -11   1   10.20    2.70
  -1  11  -1   -0.60    2.00
  -1  11  -1   -1.10    1.90
  -1  11  -1    0.90    2.20
  -1  11  -1    0.60    2.70
  -1  11  -1   -1.60    2.90
   1 -11   1    1.30    3.50
   1 -11   1    0.90    2.50
   1 -11   1    0.50    1.90
  -2  11  -1    6.30    3.10
  -2  11  -1    3.40    2.30
  -2  11  -1   -0.50    3.30
   2 -11   1   -0.10    4.20
   2 -11   1    0.00    2.50
  -3  11  -1    4.00    3.90
  -3  11  -1    6.30    2.90
   3 -11   1    4.20    5.30
  -4  11  -1    2.00    3.60
  -4  11  -1    1.80    4.60
   4 -11   1   -0.40    6.50
   7  10  -1    0.30    3.60
   7  10  -1    5.60    3.70
  -7 -10   1    0.50    3.30
  -7 -10   1   -2.10    4.00
  -7 -10   1    1.60    3.40
   6  10  -1   18.60    4.00
   6  10  -1   15.50    3.40
  -6 -10   1   21.20    4.30
  -6 -10   1   19.00    4.30
  -6 -10   1   20.70    3.50
   5  10  -1   41.70    4.00
   5  10  -1   36.80    4.10
  -5 -10   1   36.00    3.30
  -5 -10   1   32.60    3.80
  -5 -10   1   40.60    4.50
   4  10  -1   23.10    3.20
   4  10  -1   27.20    3.30
   4  10  -1   22.10    3.60
   4  10  -1   28.90    3.40
  -4 -10   1   20.90    3.40
  -4 -10   1   24.80    3.70
   3  10  -1    2.00    2.30
   3  10  -1    1.10    2.50
   3  10  -1    2.70    2.40
   3  10  -1   -0.30    2.50
   3  10  -1    0.00    2.10
  -3 -10   1   -0.40    2.20
  -3 -10   1    0.60    1.90
   2  10  -1    7.30    2.90
   2  10  -1   14.20    2.30
   2  10  -1   11.20    2.30
   2  10  -1    4.60    2.80
   2  10  -1    9.80    2.20
  -2 -10   1   13.00    2.60
  -2 -10   1   11.10    2.10
   1  10  -1  110.59    8.20
   1  10  -1  111.89    5.80
   1  10  -1  110.59    5.90
   1  10  -1  112.69    7.00
   1  10  -1  104.89    8.00
   1  10  -1  108.89    6.20
  -1 -10   1  110.19    5.70
  -1 -10   1  107.79    6.30
   0  10  -1   16.90    2.90
   0  10  -1   16.60    3.20
   0  10  -1   14.90    2.10
   0  10  -1   12.90    3.20
   0  10  -1   18.10    2.20
   0 -10   1   20.20    2.70
   0 -10   1   17.80    2.50
   0 -10   1   18.30    3.30
  -1  10  -1   17.70    3.40
  -1  10  -1   17.80    3.50
  -1  10  -1   19.40    3.10
  -1  10  -1   22.60    2.20
  -1  10  -1   24.10    2.70
   1 -10   1   22.90    2.50
   1 -10   1   24.60    2.00
   1 -10   1   23.70    3.20
   1 -10   1   21.90    4.00
  -2  10  -1   23.60    2.20
  -2  10  -1   19.40    3.80
  -2  10  -1   22.50    3.70
  -2  10  -1   14.70    2.70
   2 -10   1   21.80    2.40
   2 -10   1   26.80    2.30
   2 -10   1   24.30    3.30
   2 -10   1   20.80    3.90
  -3  10  -1    9.00    3.20
  -3  10  -1   13.50    2.90
   3 -10   1   13.90    2.50
   3 -10   1    6.00    4.90
  -4  10  -1    0.00    3.30
  -4  10  -1   -0.10    4.30
   4 -10   1    1.80    2.60
   4 -10   1   -8.20    5.60
   5 -10   1    1.50    3.40
   7   9  -1    5.60    4.00
   7   9  -1    8.30    3.20
  -7  -9   1    1.00    4.40
  -7  -9   1    3.50    3.80
  -7  -9   1    2.80    3.20
   6   9  -1   28.10    3.50
   6   9  -1   25.40    3.70
  -6  -9   1   24.90    3.40
  -6  -9   1   22.30    4.00
  -6  -9   1   17.00    4.20
   5   9  -1   83.89    5.30
   5   9  -1   73.39    5.60
  -5  -9   1   79.79    6.20
  -5  -9   1   69.59    4.30
  -5  -9   1   78.29    5.30
   4   9  -1  148.09    7.80
   4   9  -1  161.58    8.80
   4   9  -1  156.18   10.70
   4   9  -1  163.78    8.00
  -4  -9   1  148.99    7.10
  -4  -9   1  141.89    8.20
  -4  -9   1  153.28    8.00
   3   9  -1  153.78    8.20
   3   9  -1  152.78   10.00
   3   9  -1  139.29    7.40
   3   9  -1  144.29    7.20
   3   9  -1  143.39    9.80
  -3  -9   1  142.59    7.60
  -3  -9   1  132.39    7.90
   2   9  -1   92.49    7.00
   2   9  -1   93.09    5.10
   2   9  -1   91.99    5.30
   2   9  -1  102.29    6.00
   2   9  -1   97.19    7.20
  -2  -9   1   96.49    5.30
  -2  -9   1   91.69    5.70
   1   9  -1  109.69    5.20
   1   9  -1   89.59    5.90
   1   9  -1   95.79    7.70
   1   9  -1   98.99    5.60
   1   9  -1  103.19    5.30
   1   9  -1   92.69    7.60
  -1  -9   1  105.89    5.20
  -1  -9   1   98.79    5.70
   0   9  -1   49.50    3.30
   0   9  -1   44.80    4.40
   0   9  -1   44.00    3.50
   0   9  -1   42.80    3.10
   0   9  -1   50.49    5.00
   0  -9   1   47.80    4.00
   0  -9   1   42.30    3.40
   0  -9   1   46.20    2.20
   0  -9   1   42.50    3.90
  -1   9  -1   -0.50    1.50
  -1   9  -1   -0.20    1.70
  -1   9  -1    1.10    1.50
  -1   9  -1   -1.40    2.20
  -1   9  -1   -0.40    1.50
   1  -9   1   -0.50    1.40
   1  -9   1    0.60    1.00
   1  -9   1   -0.60    2.80
   1  -9   1    1.60    2.10
  -2   9  -1   19.00    2.60
  -2   9  -1   14.40    3.30
  -2   9  -1   17.10    3.00
  -2   9  -1   24.70    2.10
   2  -9   1   27.10    2.20
   2  -9   1   24.30    4.30
   2  -9   1   20.80    2.90
   2  -9   1   27.70    2.30
  -3   9  -1    1.60    3.10
  -3   9  -1    1.40    2.30
  -3   9  -1    1.60    3.20
   3  -9   1    1.40    2.40
   3  -9   1    3.20    2.20
   3  -9   1   -3.70    4.00
  -4   9  -1   -0.80    3.90
  -4   9  -1    1.20    3.10
   4  -9   1   -5.10    5.10
   4  -9   1    0.90    2.60
  -5   9  -1   11.10    4.20
  -5   9  -1   -1.50    5.00
   5  -9   1   -4.20    6.30
   5  -9   1    0.50    3.40
   7   8  -1   17.20    3.40
  -7  -8   1   16.60    4.70
  -7  -8   1   18.60    3.90
  -7  -8   1   15.40    3.30
   6   8  -1    8.80    2.80
   6   8  -1   12.40    3.30
   6   8  -1    7.60    2.40
  -6  -8   1    3.90    3.60
  -6  -8   1    7.90    2.70
  -6  -8   1    9.00    3.30
   5   8  -1    1.30    1.70
   5   8  -1    6.40    2.50
   5   8  -1    5.00    2.40
  -5  -8   1    0.70    2.30
  -5  -8   1   -4.30    2.80
  -5  -8   1    2.80    2.70
   4   8  -1    1.30    2.00
   4   8  -1    1.80    2.20
   4   8  -1    3.40    2.00
   4   8  -1    0.90    1.10
   4   8  -1    4.10    1.90
  -4  -8   1    2.40    1.90
  -4  -8   1    1.30    2.30
  -4  -8   1   -4.10    1.90
   3   8  -1   86.29    4.80
   3   8  -1   81.29    4.90
   3   8  -1   87.29    6.30
   3   8  -1   89.59    5.30
   3   8  -1   86.39    6.50
  -3  -8   1   83.59    5.00
  -3  -8   1   84.29    4.80
   2   8  -1    6.90    1.70
   2   8  -1    6.70    1.60
   2   8  -1    7.00    1.40
   2   8  -1    5.20    2.00
   2   8  -1    8.10    2.10
  -2  -8   1    6.50    1.60
  -2  -8   1    8.20    1.70
   1   8  -1   18.30    3.00
   1   8  -1   17.00    2.90
   1   8  -1   26.80    2.00
   1   8  -1   27.60    2.50
   1   8  -1   23.90    2.10
   1   8  -1   23.50    2.10
  -1  -8   1   30.60    2.30
  -1  -8   1   28.40    2.40
   0   8  -1   77.49    5.90
   0   8  -1   73.09    5.90
   0   8  -1   68.09    4.70
   0   8  -1   73.79    4.40
   0   8  -1   68.59    3.80
   0   8  -1   70.79    3.20
   0  -8   1   73.49    5.00
   0  -8   1   69.49    3.30
   0  -8   1   65.79    4.20
  -1   8  -1   62.49    3.50
  -1   8  -1   57.29    5.00
  -1   8  -1   60.49    4.10
  -1   8  -1   63.09    5.60
   1  -8   1   68.89    3.40
   1  -8   1   62.09    4.90
   1  -8   1   71.59    3.90
   1  -8   1   64.09    5.00
  -2   8  -1  105.99    6.50
  -2   8  -1  121.29    5.50
  -2   8  -1  101.39    8.10
  -2   8  -1  100.39    8.20
   2  -8   1  119.39    5.70
   2  -8   1  105.69    7.30
   2  -8   1  110.69    8.10
   2  -8   1  114.89    5.80
  -3   8  -1   11.50    2.70
  -3   8  -1   14.90    2.60
  -3   8  -1   16.50    3.40
   3  -8   1   10.60    2.30
   3  -8   1   13.80    1.90
   3  -8   1   15.00    2.30
   3  -8   1   15.20    4.20
  -4   8  -1    2.10    2.30
  -4   8  -1    3.90    3.60
   4  -8   1    2.60    4.50
   4  -8   1    5.30    2.90
  -5   8  -1    1.70    3.90
  -5   8  -1   -0.10    4.30
   5  -8   1   -0.90    5.20
   5  -8   1   -3.60    3.50
   7   7  -1    0.70    2.60
   7   7  -1    4.90    2.90
  -7  -7   1    4.10    2.80
  -7  -7   1    1.50    3.30
  -7  -7   1   -1.40    3.90
   6   7  -1   57.29    4.50
   6   7  -1   59.49    4.50
   6   7  -1   52.39    4.90
  -6  -7   1   61.19    4.20
  -6  -7   1   49.40    5.00
  -6  -7   1   52.39    4.60
   5   7  -1   63.19    4.90
   5   7  -1   72.69    4.10
   5   7  -1   73.69    4.50
  -5  -7   1   65.29    4.10
  -5  -7   1   70.59    4.60
  -5  -7   1   63.69    4.70
   4   7  -1    1.60    1.20
   4   7  -1    3.40    1.80
   4   7  -1    4.50    2.10
   4   7  -1    2.80    1.80
   4   7  -1    3.90    1.40
  -4  -7   1    3.40    1.80
  -4  -7   1    2.80    1.60
  -4  -7   1    6.40    1.80
   3   7  -1    2.10    1.30
   3   7  -1    0.60    0.80
   3   7  -1    1.60    1.50
   3   7  -1    1.80    1.60
   3   7  -1    1.70    1.60
  -3  -7   1    1.60    0.60
  -3  -7   1    0.30    1.90
  -3  -7   1    3.50    1.80
   2   7  -1  156.98    7.40
   2   7  -1  144.79    7.20
   2   7  -1  168.88   10.10
   2   7  -1  151.38    8.30
   2   7  -1  157.18   10.10
  -2  -7   1  156.28    7.70
  -2  -7   1  158.88    8.00
  -2  -7   1  164.68    9.90
   1   7  -1  367.36   16.20
   1   7  -1  370.36   22.50
   1   7  -1  374.46   18.20
   1   7  -1  377.96   18.60
   1   7  -1  370.16   22.20
   1   7  -1  352.76   15.90
  -1  -7   1  325.17   22.00
  -1  -7   1  388.46   16.50
  -1  -7   1  382.06   17.30
   0   7  -1  356.86   19.30
   0   7  -1  360.36   16.70
   0   7  -1  403.76   23.20
   0   7  -1  402.86   23.40
   0   7  -1  401.56   19.10
   0   7  -1  381.36   16.00
   0  -7   1  363.36   16.90
   0  -7   1  364.86   17.90
   0  -7   1  408.46   23.00
  -1   7  -1  118.69    5.30
  -1   7  -1   95.59    7.30
  -1   7  -1  107.19    6.00
  -1   7  -1   94.49    7.60
   1  -7   1   99.59    7.00
   1  -7   1  123.29    5.70
   1  -7   1  116.39    7.40
   1  -7   1  122.09    5.30
  -2   7  -1   26.50    3.10
  -2   7  -1   32.60    2.20
  -2   7  -1   28.80    2.60
  -2   7  -1   21.00    2.80
   2  -7   1   29.00    3.40
   2  -7   1   32.90    2.40
   2  -7   1   32.00    2.40
   2  -7   1   32.20    3.10
  -3   7  -1   10.80    1.40
  -3   7  -1   10.50    1.40
  -3   7  -1   11.10    2.30
  -3   7  -1    9.60    2.30
  -3   7  -1   13.60    2.90
   3  -7   1   11.60    2.20
   3  -7   1   10.90    2.80
   3  -7   1   11.50    2.10
  -4   7  -1    0.80    3.00
  -4   7  -1   -1.30    2.60
  -4   7  -1    0.70    3.10
   4  -7   1    0.80    2.50
   4  -7   1   -0.10    4.00
  -5   7  -1    3.90    3.60
  -5   7  -1    3.80    3.90
   5  -7   1   -1.70    3.10
   5  -7   1    1.00    5.00
  -6   7  -1   -0.30    4.90
  -6   7  -1    0.70    4.50
   6  -7   1    3.40    4.10
   6  -7   1   -2.20    6.20
   7   6  -1    4.00    3.20
   7   6  -1    6.00    2.70
   7   6  -1    3.10    2.80
  -7  -6   1    5.60    2.80
  -7  -6   1    3.90    3.50
  -7  -6   1   -0.60    3.80
  -7  -6   1    6.20    3.20
   6   6  -1    0.70    2.10
   6   6  -1    2.60    2.50
   6   6  -1    2.80    1.80
  -6  -6   1   -1.90    2.10
  -6  -6   1    0.60    2.40
  -6  -6   1    1.20    2.60
   5   6  -1   -0.10    1.80
   5   6  -1    1.50    1.80
   5   6  -1    0.50    2.10
  -5  -6   1    1.60    2.20
  -5  -6   1   -0.70    1.80
  -5  -6   1   -1.20    2.60
   4   6  -1  293.17   14.90
   4   6  -1  298.37   13.30
   4   6  -1  296.07   13.00
  -4  -6   1  290.77   14.00
  -4  -6   1  290.47   13.60
  -4  -6   1  279.17   11.70
   3   6  -1    4.20    1.20
   3   6  -1    2.00    0.90
   3   6  -1    5.30    1.40
   3   6  -1    2.80    1.40
   3   6  -1    2.10    1.50
  -3  -6   1    2.60    1.20
  -3  -6   1    4.20    1.40
   2   6  -1   78.29    4.00
   2   6  -1   75.99    4.30
   2   6  -1   79.09    5.40
   2   6  -1   72.39    3.90
   2   6  -1   73.69    5.30
  -2  -6   1   78.99    3.30
  -2  -6   1   84.99    5.30
  -2  -6   1   80.39    3.60
  -2  -6   1   77.89    4.10
  -2  -6   1   74.09    4.20
   1   6  -1  341.57   19.50
   1   6  -1  329.07   14.00
   1   6  -1  328.37   16.30
   1   6  -1  339.77   16.00
   1   6  -1  330.37   19.70
   1   6  -1  311.87   14.20
  -1  -6   1  329.67   15.20
  -1  -6   1  306.87   19.30
  -1  -6   1  290.37   16.00
  -1  -6   1  329.97   14.50
   0   6  -1    5.00    1.10
   0   6  -1    4.90    1.40
   0   6  -1    5.50    1.00
   0   6  -1    5.70    1.40
   0   6  -1    5.90    0.60
   0   6  -1    1.70    1.40
   0  -6   1    4.70    1.10
   0  -6   1    5.50    0.60
   0  -6   1    5.30    1.50
  -1   6  -1   64.19    3.90
  -1   6  -1   69.79    3.40
  -1   6  -1   57.99    4.90
  -1   6  -1   55.99    4.80
  -1   6  -1   78.29    3.30
   1  -6   1   67.49    3.40
   1  -6   1   68.39    3.60
   1  -6   1   65.39    4.60
   1  -6   1   66.59    5.00
   1  -6   1   66.39    4.70
  -2   6  -1  115.59    6.50
  -2   6  -1  117.49    5.50
  -2   6  -1  118.09    5.40
  -2   6  -1  116.89    8.00
  -2   6  -1  119.09    7.90
  -2   6  -1  122.29    5.40
   2  -6   1  122.49    7.90
   2  -6   1  118.29    7.40
   2  -6   1  110.39    5.80
  -3   6  -1   65.49    3.50
  -3   6  -1   68.99    3.60
  -3   6  -1   70.59    4.80
  -3   6  -1   75.59    6.10
  -3   6  -1   69.59    3.60
  -3   6  -1   77.59    5.70
   3  -6   1   74.59    4.40
   3  -6   1   72.59    5.50
   3  -6   1   72.09    5.10
  -4   6  -1   12.70    3.20
  -4   6  -1   11.00    2.70
  -4   6  -1   11.30    2.70
   4  -6   1   13.40    2.70
   4  -6   1   10.20    3.80
  -5   6  -1    2.10    3.70
  -5   6  -1    3.90    3.30
   5  -6   1    0.80    4.20
   5  -6   1    3.70    3.00
  -6   6  -1   -0.80    4.70
  -6   6  -1    1.40    4.00
   6  -6   1    8.00    5.60
   6  -6   1   -0.90    4.00
   7   5  -1    4.90    2.80
   7   5  -1    4.50    2.50
   7   5  -1    4.00    3.10
  -7  -5   1    2.40    2.40
  -7  -5   1    1.50    3.40
  -7  -5   1    3.50    3.70
   6   5  -1    0.90    2.20
   6   5  -1    2.90    2.10
  -6  -5   1    5.30    2.50
  -6  -5   1    1.10    2.10
  -6  -5   1   -0.50    2.20
   5   5  -1   15.10    2.50
   5   5  -1   13.20    2.10
   5   5  -1   14.20    2.10
  -5  -5   1   16.20    2.10
  -5  -5   1   16.10    2.40
  -5  -5   1   11.80    2.30
   4   5  -1   40.50    3.40
   4   5  -1   48.10    2.80
   4   5  -1   47.60    2.90
  -4  -5   1   51.49    3.70
  -4  -5   1   42.50    3.30
  -4  -5   1   42.40    2.80
   3   5  -1  140.59    6.50
   3   5  -1  144.39    6.70
   3   5  -1  139.89    7.60
   3   5  -1  142.49    6.70
   3   5  -1  142.89    9.10
  -3  -5   1  138.39    6.90
  -3  -5   1  149.19    9.00
  -3  -5   1  145.59    7.30
  -3  -5   1  145.99    6.00
   2   5  -1  420.16   25.50
   2   5  -1  428.16   21.30
   2   5  -1  425.56   19.10
   2   5  -1  424.26   18.50
   2   5  -1  421.66   18.70
   2   5  -1  411.96   25.80
  -2  -5   1  438.96   20.10
  -2  -5   1  428.96   19.20
  -2  -5   1  457.55   25.50
  -2  -5   1  455.95   17.90
  -2  -5   1  425.76   19.10
   1   5  -1  894.11   50.39
   1   5  -1  880.21   42.20
   1   5  -1  844.52   36.30
   1   5  -1  857.21   36.90
   1   5  -1  867.11   50.99
  -1  -5   1  847.62   37.70
  -1  -5   1  870.91   39.50
  -1  -5   1  820.32   50.29
   0   5  -1 1828.22   73.59
   0   5  -1 1708.93   86.59
   0   5  -1 1734.83  104.69
   0   5  -1 1790.42   86.39
   0   5  -1 1759.02  103.39
   0   5  -1 1730.83   75.49
   0  -5   1 1679.33   78.19
   0  -5   1 1863.01   86.29
   0  -5   1 1796.02   80.89
   0  -5   1 1844.32  103.39
  -1   5  -1  392.06   16.20
  -1   5  -1  362.46   15.90
  -1   5  -1  363.96   18.30
  -1   5  -1  336.77   22.20
  -1   5  -1  342.47   22.00
  -1   5  -1  360.96   14.70
   1  -5   1  415.76   22.20
   1  -5   1  353.46   16.50
   1  -5   1  376.06   21.10
   1  -5   1  383.06   17.10
   1  -5   1  367.26   21.20
   1  -5   1  372.36   15.70
  -2   5  -1    1.90    0.90
  -2   5  -1    2.00    0.70
  -2   5  -1    2.00    0.70
  -2   5  -1    1.50    1.50
  -2   5  -1    1.50    0.70
  -2   5  -1    2.30    1.40
   2  -5   1    0.70    1.10
   2  -5   1    3.10    1.20
   2  -5   1    0.60    1.40
   2  -5   1    1.60    0.60
   2  -5   1    2.80    0.80
  -3   5  -1   19.20    1.50
  -3   5  -1   17.70    1.40
  -3   5  -1   15.30    1.90
  -3   5  -1   18.80    2.40
  -3   5  -1   18.40    1.40
   3  -5   1   22.30    3.10
   3  -5   1   14.10    2.10
  -4   5  -1   14.60    3.10
  -4   5  -1   16.50    2.70
   4  -5   1   18.60    3.70
   4  -5   1   16.50    1.40
   4  -5   1   15.80    2.60
  -5   5  -1    8.90    3.20
  -5   5  -1    4.60    3.20
   5  -5   1    3.30    3.10
   5  -5   1    9.80    4.20
  -6   5  -1    5.20    3.10
   6  -5   1    5.40    5.10
   6  -5   1    6.90    4.00
   7   4  -1    1.20    2.90
   7   4  -1    0.70    2.40
   7   4  -1   -1.00    3.20
  -7  -4   1    1.90    3.50
  -7  -4   1   -0.50    3.40
  -7  -4   1    1.60    2.30
   6   4  -1   -1.00    2.30
   6   4  -1    0.00    1.90
   6   4  -1   -1.30    2.30
  -6  -4   1    3.40    2.30
  -6  -4   1   -0.20    2.80
  -6  -4   1   -1.30    2.10
   5   4  -1    3.80    2.10
   5   4  -1    3.90    1.80
   5   4  -1    4.20    1.30
  -5  -4   1    3.60    2.00
  -5  -4   1    4.90    1.70
  -5  -4   1    0.30    2.20
   4   4  -1  411.96   17.00
   4   4  -1  356.36   18.70
   4   4  -1  371.96   16.20
  -4  -4   1  371.06   14.60
  -4  -4   1  351.86   17.50
  -4  -4   1  368.66   17.00
   3   4  -1  511.35   22.10
   3   4  -1  487.95   24.60
   3   4  -1  492.65   21.20
  -3  -4   1  529.35   29.30
  -3  -4   1  482.15   23.00
  -3  -4   1  486.85   22.10
  -3  -4   1  481.15   19.20
   2   4  -1  528.25   32.40
   2   4  -1  549.74   24.10
   2   4  -1  527.95   23.20
   2   4  -1  537.45   26.80
   2   4  -1  537.05   23.50
  -2  -4   1  534.45   24.10
  -2  -4   1  585.84   32.00
  -2  -4   1  542.05   25.20
  -2  -4   1  529.65   24.10
  -2  -4   1  575.54   22.70
   1   4  -1  228.88   10.50
   1   4  -1  239.68   14.80
   1   4  -1  241.28   10.70
   1   4  -1  249.58   14.60
   1   4  -1  249.18   12.20
  -1  -4   1  243.08   14.60
  -1  -4   1  244.98   11.00
  -1  -4   1  250.67   11.50
  -1  -4   1  249.97   12.00
   0   4  -1   14.40    1.40
   0   4  -1   15.40    1.20
   0   4  -1   25.20    1.90
   0   4  -1   14.80    1.30
   0   4  -1   19.90    1.30
   0   4  -1   16.90    0.90
   0  -4   1   17.30    1.10
   0  -4   1   14.10    1.20
   0  -4   1   19.60    1.10
   0  -4   1   16.50    0.90
   0  -4   1   16.40    1.30
   0  -4   1   14.30    1.70
   0  -4   1   17.40    1.30
  -1   4  -1  199.68   12.40
  -1   4  -1  196.58   12.20
  -1   4  -1  198.48    8.70
  -1   4  -1  200.58    8.10
  -1   4  -1  195.28    8.80
  -1   4  -1  194.18   10.10
   1  -4   1  213.38    8.70
   1  -4   1  226.88   12.40
   1  -4   1  200.28   11.90
   1  -4   1  212.78   11.70
   1  -4   1  191.68    9.10
  -2   4  -1  357.46   13.80
  -2   4  -1  349.87   20.80
  -2   4  -1  339.37   14.70
  -2   4  -1  342.97   17.30
  -2   4  -1  340.67   14.90
   2  -4   1  332.37   20.00
   2  -4   1  359.46   19.80
   2  -4   1  333.97   15.70
   2  -4   1  364.86   13.30
  -3   4  -1    2.90    1.60
  -3   4  -1    0.60    1.70
  -3   4  -1    3.50    0.80
  -3   4  -1    2.40    0.70
   3  -4   1    3.50    0.80
   3  -4   1    4.10    1.70
   3  -4   1    2.10    1.50
  -4   4  -1    0.50    1.80
  -4   4  -1    1.30    1.20
  -4   4  -1   -0.30    2.00
  -4   4  -1    0.50    1.00
   4  -4   1   -1.60    2.00
   4  -4   1    0.40    1.00
   4  -4   1    1.80    2.60
  -5   4  -1    5.40    2.90
  -5   4  -1    7.20    2.90
   5  -4   1   12.70    3.80
   5  -4   1   10.70    2.50
  -6   4  -1    1.20    3.50
   6  -4   1    2.80    3.80
   6  -4   1    4.30    4.40
  -7   4  -1    0.80    4.80
   7  -4   1    1.10    3.60
   7   3  -1   -1.10    2.90
   7   3  -1    3.30    2.30
   7   3  -1    6.30    2.70
  -7  -3   1    5.70    2.60
  -7  -3   1    4.00    3.60
  -7  -3   1    9.30    3.70
   6   3  -1   22.30    2.50
   6   3  -1   22.90    3.20
   6   3  -1   29.30    2.90
  -6  -3   1   24.60    3.40
  -6  -3   1   26.30    3.10
  -6  -3   1   26.30    2.50
   5   3  -1    4.10    1.50
   5   3  -1    4.70    2.00
  -5  -3   1    5.90    1.90
  -5  -3   1    0.90    2.10
  -5  -3   1    3.60    1.50
   4   3  -1    4.70    1.50
   4   3  -1    4.60    1.30
   4   3  -1    2.80    1.60
   4   3  -1    5.40    0.80
  -4  -3   1    3.80    1.50
  -4  -3   1    3.80    1.30
  -4  -3   1    4.90    1.40
   3   3  -1  269.97   11.80
   3   3  -1  274.47   12.30
   3   3  -1  267.67   13.70
   3   3  -1  288.67   11.60
  -3  -3   1  262.97   10.70
  -3  -3   1  275.67   12.40
  -3  -3   1  271.77   16.30
  -3  -3   1  263.17   12.80
   2   3  -1 1471.25   88.39
   2   3  -1 1496.65   62.99
   2   3  -1 1499.85   65.99
   2   3  -1 1494.05   63.89
   2   3  -1 1541.05   73.09
   2   3  -1 1561.54   62.99
  -2  -3   1 1545.15   87.29
  -2  -3   1 1432.86   57.09
  -2  -3   1 1469.15   65.39
  -2  -3   1 1484.65   68.39
   1   3  -1 1751.62   77.19
   1   3  -1 1657.03   73.69
   1   3  -1 1673.33   72.09
   1   3  -1 1685.83   82.69
   1   3  -1 1668.03   98.79
   1   3  -1 1732.83   71.09
   1   3  -1 1643.34   99.89
   1   3  -1 1632.64   74.49
   1   3  -1 1674.63   71.09
  -1  -3   1 1740.53   99.69
  -1  -3   1 1763.22   71.09
  -1  -3   1 1712.73   98.59
  -1  -3   1 1740.43   77.19
  -1  -3   1 1773.62   72.09
  -1  -3   1 1728.83   82.49
  -1  -3   1 1772.02   82.69
  -1  -3   1 1499.55   74.59
  -1  -3   1 1626.14   73.69
   0   3  -1  247.38   17.00
   0   3  -1  302.27   13.10
   0   3  -1  265.67   13.90
   0   3  -1  276.57   14.10
   0   3  -1  316.67   12.50
   0   3  -1  282.37   12.20
   0   3  -1  297.57   11.80
   0   3  -1  241.08   16.80
   0  -3   1  320.47   13.90
   0  -3   1  297.17   13.10
   0  -3   1  253.47   16.80
   0  -3   1  284.57   12.50
   0  -3   1  282.37   11.80
   0  -3   1  263.87   17.00
   0  -3   1  307.97   12.20
  -1   3  -1   31.90    2.10
  -1   3  -1   28.00    1.40
  -1   3  -1   31.20    2.20
  -1   3  -1   30.70    2.30
  -1   3  -1   26.70    1.50
  -1   3  -1   27.70    1.50
  -1   3  -1   31.00    1.60
  -1   3  -1   27.80    1.80
   1  -3   1   28.40    1.60
   1  -3   1   28.20    2.30
   1  -3   1   32.70    2.20
   1  -3   1   31.00    2.10
   1  -3   1   31.90    1.50
  -2   3  -1  136.49    7.00
  -2   3  -1  135.39    5.80
  -2   3  -1  130.49    8.40
  -2   3  -1  140.69    5.40
  -2   3  -1  137.39    5.80
  -2   3  -1  137.69    6.10
   2  -3   1  126.29    6.40
   2  -3   1  137.49    5.50
   2  -3   1  134.39    8.00
   2  -3   1  128.59    8.10
   2  -3   1  137.79    5.30
  -3   3  -1   12.70    1.80
  -3   3  -1   16.20    1.20
  -3   3  -1   15.10    1.30
  -3   3  -1   11.50    1.80
  -3   3  -1   16.60    1.10
   3  -3   1   13.10    1.60
   3  -3   1   14.70    1.30
   3  -3   1   14.30    1.00
   3  -3   1   15.90    1.10
   3  -3   1   16.10    2.00
  -4   3  -1    1.00    0.70
  -4   3  -1    0.00    1.50
  -4   3  -1    0.20    1.90
  -4   3  -1    2.20    1.20
  -4   3  -1    1.00    0.90
  -4   3  -1    1.10    0.90
   4  -3   1    0.50    2.30
   4  -3   1   -0.80    1.90
   4  -3   1    1.70    0.90
  -5   3  -1    1.10    2.50
  -5   3  -1    1.70    1.60
  -5   3  -1   -1.90    2.60
   5  -3   1    3.10    2.80
   5  -3   1    1.00    2.00
  -6   3  -1    9.00    3.60
   6  -3   1    9.00    4.10
   6  -3   1    2.90    3.50
  -7   3  -1    1.00    4.40
   7  -3   1   -3.40    4.30
   7   2  -1   -1.70    2.10
   7   2  -1    2.60    3.40
   7   2  -1    3.70    2.90
  -7  -2   1   -0.60    3.60
  -7  -2   1    1.70    3.30
  -7  -2   1    1.00    2.30
   6   2  -1   28.90    2.60
   6   2  -1   29.80    3.40
   6   2  -1   28.00    3.00
  -6  -2   1   25.80    3.40
  -6  -2   1   33.70    2.60
  -6  -2   1   30.00    3.70
   5   2  -1  262.67   11.90
   5   2  -1  259.57   11.20
   5   2  -1  276.77   12.80
  -5  -2   1  264.07   12.70
  -5  -2   1  270.17   14.10
  -5  -2   1  280.47   10.80
   4   2  -1  478.95   19.40
   4   2  -1  441.66   23.00
   4   2  -1  448.86   19.80
   4   2  -1  466.95   20.90
  -4  -2   1  455.35   21.50
  -4  -2   1  467.55   17.90
  -4  -2   1  465.95   20.70
   3   2  -1  138.39    5.90
   3   2  -1  140.09    6.50
   3   2  -1  134.29    7.20
   3   2  -1  144.79    6.20
  -3  -2   1  134.89    6.70
  -3  -2   1  132.59    5.60
  -3  -2   1  129.69    6.50
   2   2  -1   23.10    1.70
   2   2  -1   22.20    1.40
   2   2  -1   22.00    1.40
   2   2  -1   26.00    1.30
  -2  -2   1   21.60    1.70
  -2  -2   1   21.20    1.30
  -2  -2   1   22.20    1.60
  -2  -2   1   22.10    1.60
   1   2  -1  190.38    8.90
   1   2  -1  185.58   11.80
   1   2  -1  205.18    8.90
   1   2  -1  210.08    9.30
   1   2  -1  187.18    8.50
   1   2  -1  192.38    8.60
   1   2  -1  213.48    8.60
  -1  -2   1  196.78    8.90
  -1  -2   1  206.58    8.70
  -1  -2   1  204.38    9.90
  -1  -2   1  205.78   11.90
  -1  -2   1  196.98    8.90
  -1  -2   1  202.18    8.50
  -1  -2   1  196.58    9.30
   0   2  -1 1716.93   74.89
   0   2  -1 1591.14   69.89
   0   2  -1 1722.13   71.59
   0   2  -1 1652.53   67.99
   0   2  -1 1531.65   80.09
   0   2  -1 1582.94   79.89
   0   2  -1 1597.14   72.09
   0   2  -1 1612.84   68.89
   0  -2   1 1548.25   91.69
   0  -2   1 1646.34   74.49
   0  -2   1 1766.22   79.99
   0  -2   1 1649.44   72.09
   0  -2   1 1706.43   69.89
   0  -2   1 1615.94   68.09
  -1   2  -1  627.24   38.50
  -1   2  -1  652.43   32.20
  -1   2  -1  650.83   28.10
  -1   2  -1  665.53   26.00
  -1   2  -1  663.63   27.70
  -1   2  -1  653.63   27.50
  -1   2  -1  664.43   29.20
  -1   2  -1  686.83   37.00
   1  -2   1  637.64   37.10
   1  -2   1  665.63   25.10
   1  -2   1  634.94   29.20
   1  -2   1  676.03   37.00
   1  -2   1  695.63   27.70
  -2   2  -1   73.49    3.20
  -2   2  -1   69.49    3.40
  -2   2  -1   71.99    2.90
  -2   2  -1   71.89    4.00
  -2   2  -1   70.99    3.20
   2  -2   1   74.19    4.60
   2  -2   1   65.29    3.60
   2  -2   1   73.39    3.00
   2  -2   1   71.69    4.40
   2  -2   1   74.69    3.40
   2  -2   1   70.89    2.90
  -3   2  -1    3.50    0.60
  -3   2  -1    2.60    1.30
  -3   2  -1    3.10    0.60
  -3   2  -1    2.60    0.70
  -3   2  -1    2.90    0.90
   3  -2   1    2.80    1.30
   3  -2   1    3.20    0.70
   3  -2   1    4.00    0.60
   3  -2   1    3.20    0.70
   3  -2   1    2.50    1.30
  -4   2  -1    0.50    0.60
  -4   2  -1   -0.80    0.80
  -4   2  -1   -0.70    1.70
  -4   2  -1   -1.10    0.90
  -4   2  -1    0.50    1.30
   4  -2   1   -0.90    2.10
   4  -2   1    1.00    1.80
   4  -2   1    0.00    0.80
  -5   2  -1    3.10    1.10
  -5   2  -1    2.60    1.30
  -5   2  -1    5.10    1.90
  -5   2  -1    3.00    1.70
   5  -2   1    1.10    2.10
   5  -2   1    0.80    2.40
   5  -2   1    2.30    1.20
  -6   2  -1    9.10    3.40
   6  -2   1    7.70    3.40
  -7   2  -1    3.40    3.30
   7  -2   1   -0.70    4.00
   7   1  -1   -3.60    3.40
   7   1  -1   -0.20    2.10
  -7  -1   1    0.90    3.80
   6   1  -1    1.20    2.80
   6   1  -1   -0.40    1.60
   6   1  -1    2.20    2.20
  -6  -1   1    2.10    2.90
  -6  -1   1   -0.90    1.60
  -6  -1   1   -2.00    2.20
   5   1  -1    1.80    1.40
   5   1  -1    1.50    1.60
   5   1  -1    2.50    2.20
  -5  -1   1    2.00    1.50
  -5  -1   1    5.30    2.10
  -5  -1   1    3.20    1.90
   4   1  -1   39.50    2.40
   4   1  -1   42.10    3.10
   4   1  -1   41.70    2.60
  -4  -1   1   42.30    2.30
  -4  -1   1   39.70    2.90
   3   1  -1  304.57   14.80
   3   1  -1  298.07   12.70
   3   1  -1  298.77   12.40
   3   1  -1  293.07   13.40
  -3  -1   1  290.47   13.80
  -3  -1   1  287.67   11.50
  -3  -1   1  285.37   13.20
   2   1  -1  925.51   37.60
   2   1  -1  924.31   43.80
   2   1  -1  897.31   37.80
   2   1  -1  871.41   39.60
  -2  -1   1  876.01   39.20
  -2  -1   1  879.41   34.20
  -2  -1   1  888.01   41.00
  -2  -1   1  912.81   50.29
   1   1  -1   48.00    2.20
   1   1  -1   47.30    1.80
   1   1  -1   39.60    2.10
   1   1  -1   43.20    2.00
   1   1  -1   44.30    2.30
   1   1  -1   44.30    2.10
  -1  -1   1   40.30    2.10
  -1  -1   1   43.30    2.10
  -1  -1   1   44.80    2.00
  -1  -1   1   43.30    2.10
  -1  -1   1   41.20    2.70
  -1  -1   1   38.10    1.80
  -1  -1   1   43.80    2.00
   0   1  -1    4.10    0.40
   0   1  -1    4.20    0.60
   0   1  -1    4.20    0.40
   0   1  -1    2.20    0.60
   0   1  -1    3.60    0.50
   0   1  -1    5.60    0.40
   0   1  -1    4.30    0.40
   0   1  -1    4.50    0.40
   0   1  -1    3.20    0.70
   0  -1   1    4.20    0.50
   0  -1   1    2.70    0.50
   0  -1   1    2.30    0.60
   0  -1   1    3.50    0.40
   0  -1   1    3.20    0.60
   0  -1   1    2.40    0.60
   0  -1   1    4.00    0.40
   0  -1   1    4.90    0.40
  -1   1  -1 1737.73   71.39
  -1   1  -1 1721.73   96.39
  -1   1  -1 1637.54   65.39
  -1   1  -1 1722.13   75.79
  -1   1  -1 1756.62   96.39
  -1   1  -1 1711.03   72.29
  -1   1  -1 1759.42   72.29
   1  -1   1 1647.44   71.59
   1  -1   1 1679.13   96.69
   1  -1   1 1632.14   75.89
   1  -1   1 1723.83   65.49
   1  -1   1 1847.32   67.59
   1  -1   1 1810.32   78.49
   1  -1   1 1725.13   96.79
  -2   1  -1   11.20    0.90
  -2   1  -1   12.10    0.80
  -2   1  -1   11.50    0.70
   2  -1   1   12.40    0.80
   2  -1   1   10.70    1.10
   2  -1   1    9.90    1.20
   2  -1   1   12.90    0.70
   2  -1   1   11.90    0.70
   2  -1   1   12.30    0.80
  -3   1  -1  424.76   17.10
  -3   1  -1  396.46   17.00
  -3   1  -1  400.36   17.90
  -3   1  -1  408.06   17.30
  -3   1  -1  398.76   15.40
   3  -1   1  389.66   18.20
   3  -1   1  389.76   17.00
   3  -1   1  393.86   23.00
   3  -1   1  422.66   18.60
   3  -1   1  402.06   16.00
  -4   1  -1  206.48    8.50
  -4   1  -1  204.28   10.60
  -4   1  -1  207.68    7.90
  -4   1  -1  208.58    9.40
   4  -1   1  197.38    8.20
   4  -1   1  189.08   11.90
   4  -1   1  201.78    9.60
   4  -1   1  190.58    8.70
  -5   1  -1  107.49    6.60
  -5   1  -1  108.49    5.80
  -5   1  -1   98.59    4.90
  -5   1  -1   98.69    4.40
   5  -1   1  108.49    6.20
   5  -1   1   97.19    4.90
   5  -1   1  114.09    7.30
   5  -1   1  103.09    4.60
  -6   1  -1   -0.50    2.30
  -6   1  -1    2.30    2.10
   6  -1   1    1.10    2.90
  -7   1  -1    3.60    4.10
   7  -1   1    0.40    3.70
   7   0  -1    5.70    3.90
  -7   0   1    6.60    4.10
   6   0  -1   19.50    2.30
   6   0  -1   20.80    3.50
   6   0  -1   17.30    2.10
  -6   0   1   23.90    3.50
  -6   0   1   18.50    2.70
  -6   0   1   20.80    2.20
   5   0  -1   36.40    2.60
   5   0  -1   38.10    2.60
   5   0  -1   41.70    3.50
  -5   0   1   40.60    3.20
  -5   0   1   38.20    3.40
  -5   0   1   36.30    2.60
   4   0  -1  102.09    4.90
   4   0  -1   98.59    5.30
   4   0  -1  102.99    6.50
   4   0  -1  102.69    4.60
  -4   0   1  102.79    4.40
  -4   0   1  101.79    5.90
  -4   0   1  102.79    5.20
   3   0  -1  277.37   15.80
   3   0  -1  275.17   11.80
   3   0  -1  276.77   12.60
   3   0  -1  281.07   11.10
  -3   0   1  275.77   10.70
  -3   0   1  261.77   12.30
  -3   0   1  276.57   13.90
   2   0  -1  163.78    6.50
   2   0  -1  169.58    6.30
   2   0  -1  157.28    6.90
   2   0  -1  165.28    7.20
   2   0  -1  153.38    9.20
   2   0  -1  155.58    7.40
  -2   0   1  160.28    9.20
  -2   0   1  153.08    6.30
  -2   0   1  159.98    8.10
  -2   0   1  168.48    6.90
  -2   0   1  150.18    7.20
   1   0  -1  344.17   14.60
   1   0  -1  332.77   17.00
   1   0  -1  337.27   19.40
   1   0  -1  370.06   15.10
   1   0  -1  366.56   15.90
   1   0  -1  334.67   15.30
   1   0  -1  357.56   13.70
   1   0  -1  354.66   13.20
  -1   0   1  333.97   15.10
  -1   0   1  333.77   13.20
  -1   0   1  360.96   14.60
  -1   0   1  334.37   16.90
  -1   0   1  339.17   15.30
  -1   0   1  335.17   19.40
   0   0  -1   -4.10    0.10
   0   0  -1   -4.10    0.10
   0   0  -1   -4.10    0.10
   0   0  -1   -4.10    0.10
   0   0  -1   -4.10    0.10
   0   0  -1   -4.10    0.10
   0   0   1   -4.10    0.10
   0   0   1   -4.10    0.10
   0   0   1   -4.10    0.10
   0   0   1   -4.10    0.10
   0   0   1   -4.10    0.10
   0   0   1   -4.10    0.10
  -1   0  -1    4.10    0.50
  -1   0  -1    4.00    0.40
  -1   0  -1    3.60    0.60
  -1   0  -1    3.70    0.40
  -1   0  -1    3.80    0.50
  -1   0  -1    3.70    0.40
  -1   0  -1    3.60    0.30
  -1   0  -1    4.70    0.60
  -1   0  -1    3.70    0.30
   1   0   1    4.10    0.60
   1   0   1    4.10    0.30
   1   0   1    3.60    0.30
   1   0   1    3.70    0.50
   1   0   1    3.50    0.50
   1   0   1    3.90    0.40
  -2   0  -1  277.87   11.10
  -2   0  -1  286.27   12.80
  -2   0  -1  298.97   12.30
  -2   0  -1  286.47   13.30
  -2   0  -1  291.47   12.40
  -2   0  -1  279.37   12.20
   2   0   1  306.77   13.30
   2   0   1  275.87   13.00
   2   0   1  290.37   12.20
   2   0   1  281.47   16.50
   2   0   1  307.57   12.80
  -3   0  -1   12.70    1.30
  -3   0  -1   11.90    0.90
  -3   0  -1   12.60    0.90
   3   0   1   12.80    1.70
   3   0   1   13.90    1.00
   3   0   1    8.60    1.40
   3   0   1   11.20    0.90
  -4   0  -1   29.90    1.80
  -4   0  -1   25.10    2.20
  -4   0  -1   29.40    1.50
   4   0   1   28.50    2.50
   4   0   1   31.00    1.90
   4   0   1   29.20    1.90
   4   0   1   30.60    3.10
  -5   0  -1   40.50    3.30
  -5   0  -1   39.50    2.30
  -5   0  -1   39.50    3.30
   5   0   1   35.90    3.40
   5   0   1   36.80    2.50
   5   0   1   38.80    2.50
  -6   0  -1   49.70    3.00
  -6   0  -1   44.10    4.10
  -6   0  -1   58.59    4.60
   6   0   1   45.30    3.10
   6   0   1   46.00    4.30
   6   0   1   49.00    3.10
  -7   0  -1    9.80    3.30
   7   0   1    8.30    3.80
   7  -1  -1   -1.10    2.90
  -7   1   1    3.80    4.10
   6  -1  -1    9.00    2.00
   6  -1  -1   10.30    3.30
  -6   1   1   13.00    2.70
  -6   1   1    7.50    3.40
  -6   1   1    4.20    2.20
  -6   1   1   11.40    1.90
   5  -1  -1   26.50    2.10
   5  -1  -1   29.60    3.40
   5  -1  -1   20.80    3.00
   5  -1  -1   22.00    2.00
  -5   1   1   24.90    2.70
  -5   1   1   29.40    2.30
  -5   1   1   24.30    1.90
  -5   1   1   26.50    2.50
   4  -1  -1   -1.00    1.00
   4  -1  -1    2.90    1.70
   4  -1  -1    0.80    1.20
   4  -1  -1   -1.10    1.30
  -4   1   1    1.40    1.30
  -4   1   1   -0.30    0.90
  -4   1   1    0.00    1.20
   3  -1  -1    1.80    0.90
   3  -1  -1    2.10    1.30
   3  -1  -1    1.10    1.20
   3  -1  -1    2.10    0.80
  -3   1   1    1.20    0.90
  -3   1   1    1.00    0.80
  -3   1   1    2.80    0.70
   2  -1  -1  424.86   16.00
   2  -1  -1  436.46   19.20
   2  -1  -1  430.26   16.50
   2  -1  -1  408.46   23.50
   2  -1  -1  428.76   18.20
   2  -1  -1  420.36   17.60
   2  -1  -1  406.86   18.60
  -2   1   1  416.16   17.60
  -2   1   1  394.06   18.30
  -2   1   1  413.06   20.50
  -2   1   1  398.86   16.00
   1  -1  -1 2956.70  121.89
   1  -1  -1 2933.11  110.29
   1  -1  -1 2815.32  117.39
   1  -1  -1 2794.22  136.29
   1  -1  -1 2938.51  117.99
   1  -1  -1 2542.45  123.29
   1  -1  -1 2869.31  106.69
   1  -1  -1 2636.34  157.38
  -1   1   1 2889.01  117.89
  -1   1   1 2796.42  117.89
  -1   1   1 2827.62  106.69
  -1   1   1 2560.54  121.89
  -1   1   1 2819.82  117.39
  -1   1   1 2710.53  136.89
  -1   1   1 2922.71  110.19
  -1  -1  -1  234.88   10.60
  -1  -1  -1  242.68   14.90
  -1  -1  -1  243.18   11.10
  -1  -1  -1  260.87   10.50
  -1  -1  -1  250.57   11.50
  -1  -1  -1  250.67   10.80
  -1  -1  -1  243.68   11.00
  -1  -1  -1  249.28   12.30
   1   1   1  261.77   11.00
   1   1   1  249.18   12.30
   1   1   1  266.37   11.50
   1   1   1  255.57   10.60
   1   1   1  241.58   10.50
   1   1   1  247.78   10.70
   1   1   1  236.58   11.10
  -2  -1  -1 1264.47   56.99
  -2  -1  -1 1250.57   49.70
  -2  -1  -1 1353.26   55.69
  -2  -1  -1 1246.98   54.79
  -2  -1  -1 1411.46   63.79
  -2  -1  -1 1272.17   59.59
  -2  -1  -1 1323.77   54.89
   2   1   1 1294.47   54.89
   2   1   1 1313.17   55.69
   2   1   1 1242.38   57.69
   2   1   1 1332.67   54.79
   2   1   1 1393.76   59.59
  -3  -1  -1  670.63   28.40
  -3  -1  -1  688.53   31.00
  -3  -1  -1  677.83   25.80
  -3  -1  -1  676.43   29.70
   3   1   1  683.23   28.50
   3   1   1  658.23   30.10
  -4  -1  -1  215.38    8.30
  -4  -1  -1  201.38   10.00
  -4  -1  -1  218.68    9.00
  -4  -1  -1  207.98    9.80
   4   1   1  201.78    9.90
   4   1   1  213.18    9.20
  -5  -1  -1    0.60    1.80
  -5  -1  -1   -0.20    1.20
   5   1   1   -0.40    1.20
   5   1   1   -1.00    1.50
   5   1   1   -0.20    1.20
  -6  -1  -1    7.80    2.50
  -6  -1  -1   11.20    3.10
  -6  -1  -1    9.20    1.70
   6   1   1    8.80    1.80
   6   1   1   14.20    3.00
   6   1   1    8.10    1.90
  -7  -1  -1    0.80    2.80
  -7  -1  -1    0.70    3.70
   7   1   1    4.10    3.50
   7  -2  -1    3.70    4.30
  -7   2   1    2.40    3.30
   6  -2  -1    6.00    3.10
   6  -2  -1    2.00    3.40
   6  -2  -1    0.20    1.80
  -6   2   1   -0.70    3.30
   5  -2  -1    8.50    2.60
   5  -2  -1    0.30    1.90
   5  -2  -1    3.20    1.50
  -5   2   1    3.30    2.40
  -5   2   1    5.40    1.70
  -5   2   1    6.70    1.40
  -5   2   1    4.40    1.60
   4  -2  -1   93.59    5.20
   4  -2  -1   86.79    3.90
   4  -2  -1   92.79    6.00
  -4   2   1   85.19    5.50
  -4   2   1   87.79    3.80
  -4   2   1   86.69    4.50
  -4   2   1   81.39    4.20
   3  -2  -1   58.29    3.50
   3  -2  -1   61.29    2.80
   3  -2  -1   55.79    4.10
  -3   2   1   58.39    3.00
  -3   2   1   58.29    3.70
  -3   2   1   61.29    2.70
  -3   2   1   57.29    3.00
   2  -2  -1   63.69    2.60
   2  -2  -1   55.99    3.70
   2  -2  -1   58.79    2.70
   2  -2  -1   55.39    3.10
  -2   2   1   57.99    2.70
  -2   2   1   56.59    2.50
  -2   2   1   58.19    2.50
  -2   2   1   53.69    3.30
  -2   2   1   52.99    2.70
  -2   2   1   58.49    2.70
  -2   2   1   60.19    3.50
   1  -2  -1 9584.74  361.46
   1  -2  -1 9999.00  386.36
   1  -2  -1 9731.43  349.87
   1  -2  -1 8436.66  516.05
   1  -2  -1 9471.75  448.56
   1  -2  -1 8140.19  385.96
  -1   2   1 8287.17  448.36
  -1   2   1 9119.49  349.87
  -1   2   1 9754.22  361.46
  -1   2   1 9543.34  386.46
  -1   2   1 9265.87  535.55
   0  -2  -1  994.30   42.10
   0  -2  -1  904.11   47.20
   0  -2  -1 1031.10   40.70
   0  -2  -1  998.20   40.60
   0   2   1  774.42   47.20
   0   2   1  987.70   40.70
   0   2   1 1013.00   42.20
   0   2   1 1048.30   38.10
   0   2   1  949.71   41.20
   0   2   1  988.00   40.60
  -1  -2  -1  821.82   36.50
  -1  -2  -1  860.41   35.70
  -1  -2  -1  839.02   38.20
  -1  -2  -1  825.62   36.90
  -1  -2  -1  787.22   35.20
  -1  -2  -1  820.22   40.80
  -1  -2  -1  850.91   49.30
  -1  -2  -1  859.21   34.70
  -1  -2  -1  820.52   48.70
   1   2   1  828.02   40.80
   1   2   1  821.22   48.70
   1   2   1  804.42   36.90
   1   2   1  929.41   38.30
   1   2   1  843.72   36.50
   1   2   1  840.42   34.70
   1   2   1  810.32   49.30
   1   2   1  848.92   35.70
   1   2   1  840.22   35.20
  -2  -2  -1  208.48    9.90
  -2  -2  -1  205.98    9.00
  -2  -2  -1  201.88    9.50
  -2  -2  -1  220.58   10.50
  -2  -2  -1  218.38    9.20
   2   2   1  201.78    9.00
   2   2   1  201.58    9.10
   2   2   1  219.78    9.90
   2   2   1  213.78   10.50
   2   2   1  207.88    9.50
   2   2   1  218.88    9.00
   2   2   1  209.38    9.20
  -3  -2  -1  792.42   35.30
  -3  -2  -1  826.82   33.90
  -3  -2  -1  771.72   36.90
  -3  -2  -1  799.42   30.70
   3   2   1  786.42   35.70
   3   2   1  846.62   33.80
   3   2   1  807.82   34.00
  -4  -2  -1  207.28   10.00
  -4  -2  -1  219.28    9.30
  -4  -2  -1  211.58    8.50
  -4  -2  -1  207.48   10.30
   4   2   1  209.88    9.40
   4   2   1  229.08    9.20
   4   2   1  216.48   10.10
  -5  -2  -1   62.79    4.00
  -5  -2  -1   65.79    4.30
  -5  -2  -1   63.69    3.10
   5   2   1   57.49    4.10
   5   2   1   55.99    3.30
  -6  -2  -1    6.90    1.60
  -6  -2  -1    9.20    2.60
   6   2   1    6.70    2.10
   6   2   1    5.30    2.00
   6   2   1    5.00    1.80
  -7  -2  -1    3.40    3.10
  -7  -2  -1    4.70    3.70
   7   2   1   -0.30    3.20
   7  -3  -1   -2.10    4.60
  -7   3   1    3.50    4.50
   6  -3  -1   10.00    3.70
   6  -3  -1   -0.20    3.60
  -6   3   1    0.50    2.60
   5  -3  -1    8.20    3.00
   5  -3  -1    2.10    2.80
   5  -3  -1    1.40    1.50
  -5   3   1    4.90    2.70
  -5   3   1    2.30    1.60
  -5   3   1    5.00    2.70
  -5   3   1    2.10    1.40
   4  -3  -1    7.10    2.30
   4  -3  -1    3.80    1.30
   4  -3  -1    1.60    1.60
  -4   3   1    5.10    2.20
  -4   3   1    4.80    1.20
  -4   3   1    5.10    1.20
  -4   3   1    4.50    1.90
  -4   3   1    1.70    1.30
   3  -3  -1   35.30    2.90
   3  -3  -1   37.30    3.30
   3  -3  -1   40.20    2.10
  -3   3   1   38.30    3.00
  -3   3   1   40.10    2.00
  -3   3   1   39.50    2.10
  -3   3   1   36.60    1.80
  -3   3   1   35.40    3.50
  -3   3   1   34.80    2.20
   2  -3  -1  106.99    6.70
   2  -3  -1   99.49    5.30
   2  -3  -1  118.99    4.60
  -2   3   1  111.19    4.80
  -2   3   1  108.49    4.90
  -2   3   1  106.89    4.80
  -2   3   1  107.39    6.30
  -2   3   1  105.59    5.80
  -2   3   1  111.89    6.90
  -2   3   1  107.49    4.40
   1  -3  -1  256.57   12.00
   1  -3  -1  263.67   15.00
   1  -3  -1  285.47   11.40
   1  -3  -1  267.77   10.70
   1  -3  -1  256.07   15.30
   1  -3  -1  276.87   10.30
   1  -3  -1  280.77   15.90
   1  -3  -1  257.97   11.40
  -1   3   1  267.57   11.40
  -1   3   1  268.27   15.00
  -1   3   1  269.67   13.30
  -1   3   1  277.07   10.70
  -1   3   1  274.87   16.10
  -1   3   1  251.67   11.40
  -1   3   1  255.37   15.90
   0  -3  -1  278.37   11.30
   0  -3  -1  240.28   15.50
   0  -3  -1  288.97   11.00
   0  -3  -1  251.07   12.80
   0  -3  -1  228.38   15.30
   0  -3  -1  270.87   11.00
   0   3   1  272.27   11.00
   0   3   1  229.48   15.30
   0   3   1  231.18   15.50
   0   3   1  263.77   11.20
   0   3   1  276.77   11.30
   0   3   1  289.57   10.30
   0   3   1  221.28   12.80
   0   3   1  260.07   11.00
  -1  -3  -1 3480.15  159.68
  -1  -3  -1 3268.17  152.28
  -1  -3  -1 3112.59  146.89
  -1  -3  -1 3479.45  170.48
  -1  -3  -1 3574.74  148.49
  -1  -3  -1 3538.55  154.08
  -1  -3  -1 3860.91  170.18
  -1  -3  -1 3700.63  147.09
  -1  -3  -1 3490.65  144.89
  -1  -3  -1 3344.07  203.88
  -1  -3  -1 3464.25  206.28
   1   3   1 3505.25  146.99
   1   3   1 3236.38  203.68
   1   3   1 3438.16  152.08
   1   3   1 3528.75  144.99
   1   3   1 3433.46  206.38
   1   3   1 3913.11  159.68
   1   3   1 3572.74  170.58
   1   3   1 3440.16  149.19
  -2  -3  -1 1639.14   64.59
  -2  -3  -1 1518.85   90.69
  -2  -3  -1 1614.24   75.89
  -2  -3  -1 1512.65   65.39
  -2  -3  -1 1521.95   67.89
  -2  -3  -1 1542.35   71.09
   2   3   1 1535.15   68.69
   2   3   1 1589.84   65.39
   2   3   1 1585.84   66.39
   2   3   1 1563.34   91.89
   2   3   1 1557.34   75.89
   2   3   1 1588.64   65.49
   2   3   1 1500.55   64.69
  -3  -3  -1   66.29    3.10
  -3  -3  -1   61.79    3.40
  -3  -3  -1   58.39    3.40
   3   3   1   63.59    3.10
   3   3   1   61.09    3.50
   3   3   1   65.29    3.20
   3   3   1   66.59    3.40
  -4  -3  -1   15.40    1.30
  -4  -3  -1   15.20    1.40
  -4  -3  -1   14.30    1.60
  -4  -3  -1   11.90    1.60
   4   3   1    9.10    1.40
   4   3   1   12.90    1.70
  -5  -3  -1    0.10    1.00
  -5  -3  -1   -0.10    1.30
  -5  -3  -1    1.70    2.00
  -5  -3  -1   -1.10    1.50
   5   3   1   -0.90    1.70
   5   3   1    1.10    1.50
  -6  -3  -1    1.90    2.60
  -6  -3  -1    3.40    1.60
   6   3   1    5.10    1.70
   6   3   1    1.80    2.40
   6   3   1    4.10    2.10
  -7  -3  -1    0.00    3.30
  -7  -3  -1    1.20    3.00
  -7  -3  -1   -3.10    2.20
   7   3   1    0.70    2.50
   7   3   1   -0.70    2.20
   7   3   1   -0.80    2.90
   7  -4  -1    4.00    4.90
   7  -4  -1    8.30    5.00
  -7   4   1    0.10    4.50
   6  -4  -1   -2.50    3.80
   6  -4  -1   10.80    4.20
  -6   4   1    5.00    3.80
   5  -4  -1    9.70    3.10
   5  -4  -1   12.20    3.50
   5  -4  -1   11.40    1.80
  -5   4   1   11.20    1.80
  -5   4   1    9.10    3.20
  -5   4   1    8.30    3.10
   4  -4  -1    2.10    1.70
   4  -4  -1    3.50    1.30
   4  -4  -1    4.40    2.60
  -4   4   1    5.10    1.00
  -4   4   1    1.70    2.10
  -4   4   1    3.80    1.40
  -4   4   1    5.10    1.20
  -4   4   1    2.90    2.30
   3  -4  -1    2.00    1.00
   3  -4  -1    2.00    2.00
   3  -4  -1    2.50    1.70
  -3   4   1    3.60    0.70
  -3   4   1    3.50    1.60
  -3   4   1    2.10    1.00
  -3   4   1    2.80    0.80
  -3   4   1    4.70    1.80
   2  -4  -1  987.30   45.30
   2  -4  -1 1058.69   57.69
   2  -4  -1 1049.49   40.20
  -2   4   1 1014.40   59.79
  -2   4   1 1034.10   43.00
  -2   4   1  992.40   43.00
  -2   4   1 1028.20   44.30
  -2   4   1 1061.29   57.19
  -2   4   1  967.90   49.99
   1  -4  -1  494.05   26.20
   1  -4  -1  456.75   18.50
   1  -4  -1  458.15   20.80
   1  -4  -1  506.35   27.60
  -1   4   1  456.45   27.50
  -1   4   1  435.26   23.00
  -1   4   1  474.35   27.80
  -1   4   1  468.55   20.20
  -1   4   1  443.16   19.70
   0  -4  -1  958.10   38.20
   0  -4  -1  895.91   44.20
   0  -4  -1  966.60   38.80
   0  -4  -1  937.51   39.40
   0  -4  -1  888.81   38.10
   0  -4  -1  871.31   52.89
   0   4   1  839.82   44.20
   0   4   1  854.31   53.59
   0   4   1  958.70   35.80
   0   4   1  854.41   52.89
   0   4   1  896.61   38.70
   0   4   1  891.81   38.10
   0   4   1  942.61   39.40
  -1  -4  -1  371.26   22.10
  -1  -4  -1  375.56   16.60
  -1  -4  -1  355.06   16.00
  -1  -4  -1  355.36   17.40
  -1  -4  -1  375.96   16.50
  -1  -4  -1  391.16   18.40
  -1  -4  -1  370.56   18.40
   1   4   1  370.76   15.60
   1   4   1  374.96   18.40
   1   4   1  353.66   16.20
   1   4   1  391.56   18.40
   1   4   1  395.86   16.50
   1   4   1  378.36   22.10
   1   4   1  382.76   22.40
  -2  -4  -1  419.16   24.50
  -2  -4  -1  425.56   20.40
  -2  -4  -1  408.36   17.70
  -2  -4  -1  415.46   19.30
  -2  -4  -1  418.06   18.40
  -2  -4  -1  435.26   17.30
   2   4   1  402.56   18.40
   2   4   1  411.86   17.40
   2   4   1  400.06   24.50
   2   4   1  403.56   24.70
   2   4   1  412.86   17.70
   2   4   1  412.76   20.40
   2   4   1  424.66   18.00
  -3  -4  -1  204.78   10.40
  -3  -4  -1  222.08    9.60
  -3  -4  -1  224.08   13.30
  -3  -4  -1  215.08   10.10
   3   4   1  217.38   10.00
   3   4   1  221.28   11.10
   3   4   1  220.18    9.60
   3   4   1  229.58    9.80
  -4  -4  -1    1.40    1.40
  -4  -4  -1   -0.40    1.10
  -4  -4  -1    0.90    1.70
  -4  -4  -1   -0.60    1.00
   4   4   1    1.20    1.40
   4   4   1    2.10    1.10
   4   4   1    1.30    1.30
   4   4   1    0.10    1.10
  -5  -4  -1   22.70    2.20
  -5  -4  -1   17.20    2.70
  -5  -4  -1   22.80    1.90
  -5  -4  -1   21.60    1.90
   5   4   1   20.80    2.40
   5   4   1   19.20    2.00
  -6  -4  -1    9.40    3.00
  -6  -4  -1    9.10    2.30
  -6  -4  -1    9.70    2.10
   6   4   1   12.10    2.20
   6   4   1    9.90    2.50
  -7  -4  -1    2.10    3.40
  -7  -4  -1    1.90    2.10
   7   4   1    2.30    2.10
   7   4   1    0.20    2.90
   7   4   1    0.20    2.80
   6  -5  -1    4.10    4.10
   6  -5  -1    8.80    4.90
  -6   5   1    1.90    4.20
   5  -5  -1    9.70    3.90
   5  -5  -1    6.60    3.20
  -5   5   1    4.30    3.20
  -5   5   1    7.80    3.40
   4  -5  -1    2.40    1.40
   4  -5  -1    1.00    2.40
   4  -5  -1    3.00    3.00
  -4   5   1    1.10    2.50
  -4   5   1    1.30    1.40
  -4   5   1    0.90    1.70
   3  -5  -1  230.78    9.40
   3  -5  -1  233.98   11.00
   3  -5  -1  235.48   13.90
  -3   5   1  216.48   10.00
  -3   5   1  219.68   12.00
  -3   5   1  246.48   14.40
  -3   5   1  225.98   10.00
   2  -5  -1  172.18   10.00
   2  -5  -1  170.88   10.50
   2  -5  -1  173.48    8.20
   2  -5  -1  164.58    7.10
  -2   5   1  187.28   11.00
  -2   5   1  168.48    7.60
  -2   5   1  169.28    9.10
  -2   5   1  176.98   10.90
   1  -5  -1  289.37   15.70
   1  -5  -1  275.07   12.50
   1  -5  -1  309.87   16.80
  -1   5   1  265.77   11.90
  -1   5   1  268.97   16.80
  -1   5   1  268.57   12.00
  -1   5   1  280.67   12.00
  -1   5   1  260.87   13.90
  -1   5   1  262.87   16.60
   0  -5  -1  384.76   22.80
   0  -5  -1  385.66   16.40
   0  -5  -1  399.56   16.80
   0   5   1  366.16   16.40
   0   5   1  361.86   19.00
   0   5   1  360.66   16.60
   0   5   1  392.06   22.90
   0   5   1  391.36   23.10
   0   5   1  397.06   16.80
  -1  -5  -1  688.13   41.90
  -1  -5  -1  686.73   30.30
  -1  -5  -1  678.93   32.90
  -1  -5  -1  724.13   31.30
   1   5   1  743.83   35.10
   1   5   1  752.62   42.00
   1   5   1  745.93   35.10
   1   5   1  711.13   29.70
   1   5   1  746.53   42.50
   1   5   1  680.23   30.80
  -2  -5  -1  352.16   15.70
  -2  -5  -1  345.67   16.50
  -2  -5  -1  343.17   15.10
  -2  -5  -1  371.36   14.70
  -2  -5  -1  365.56   20.90
   2   5   1  326.47   20.80
   2   5   1  357.66   15.40
   2   5   1  342.77   17.40
   2   5   1  347.87   21.10
   2   5   1  361.36   15.20
  -3  -5  -1  117.39    5.90
  -3  -5  -1  124.29    7.60
  -3  -5  -1  116.29    6.00
  -3  -5  -1  122.49    5.50
   3   5   1  111.99    5.50
   3   5   1  120.69    5.60
   3   5   1  113.09    6.20
   3   5   1  114.89    5.50
   3   5   1  119.79    7.70
  -4  -5  -1    0.10    1.70
  -4  -5  -1   -1.00    1.20
  -4  -5  -1    2.40    1.20
  -4  -5  -1    1.30    1.50
   4   5   1    1.30    1.30
   4   5   1    1.70    1.30
   4   5   1    1.10    1.40
   4   5   1    0.70    1.30
  -5  -5  -1   16.50    1.90
  -5  -5  -1   14.50    2.20
  -5  -5  -1   18.60    2.30
  -5  -5  -1   15.40    1.90
   5   5   1   14.60    2.00
   5   5   1   14.60    2.20
   5   5   1   16.20    2.20
  -6  -5  -1   55.49    4.50
  -6  -5  -1   63.99    3.70
  -6  -5  -1   56.59    4.40
   6   5   1   60.89    4.50
   6   5   1   55.59    3.90
  -7  -5  -1   28.30    2.80
  -7  -5  -1   18.40    4.10
  -7  -5  -1   22.80    3.30
   7   5   1   26.60    3.20
   7   5   1   20.40    2.80
   7   5   1   20.10    3.40
   6  -6  -1    2.00    4.20
   6  -6  -1    0.50    5.20
  -6   6   1    1.80    4.40
  -6   6   1   -0.10    4.60
   5  -6  -1    2.20    4.10
   5  -6  -1    1.70    3.20
  -5   6   1   -0.20    3.40
   4  -6  -1    0.20    3.20
   4  -6  -1    0.80    1.40
   4  -6  -1   -1.10    2.40
  -4   6   1    3.70    2.90
  -4   6   1    1.40    2.60
  -4   6   1    1.80    1.50
  -4   6   1   -1.70    2.60
   3  -6  -1   12.50    2.60
   3  -6  -1   10.60    1.50
   3  -6  -1   14.30    2.10
  -3   6   1   12.30    2.30
  -3   6   1   11.40    1.60
  -3   6   1   12.50    2.30
  -3   6   1   13.00    2.50
   2  -6  -1    6.30    1.90
   2  -6  -1    7.00    1.20
   2  -6  -1    6.60    1.40
  -2   6   1    5.60    1.70
  -2   6   1    6.70    1.70
  -2   6   1    6.20    1.20
  -2   6   1    7.90    1.80
  -2   6   1    5.90    1.20
   1  -6  -1  295.27   15.90
   1  -6  -1  296.77   12.60
   1  -6  -1  292.77   17.10
  -1   6   1  301.57   12.20
  -1   6   1  247.48   17.00
  -1   6   1  247.68   16.90
  -1   6   1  261.47   14.10
  -1   6   1  278.07   12.30
  -1   6   1  276.17   12.10
   0  -6  -1  957.30   41.90
   0  -6  -1  994.50   56.49
   0  -6  -1  967.10   44.20
   0  -6  -1  968.40   40.70
   0   6   1  957.90   47.20
   0   6   1  931.71   40.70
   0   6   1  961.50   41.90
   0   6   1  926.01   41.20
   0   6   1  991.40   56.49
   0   6   1  964.20   57.19
  -1  -6  -1  162.48    7.60
  -1  -6  -1  171.68    7.70
  -1  -6  -1  168.28    8.20
  -1  -6  -1  158.78   10.30
   1   6   1  159.28    7.60
   1   6   1  166.88    8.70
   1   6   1  173.78   10.70
   1   6   1  167.08    7.00
   1   6   1  179.68    8.70
   1   6   1  170.38   10.50
  -2  -6  -1  100.49    6.20
  -2  -6  -1   86.69    4.60
  -2  -6  -1   94.19    4.80
  -2  -6  -1  100.19    5.10
   2   6   1   89.49    4.70
   2   6   1   87.09    6.20
   2   6   1   98.49    5.10
   2   6   1   96.19    6.10
  -3  -6  -1  260.77   12.10
  -3  -6  -1  267.87   12.60
  -3  -6  -1  252.67   11.50
   3   6   1  278.57   13.20
   3   6   1  261.97   11.60
   3   6   1  259.47   11.70
   3   6   1  262.07   11.80
   3   6   1  246.68   16.00
  -4  -6  -1  139.69    6.70
  -4  -6  -1  130.99    6.90
  -4  -6  -1  138.59    7.30
   4   6   1  147.59    6.80
   4   6   1  143.79    6.70
   4   6   1  137.69    7.40
   4   6   1  134.89    6.70
  -5  -6  -1    4.30    2.40
  -5  -6  -1    5.00    2.10
  -5  -6  -1    3.20    1.80
  -5  -6  -1    4.10    1.70
   5   6   1    4.50    1.70
   5   6   1    6.30    1.80
   5   6   1    2.90    1.90
  -6  -6  -1   -2.70    2.90
  -6  -6  -1    0.80    1.90
  -6  -6  -1    1.20    2.20
   6   6   1   -0.70    2.00
   6   6   1   -0.30    2.30
  -7  -6  -1    2.60    2.30
  -7  -6  -1   12.00    3.90
  -7  -6  -1    3.00    2.70
   7   6   1    2.50    2.40
   7   6   1    6.70    2.90
   6  -7  -1   -0.50    4.10
   6  -7  -1   -3.50    6.10
  -6   7   1   -4.20    4.70
  -6   7   1  -10.20    4.40
   5  -7  -1   -0.80    4.90
   5  -7  -1    3.60    3.40
  -5   7   1    2.20    3.90
  -5   7   1    1.60    4.00
   4  -7  -1   72.79    7.40
   4  -7  -1   76.79    5.40
  -4   7   1   73.79    7.00
  -4   7   1   64.99    4.20
  -4   7   1   71.89    7.20
  -4   7   1   62.39    5.80
   3  -7  -1   57.19    4.00
   3  -7  -1   50.89    5.30
  -3   7   1   50.89    3.30
  -3   7   1   56.59    5.50
  -3   7   1   45.60    4.40
  -3   7   1   60.59    5.60
  -3   7   1   50.59    3.20
   2  -7  -1   18.30    3.40
   2  -7  -1   24.80    2.20
   2  -7  -1   23.50    2.10
  -2   7   1   23.00    2.00
  -2   7   1   23.70    3.00
  -2   7   1   20.80    2.80
  -2   7   1   20.80    2.40
  -2   7   1   23.00    1.90
   1  -7  -1    8.30    1.20
   1  -7  -1    4.10    2.20
   1  -7  -1    5.00    1.30
  -1   7   1    8.00    0.70
  -1   7   1    1.40    1.70
  -1   7   1    7.20    1.30
  -1   7   1    4.20    1.30
  -1   7   1    4.60    1.80
  -1   7   1    5.90    1.50
   0  -7  -1    7.60    1.00
   0  -7  -1    8.90    1.80
   0  -7  -1    6.10    1.40
   0  -7  -1    5.80    1.30
   0   7   1    6.20    1.80
   0   7   1    6.30    2.00
   0   7   1    5.60    1.00
   0   7   1    8.20    1.50
   0   7   1    6.30    1.30
  -1  -7  -1  131.79    6.20
  -1  -7  -1  128.29    6.60
  -1  -7  -1  117.99    8.20
  -1  -7  -1  130.39    6.10
   1   7   1  127.39    6.90
   1   7   1  130.19    8.60
   1   7   1  132.59    5.40
   1   7   1  127.69    6.10
   1   7   1  129.39    8.60
   1   7   1  125.09    6.90
  -2  -7  -1  395.36   17.50
  -2  -7  -1  373.36   19.00
  -2  -7  -1  403.66   18.10
  -2  -7  -1  408.96   24.10
   2   7   1  429.66   24.20
   2   7   1  429.36   24.50
   2   7   1  415.66   20.10
   2   7   1  370.36   17.70
  -3  -7  -1   11.70    1.90
  -3  -7  -1    9.50    1.90
  -3  -7  -1   10.60    2.00
   3   7   1   12.00    1.80
   3   7   1   12.90    2.10
   3   7   1   12.00    1.70
   3   7   1   12.30    1.50
  -4  -7  -1    3.50    2.00
  -4  -7  -1    4.90    2.10
  -4  -7  -1    2.50    1.60
   4   7   1    3.10    1.50
   4   7   1    4.10    1.40
   4   7   1    1.80    1.30
   4   7   1    3.50    1.50
   4   7   1    4.00    1.70
  -5  -7  -1  170.48    7.80
  -5  -7  -1  163.08    8.60
  -5  -7  -1  151.48    7.10
  -5  -7  -1  164.48    8.60
   5   7   1  154.88    7.80
   5   7   1  150.48    8.70
   5   7   1  168.88    8.00
   5   7   1  162.18    7.90
  -6  -7  -1   33.80    4.20
  -6  -7  -1   36.30    3.20
  -6  -7  -1   36.80    3.80
   6   7   1   41.00    3.40
   6   7   1   36.40    3.50
   6   7   1   38.60    3.30
  -7  -7  -1    8.40    4.00
  -7  -7  -1    3.70    2.50
  -7  -7  -1    9.00    3.10
   7   7   1    5.60    3.10
   7   7   1    2.00    2.50
   5  -8  -1    0.20    3.80
   5  -8  -1    3.00    5.40
  -5   8   1    3.00    4.40
  -5   8   1   -2.80    4.10
   4  -8  -1    0.60    4.60
   4  -8  -1    5.40    2.80
  -4   8   1   -0.40    3.00
  -4   8   1    3.90    3.60
   3  -8  -1   -1.00    3.40
   3  -8  -1    5.30    2.10
  -3   8   1    1.50    2.40
  -3   8   1    2.10    1.60
  -3   8   1    3.90    2.80
  -3   8   1    3.50    2.80
  -3   8   1    3.70    1.60
   2  -8  -1   59.49    5.20
   2  -8  -1   72.69    3.90
   2  -8  -1   66.99    4.40
  -2   8   1   53.19    5.50
  -2   8   1   61.59    3.50
  -2   8   1   54.99    4.50
  -2   8   1   58.09    5.20
  -2   8   1   64.59    3.60
   1  -8  -1  133.69    8.80
   1  -8  -1  135.49    8.40
   1  -8  -1  149.29    6.60
  -1   8   1  120.99    9.20
  -1   8   1  132.39    7.70
  -1   8   1  142.39    6.60
  -1   8   1  124.89    9.40
  -1   8   1  150.28    6.20
  -1   8   1  140.09    6.60
   0  -8  -1   38.30    3.00
   0  -8  -1   43.70    2.40
   0  -8  -1   42.10    2.50
   0   8   1   45.80    4.40
   0   8   1   38.30    3.00
   0   8   1   47.10    4.50
   0   8   1   44.80    3.30
   0   8   1   39.00    2.80
  -1  -8  -1   37.30    2.90
  -1  -8  -1   40.00    2.60
  -1  -8  -1   42.40    2.60
   1   8   1   24.40    3.30
   1   8   1   27.40    2.70
   1   8   1   37.10    3.00
   1   8   1   40.60    2.80
   1   8   1   29.50    3.60
  -2  -8  -1  324.27   16.80
  -2  -8  -1  345.97   15.90
  -2  -8  -1  350.96   15.50
   2   8   1  381.06   21.50
   2   8   1  367.96   21.80
   2   8   1  334.27   15.70
   2   8   1  367.06   17.80
  -3  -8  -1  207.18    9.90
  -3  -8  -1  215.18   10.50
  -3  -8  -1  198.48    9.50
   3   8   1  199.78    9.50
   3   8   1  211.98    9.80
   3   8   1  211.28   10.80
   3   8   1  209.48   13.10
   3   8   1  211.58   13.30
  -4  -8  -1   55.29    4.30
  -4  -8  -1   55.59    4.30
  -4  -8  -1   51.39    3.70
   4   8   1   52.79    3.90
   4   8   1   55.49    4.60
   4   8   1   51.29    3.70
   4   8   1   46.30    3.80
  -5  -8  -1   37.10    3.20
  -5  -8  -1   38.00    3.50
  -5  -8  -1   44.20    3.90
   5   8   1   37.50    3.40
   5   8   1   35.70    3.40
   5   8   1   45.50    3.30
   5   8   1   43.40    3.80
  -6  -8  -1   41.10    4.10
  -6  -8  -1   29.50    4.30
  -6  -8  -1   41.60    3.50
   6   8   1   41.10    3.50
   6   8   1   36.30    3.80
   6   8   1   39.00    3.60
  -7  -8  -1    6.20    3.20
  -7  -8  -1    9.50    3.30
  -7  -8  -1    6.00    2.80
   7   8   1    4.40    3.00
   7   8   1    6.20    2.90
   5  -9  -1    2.80    3.60
   5  -9  -1    1.70    6.60
  -5   9   1    6.50    4.60
  -5   9   1   13.00    5.10
   4  -9  -1    8.90    2.90
   4  -9  -1   -5.50    5.00
  -4   9   1    4.00    3.60
  -4   9   1    2.70    3.10
   3  -9  -1   -6.20    3.80
   3  -9  -1    1.20    2.10
  -3   9   1    2.30    2.60
  -3   9   1   -1.10    1.70
  -3   9   1   -0.50    3.00
  -3   9   1    1.50    1.70
  -3   9   1   -0.60    3.00
   2  -9  -1   10.50    1.90
   2  -9  -1    6.20    3.40
   2  -9  -1    5.80    1.80
  -2   9   1   10.10    1.90
  -2   9   1    6.70    2.70
  -2   9   1    3.10    2.60
  -2   9   1    9.80    1.90
  -2   9   1    4.20    2.20
   1  -9  -1    2.90    1.70
   1  -9  -1    4.90    1.80
   1  -9  -1    2.50    2.60
   1  -9  -1    3.20    1.30
  -1   9   1    0.80    1.40
  -1   9   1    1.80    1.70
  -1   9   1    1.80    1.50
  -1   9   1    1.70    1.80
  -1   9   1    2.30    2.20
   0  -9  -1    3.80    1.20
   0  -9  -1    5.50    1.00
   0  -9  -1    4.30    1.70
   0   9   1    4.60    2.40
   0   9   1    5.60    1.60
   0   9   1    5.10    1.90
   0   9   1    4.90    1.80
   0   9   1    5.00    1.80
  -1  -9  -1   -0.70    1.40
  -1  -9  -1   -0.30    1.80
   1   9   1   -3.60    2.20
   1   9   1    0.50    1.60
   1   9   1    0.10    2.20
   1   9   1    2.00    1.90
   1   9   1   -0.80    1.70
  -2  -9  -1  114.09    5.90
  -2  -9  -1  116.39    5.80
  -2  -9  -1  106.59    6.50
   2   9   1  110.29    7.90
   2   9   1  119.59    8.40
   2   9   1  114.09    6.10
   2   9   1  118.79    6.60
   2   9   1  113.69    5.70
  -3  -9  -1    3.80    2.30
  -3  -9  -1    4.70    2.10
  -3  -9  -1    6.20    1.70
   3   9   1    1.90    2.00
   3   9   1    3.10    2.20
   3   9   1    7.90    1.80
   3   9   1    4.20    2.20
   3   9   1    2.50    2.00
  -4  -9  -1  144.59    8.00
  -4  -9  -1  154.88    7.60
  -4  -9  -1  148.49    8.40
   4   9   1  160.98    7.90
   4   9   1  151.88   10.50
   4   9   1  151.48    7.70
   4   9   1  144.49    8.30
  -5  -9  -1   82.99    4.80
  -5  -9  -1   61.79    4.90
  -5  -9  -1   65.09    5.00
   5   9   1   76.29    5.00
   5   9   1   85.89    5.30
   5   9   1   68.89    4.90
  -6  -9  -1   45.30    3.70
  -6  -9  -1   34.60    4.50
  -6  -9  -1   42.90    4.40
   6   9   1   38.60    3.80
   6   9   1   40.00    4.00
  -7  -9  -1    3.30    3.00
  -7  -9  -1    0.00    4.10
  -7  -9  -1    4.20    3.60
   7   9   1    5.40    3.10
   5 -10  -1    3.30    3.90
   5 -10  -1   -9.60    7.00
  -5  10   1    2.50    4.50
  -5  10   1   -0.60    5.10
   4 -10  -1   -6.50    5.50
   4 -10  -1    0.60    3.20
  -4  10   1   -0.80    4.40
  -4  10   1   -1.90    3.70
   3 -10  -1    3.60    3.60
   3 -10  -1    6.40    2.50
  -3  10   1    5.30    2.80
  -3  10   1   -1.90    3.40
   2 -10  -1   21.30    2.80
   2 -10  -1   29.00    2.40
   2 -10  -1   25.50    3.90
   2 -10  -1   24.70    2.50
  -2  10   1   23.30    3.80
  -2  10   1   20.00    3.10
  -2  10   1   24.00    2.50
  -2  10   1   16.60    3.70
  -2  10   1   28.90    2.50
   1 -10  -1   12.20    1.60
   1 -10  -1    9.80    3.30
   1 -10  -1    8.60    2.00
   1 -10  -1    8.20    2.10
  -1  10   1    6.50    2.80
  -1  10   1    8.40    3.00
  -1  10   1   10.60    2.00
  -1  10   1   10.00    2.30
   0 -10  -1   -1.10    1.80
   0 -10  -1    2.20    1.70
   0 -10  -1    1.90    1.00
   0  10   1    2.60    2.10
   0  10   1    0.40    1.80
   0  10   1    1.10    2.50
   0  10   1    0.10    1.60
   0  10   1   -2.10    2.50
  -1 -10  -1   19.70    1.40
  -1 -10  -1   20.20    2.30
  -1 -10  -1   16.70    1.90
   1  10   1   16.10    2.50
   1  10   1   19.80    3.00
   1  10   1   17.10    2.80
   1  10   1   19.00    2.40
   1  10   1   17.20    2.80
  -2 -10  -1    1.80    1.70
  -2 -10  -1    1.90    1.70
   2  10   1   -3.60    2.40
   2  10   1    0.20    2.10
   2  10   1    0.90    2.10
   2  10   1   -1.40    1.90
   2  10   1   -2.30    2.50
  -3 -10  -1  178.18    9.00
  -3 -10  -1  174.18    9.70
   3  10   1  176.78    9.80
   3  10   1  166.48    8.50
   3  10   1  179.58   12.00
   3  10   1  170.58    9.00
   3  10   1  209.68   12.20
  -4 -10  -1  135.99    8.10
  -4 -10  -1  136.49    8.00
   4  10   1  146.49    7.70
   4  10   1  165.28   10.70
   4  10   1  153.48    8.40
   4  10   1  135.89    7.50
  -5 -10  -1   37.80    4.30
  -5 -10  -1   43.30    4.50
   5  10   1   40.20    3.90
   5  10   1   37.80    3.70
   5  10   1   45.30    4.10
  -6 -10  -1    5.50    3.80
  -6 -10  -1    4.00    3.60
  -6 -10  -1    1.50    2.90
   6  10   1    3.40    2.80
   6  10   1    2.40    2.80
  -7 -10  -1    3.20    3.10
  -7 -10  -1    0.60    3.20
  -7 -10  -1   -3.40    2.70
   7  10   1    3.80    3.30
   4 -11  -1   -1.80    4.80
   4 -11  -1    1.20    3.20
  -4  11   1    1.40    4.50
  -4  11   1    3.70    3.40
   3 -11  -1    3.50    2.50
   3 -11  -1    2.40    5.20
  -3  11   1    7.10    4.10
  -3  11   1    1.30    3.10
   2 -11  -1    2.30    4.10
   2 -11  -1    0.10    1.80
   2 -11  -1    1.80    1.90
  -2  11   1   -1.80    3.20
  -2  11   1    0.60    2.00
  -2  11   1    1.00    2.50
   1 -11  -1    8.80    2.20
   1 -11  -1    8.00    2.20
   1 -11  -1   10.10    1.60
   1 -11  -1   11.90    3.60
  -1  11   1   10.10    2.20
  -1  11   1    8.80    3.20
  -1  11   1   12.70    2.50
  -1  11   1    8.50    2.50
  -1  11   1    8.50    2.80
   0 -11  -1   55.99    4.40
   0 -11  -1   40.10    3.60
   0  11   1   42.90    4.90
   0  11   1   48.90    4.00
   0  11   1   50.79    3.80
   0  11   1   42.00    4.90
   0  11   1   51.59    4.50
  -1 -11  -1  120.99    7.10
  -1 -11  -1  113.69    6.30
   1  11   1  133.49    9.60
   1  11   1  128.29    7.70
   1  11   1  127.29    9.30
   1  11   1  131.09    7.50
   1  11   1  127.29    6.70
  -2 -11  -1   49.99    3.60
  -2 -11  -1   53.29    3.90
   2  11   1   58.09    4.30
   2  11   1   32.70    5.00
   2  11   1   64.39    4.10
   2  11   1   40.20    5.10
   2  11   1   53.09    4.60
  -3 -11  -1   45.40    4.30
  -3 -11  -1   42.40    3.70
   3  11   1   43.60    5.00
   3  11   1   44.50    4.90
   3  11   1   56.39    4.70
   3  11   1   46.20    3.90
   3  11   1   40.30    3.50
  -4 -11  -1   25.80    3.60
  -4 -11  -1   22.30    3.90
   4  11   1   35.90    3.70
   4  11   1   26.80    3.70
   4  11   1   22.70    3.40
   4  11   1   35.50    3.30
  -5 -11  -1   52.89    5.10
  -5 -11  -1   44.60    4.70
   5  11   1   44.20    5.50
   5  11   1   44.90    4.00
   5  11   1   42.80    4.40
   5  11   1   48.50    4.30
  -6 -11  -1   32.60    4.80
  -6 -11  -1   27.00    4.80
  -6 -11  -1   35.40    4.10
   6  11   1   39.40    4.40
  -4  12   1    9.40    4.90
  -4  12   1    2.30    3.90
   3 -12  -1    5.90    5.60
  -3  12   1    6.00    4.70
  -3  12   1   -0.50    3.20
   2 -12  -1    5.30    4.70
   2 -12  -1    4.30    2.20
  -2  12   1   -0.10    2.60
  -2  12   1    0.70    3.80
   1 -12  -1    2.10    2.20
   1 -12  -1    5.40    3.70
  -1  12   1    8.00    2.50
  -1  12   1    5.20    3.50
  -1  12   1    8.00    2.90
  -1  12   1    4.20    2.10
   0 -12  -1   25.00    3.10
   0 -12  -1   19.30    2.90
   0  12   1   23.60    2.80
   0  12   1   17.00    3.90
   0  12   1   21.00    3.10
   0  12   1   25.40    3.70
   0  12   1   25.60    3.50
  -1 -12  -1   -0.70    1.60
  -1 -12  -1    2.90    2.60
   1  12   1    1.20    2.30
   1  12   1   -0.70    3.20
   1  12   1    2.10    2.90
   1  12   1   -1.40    2.00
   1  12   1    1.10    3.40
  -2 -12  -1  114.29    6.90
  -2 -12  -1  107.59    5.80
   2  12   1  118.49    6.20
   2  12   1  112.19    6.50
   2  12   1   93.99    8.80
   2  12   1   80.09    9.20
   2  12   1  101.49    7.10
  -3 -12  -1  135.59    8.50
  -3 -12  -1  134.19    7.60
   3  12   1  142.29    8.80
   3  12   1  139.69    7.90
   3  12   1  144.79    7.70
   3  12   1  125.29   10.50
   3  12   1  149.79   11.40
  -4 -12  -1   36.80    4.80
  -4 -12  -1   48.40    4.40
   4  12   1   50.89    4.70
   4  12   1   47.10    5.60
   4  12   1   45.00    4.10
   4  12   1   48.50    4.50
  -5 -12  -1   -2.60    3.80
  -5 -12  -1    2.70    3.50
   5  12   1   -0.40    3.20
   5  12   1    5.80    3.00
   5  12   1    1.40    2.90
   5  12   1   -4.80    3.30
  -6 -12  -1    5.10    4.20
  -6 -12  -1   11.10    4.40
  -6 -12  -1    9.30    3.60
   6  12   1   11.80    4.00
   3 -13  -1    5.80    4.70
  -3  13   1    6.70    5.30
  -3  13   1   -1.20    3.80
   2 -13  -1    4.30    4.80
  -2  13   1    1.70    3.30
  -2  13   1    6.70    4.50
  -2  13   1   13.00    4.00
   1 -13  -1   29.70    5.10
   1 -13  -1   24.60    3.50
  -1  13   1   28.80    5.10
  -1  13   1   21.90    3.30
  -1  13   1   28.60    3.10
  -1  13   1   30.20    4.20
   0 -13  -1    2.90    2.40
   0 -13  -1   -1.70    2.50
   0 -13  -1    3.50    3.70
   0  13   1   -1.80    3.70
   0  13   1    0.10    2.70
   0  13   1   -0.90    2.20
   0  13   1    3.60    3.20
  -1 -13  -1    2.10    2.90
   1  13   1    2.50    4.00
   1  13   1    2.20    2.50
   1  13   1    7.90    3.40
   1  13   1    4.70    2.60
  -2 -13  -1    5.60    3.30
  -2 -13  -1    6.00    2.40
   2  13   1   13.10    2.40
   2  13   1    2.30    3.30
   2  13   1    3.40    4.20
   2  13   1    5.00    2.80
  -3 -13  -1    5.10    2.60
  -3 -13  -1    3.20    3.40
   3  13   1    5.10    3.40
   3  13   1    8.60    3.20
   3  13   1    6.70    3.10
   3  13   1    3.40    3.40
  -4 -13  -1    4.20    2.40
  -4 -13  -1   -1.10    3.70
   4  13   1    5.60    3.40
   4  13   1    0.30    3.20
   4  13   1   -4.60    3.10
   4  13   1    0.90    3.10
  -5 -13  -1    2.60    4.30
  -5 -13  -1    4.10    3.80
   5  13   1    2.50    3.70
   5  13   1    3.20    3.40
   5  13   1   -0.60    3.70
   5  13   1    8.90    3.90
  -6 -13  -1    1.50    4.40
  -6 -13  -1   -0.90    3.50
  -6 -13  -1   -1.80    3.60
   6  13   1   -7.10    3.90
   6  13   1   -1.30    3.00
   2 -14  -1   10.40    5.20
  -2  14   1   -1.10    4.90
  -2  14   1   -0.80    3.20
  -2  14   1   10.00    4.00
   1 -14  -1    4.20    4.60
   1 -14  -1   -0.40    3.00
  -1  14   1    3.30    2.80
  -1  14   1    0.50    3.00
  -1  14   1    3.30    4.30
   0 -14  -1    6.80    3.00
   0 -14  -1    1.90    4.10
   0  14   1    1.90    2.70
   0  14   1   12.50    3.90
   0  14   1    3.90    4.50
   0  14   1    6.30    3.20
  -1 -14  -1   33.60    4.10
  -1 -14  -1   34.70    4.10
   1  14   1   37.90    3.90
   1  14   1   34.50    4.70
   1  14   1   39.00    3.80
   1  14   1   37.80    5.20
  -2 -14  -1   20.00    2.80
  -2 -14  -1   17.90    3.20
   2  14   1   24.80    3.50
   2  14   1   21.80    5.50
   2  14   1   34.50    3.80
   2  14   1   25.40    4.40
  -3 -14  -1    5.10    3.70
  -3 -14  -1    6.10    2.70
   3  14   1   -0.50    3.70
   3  14   1    1.50    3.30
   3  14   1    8.20    3.30
   3  14   1   -5.20    4.50
  -4 -14  -1   -2.10    3.90
  -4 -14  -1   -8.30    2.90
   4  14   1   -7.00    4.50
   4  14   1   -3.60    3.40
   4  14   1   -8.50    3.40
   4  14   1   -4.30    3.30
  -5 -14  -1    4.10    3.90
  -5 -14  -1   -0.40    4.50
   5  14   1    2.20    4.90
   5  14   1    2.20    3.70
   5  14   1   -3.80    3.80
   1 -15  -1    7.70    4.90
  -1  15   1    9.50    4.20
  -1  15   1   -0.90    4.80
   0 -15  -1    5.30    4.60
   0 -15  -1   -2.50    3.00
   0  15   1    2.10    4.10
   0  15   1   -4.20    3.00
   0  15   1    2.70    2.80
   0  15   1    1.40    4.80
  -1 -15  -1    2.40    3.40
  -1 -15  -1    5.90    4.40
   1  15   1   -1.30    4.80
   1  15   1   -1.70    3.00
   1  15   1    0.20    3.90
   1  15   1    4.00    3.00
  -2 -15  -1   -1.00    3.60
   2  15   1   -3.20    3.90
   2  15   1    4.90    3.00
   2  15   1   -1.50    3.20
   2  15   1   -2.40    3.90
  -3 -15  -1   -6.50    2.60
  -3 -15  -1   -6.10    3.90
   3  15   1   -2.90    3.40
   3  15   1   -7.60    5.00
   3  15   1  -13.80    4.20
   3  15   1    0.10    3.40
  -4 -15  -1    1.90    3.20
  -4 -15  -1   -0.70    4.50
   4  15   1  -11.10    3.80
   4  15   1    1.00    2.90
   4  15   1  -11.30    5.10
   4  15   1   -6.40    3.70
   0 -16  -1    8.60    5.10
   0  16   1    1.80    4.00
   0  16   1    5.10    4.50
  -1 -16  -1    1.20    4.70
  -1 -16  -1    0.00    3.60
   1  16   1    8.20    3.60
   1  16   1   -4.40    3.20
   1  16   1    5.70    4.40
   1  16   1    1.30    5.40
  -2 -16  -1   -4.00    3.70
   2  16   1   -1.10    4.30
   2  16   1   -1.50    5.40
   2  16   1    6.80    3.50
   2  16   1   -4.30    3.30
  -3 -16  -1   -9.90    4.00
   3  16   1   -4.80    4.40
   3  16   1    1.00    3.50
   3  16   1   -5.90    5.50
   3  16   1   -0.80    3.70
   4  15  -2  -10.10    4.80
   4  15  -2   -9.90    4.90
   4  15  -2    1.40    4.00
  -4 -15   2    1.70    4.70
  -4 -15   2    6.10    3.60
  -4 -15   2    5.40    3.70
   3  15  -2    3.70    3.60
   3  15  -2   -4.00    3.50
   3  15  -2    2.00    3.50
   3  15  -2  -10.80    4.50
  -3 -15   2   -4.80    3.80
   2  15  -2   -5.10    4.50
   2  15  -2   -2.10    3.20
   2  15  -2    1.50    4.50
   2  15  -2    0.20    3.10
  -2 -15   2    2.20    3.50
  -2 -15   2    2.50    4.30
  -2 -15   2   -2.00    3.80
   1  15  -2    1.20    4.50
   1  15  -2   -0.10    4.50
   1  15  -2   -2.10    3.20
   1  15  -2    4.00    3.00
  -1 -15   2    0.50    3.20
  -1 -15   2    3.40    3.60
  -1 -15   2    8.40    4.40
   0  15  -2   -3.90    3.30
   0  15  -2   -4.10    4.30
   0 -15   2    0.10    4.70
   5  14  -2   11.50    4.30
   5  14  -2    5.80    5.40
   5  14  -2    8.40    4.80
  -5 -14   2    5.20    3.90
  -5 -14   2   -1.20    4.70
  -5 -14   2    8.50    4.20
   4  14  -2    4.20    4.70
   4  14  -2    3.40    3.80
   4  14  -2   -2.50    4.60
   4  14  -2    7.20    3.80
  -4 -14   2    9.60    3.70
  -4 -14   2    3.90    4.40
  -4 -14   2    5.10    3.60
   3  14  -2   -9.80    4.00
   3  14  -2  -13.30    3.80
   3  14  -2    0.80    3.40
   3  14  -2   -6.60    3.00
  -3 -14   2   -3.50    2.70
  -3 -14   2    1.80    2.90
   2  14  -2   -6.10    4.00
   2  14  -2   -3.50    4.00
   2  14  -2   -3.50    2.80
   2  14  -2    2.00    3.00
  -2 -14   2   -3.60    3.20
  -2 -14   2    4.20    3.70
   1  14  -2   -2.50    2.60
   1  14  -2    7.60    4.40
   1  14  -2    9.10    3.50
   1  14  -2    6.30    2.80
  -1 -14   2    1.90    3.10
  -1 -14   2    7.40    4.00
  -1 -14   2    9.70    3.40
   0  14  -2    1.90    3.80
   0  14  -2    1.60    4.20
   0 -14   2    4.90    4.40
   0 -14   2    2.10    3.50
  -1  14  -2   -5.50    4.20
  -1  14  -2    6.30    4.10
   1 -14   2    5.70    5.00
  -2  14  -2    0.40    3.10
  -2  14  -2   -0.20    4.50
   2 -14   2    3.30    5.70
   5  13  -2    5.10    3.10
   5  13  -2    4.30    4.40
   5  13  -2    3.40    4.40
  -5 -13   2    1.60    4.50
  -5 -13   2    9.40    3.20
  -5 -13   2    4.60    3.70
   4  13  -2    2.30    3.40
   4  13  -2    1.70    3.50
   4  13  -2    2.40    4.10
   4  13  -2    3.50    4.10
  -4 -13   2    3.00    4.10
  -4 -13   2    0.10    3.20
  -4 -13   2    3.20    3.30
   3  13  -2    5.00    4.10
   3  13  -2   11.60    3.30
   3  13  -2    3.90    3.20
   3  13  -2    5.70    3.90
  -3 -13   2    6.80    3.70
  -3 -13   2    6.90    2.90
   2  13  -2    3.80    2.90
   2  13  -2    3.10    2.80
   2  13  -2   -2.20    3.80
   2  13  -2    2.50    4.10
  -2 -13   2    7.20    3.20
  -2 -13   2   15.90    3.60
   1  13  -2   -4.50    2.60
   1  13  -2   -3.30    3.50
   1  13  -2   -0.40    2.40
   1  13  -2   -2.50    3.80
  -1 -13   2    1.70    3.40
  -1 -13   2    5.50    2.90
  -1 -13   2    0.30    2.70
   0  13  -2    5.00    3.70
   0  13  -2    2.60    2.50
   0  13  -2   10.10    4.00
   0  13  -2    8.70    2.40
   0 -13   2    6.80    4.10
   0 -13   2    5.60    2.60
   0 -13   2    7.30    3.50
  -1  13  -2   19.20    3.50
  -1  13  -2   12.80    4.40
   1 -13   2   24.60    5.30
   1 -13   2   14.20    3.40
  -2  13  -2    6.20    4.50
  -2  13  -2   -0.30    3.80
   2 -13   2    4.60    5.50
  -3  13  -2    0.80    3.20
  -3  13  -2   -3.30    4.80
   3 -13   2    0.40    6.00
   6  12  -2    8.80    3.30
   6  12  -2   22.00    4.80
  -6 -12   2   15.30    4.00
  -6 -12   2   12.90    4.60
  -6 -12   2   12.50    5.00
   5  12  -2   24.30    4.10
   5  12  -2   30.80    4.80
   5  12  -2   17.90    4.60
  -5 -12   2   28.00    3.90
  -5 -12   2   25.70    4.70
  -5 -12   2   23.50    3.60
   4  12  -2   -0.30    3.60
   4  12  -2   -6.80    3.40
   4  12  -2    3.40    3.20
   4  12  -2   -6.00    3.00
  -4 -12   2   -1.90    2.90
  -4 -12   2   -0.90    3.10
  -4 -12   2   -2.20    3.50
   3  12  -2    8.90    2.50
   3  12  -2   10.50    3.10
   3  12  -2    9.50    3.70
   3  12  -2    6.60    3.50
   3  12  -2   13.10    3.20
  -3 -12   2   11.80    2.90
  -3 -12   2    8.50    2.70
   2  12  -2   36.80    3.60
   2  12  -2   40.90    3.60
   2  12  -2   33.10    4.60
   2  12  -2   29.50    4.70
   2  12  -2   34.50    5.00
  -2 -12   2   35.00    3.30
  -2 -12   2   35.80    3.50
   1  12  -2   20.00    4.30
   1  12  -2   24.80    3.00
   1  12  -2   26.70    4.50
   1  12  -2   36.00    3.20
   1  12  -2   29.10    3.70
  -1 -12   2   33.70    4.30
  -1 -12   2   29.00    3.40
  -1 -12   2   27.90    3.60
   0  12  -2    2.60    2.00
   0  12  -2   -3.50    2.20
   0  12  -2   -3.30    3.10
   0  12  -2   -0.20    3.30
   0  12  -2   -0.60    3.10
   0 -12   2    2.90    2.70
   0 -12   2   -1.40    2.40
   0 -12   2    1.40    3.50
  -1  12  -2    2.00    3.30
  -1  12  -2    2.20    2.40
   1 -12   2    3.30    4.20
   1 -12   2    1.30    3.00
  -2  12  -2    0.30    3.40
  -2  12  -2   -1.30    3.70
   2 -12   2   -4.30    4.80
  -3  12  -2    4.50    3.90
  -3  12  -2    1.90    4.10
   3 -12   2    1.90    5.70
   6  11  -2   -1.70    3.50
   6  11  -2    2.90    3.70
  -6 -11   2   -0.90    4.00
  -6 -11   2   -1.30    4.10
  -6 -11   2    0.20    3.30
   5  11  -2    5.80    3.40
   5  11  -2    3.30    3.20
  -5 -11   2    0.30    3.60
  -5 -11   2   -0.80    2.60
  -5 -11   2    5.30    3.00
   4  11  -2    5.60    3.20
   4  11  -2    3.50    3.20
   4  11  -2    2.50    2.90
   4  11  -2   -3.90    2.80
  -4 -11   2    1.70    3.40
  -4 -11   2   -1.90    2.70
  -4 -11   2    5.10    3.10
   3  11  -2    1.10    2.60
   3  11  -2    1.60    3.00
   3  11  -2    2.00    2.90
   3  11  -2    0.90    2.30
   3  11  -2   -2.00    1.90
  -3 -11   2   -0.80    2.80
  -3 -11   2   -2.80    2.40
   2  11  -2    9.00    3.20
   2  11  -2   -0.60    2.90
   2  11  -2    7.20    2.40
   2  11  -2    1.80    3.00
   2  11  -2   12.40    2.40
  -2 -11   2    8.40    2.80
  -2 -11   2    8.70    2.20
   1  11  -2   35.10    3.00
   1  11  -2   31.70    4.10
   1  11  -2   26.90    4.20
   1  11  -2   29.70    3.00
   1  11  -2   30.40    4.30
  -1 -11   2   39.60    4.20
  -1 -11   2   26.90    3.20
   0  11  -2   57.39    4.10
   0  11  -2   59.39    4.20
   0  11  -2   63.49    6.30
   0  11  -2   58.09    5.40
   0  11  -2   67.79    6.70
   0  11  -2   64.69    4.40
   0 -11   2   65.99    5.50
   0 -11   2   64.79    6.10
   0 -11   2   53.29    4.30
  -1  11  -2   16.20    2.20
  -1  11  -2   19.80    2.60
  -1  11  -2   21.70    2.40
  -1  11  -2   20.80    3.80
  -1  11  -2   19.40    3.80
  -1  11  -2   16.40    2.80
   1 -11   2   17.60    3.20
   1 -11   2   22.60    2.60
   1 -11   2   16.00    4.40
  -2  11  -2    4.20    2.50
  -2  11  -2    4.40    3.10
  -2  11  -2    1.70    2.60
   2 -11   2   -0.70    4.30
   2 -11   2    1.10    2.90
  -3  11  -2    0.80    3.00
  -3  11  -2    5.40    2.80
  -3  11  -2   -1.50    3.60
   3 -11   2    0.50    5.30
  -4  11  -2    1.50    3.10
  -4  11  -2    2.20    4.20
   4 -11   2   -1.70    6.30
   6  10  -2   13.20    4.10
   6  10  -2    9.90    3.60
  -6 -10   2   10.90    4.00
  -6 -10   2   13.40    3.30
  -6 -10   2    9.40    3.20
   5  10  -2    1.50    3.30
   5  10  -2    4.90    3.00
  -5 -10   2    0.70    2.50
  -5 -10   2   -0.30    2.60
  -5 -10   2   -3.40    2.40
   4  10  -2   12.80    2.40
   4  10  -2   17.50    3.20
   4  10  -2   18.60    3.30
   4  10  -2   15.30    3.00
  -4 -10   2   12.50    2.70
  -4 -10   2   15.00    3.20
  -4 -10   2   12.40    2.70
   3  10  -2   73.29    4.90
   3  10  -2   56.69    4.30
   3  10  -2   71.29    6.20
   3  10  -2   71.49    4.70
   3  10  -2   75.39    6.50
  -3 -10   2   65.19    4.70
  -3 -10   2   63.79    4.40
   2  10  -2  127.59    6.90
   2  10  -2  130.99    6.70
   2  10  -2  131.89    9.60
   2  10  -2  132.99    9.40
   2  10  -2  125.79    7.90
  -2 -10   2  133.09    7.40
  -2 -10   2  125.19    6.80
   1  10  -2  100.59    7.60
   1  10  -2  105.39    7.80
   1  10  -2  102.79    5.60
   1  10  -2  102.59    5.70
   1  10  -2  101.19    5.40
   1  10  -2  100.09    6.70
  -1 -10   2  102.69    6.00
   0  10  -2   18.40    2.60
   0  10  -2   15.40    3.20
   0  10  -2   15.60    2.00
   0  10  -2   16.00    3.30
   0  10  -2   11.70    2.00
   0  10  -2   18.30    2.10
   0 -10   2   18.90    3.10
   0 -10   2   14.30    3.30
   0 -10   2   14.80    2.40
  -1  10  -2    2.70    2.70
  -1  10  -2    9.40    1.80
  -1  10  -2    0.20    2.60
  -1  10  -2    3.60    1.90
  -1  10  -2    3.20    1.60
  -1  10  -2    5.40    2.60
   1 -10   2   -0.90    3.30
   1 -10   2    1.40    2.60
   1 -10   2    2.40    1.90
  -2  10  -2    1.00    2.60
  -2  10  -2    1.40    2.10
  -2  10  -2    0.70    1.90
  -2  10  -2   -5.00    2.60
   2 -10   2   -1.90    2.70
   2 -10   2    0.50    3.90
  -3  10  -2   -0.10    3.40
  -3  10  -2    1.90    2.70
   3 -10   2   -1.40    2.50
   3 -10   2   -0.10    2.10
   3 -10   2   -4.80    4.70
  -4  10  -2    2.90    4.20
  -4  10  -2    5.70    3.20
   4 -10   2   -0.80    5.80
   7   9  -2    3.00    3.80
   7   9  -2    0.70    3.30
  -7  -9   2   -6.30    3.80
  -7  -9   2   -0.70    3.20
  -7  -9   2   -1.30    3.10
   6   9  -2    5.40    3.10
   6   9  -2    1.40    3.10
  -6  -9   2    3.00    3.50
  -6  -9   2   -2.90    3.70
  -6  -9   2    2.20    2.90
   5   9  -2   14.00    3.10
   5   9  -2    6.50    2.80
  -5  -9   2    6.80    3.30
  -5  -9   2    9.10    2.60
  -5  -9   2   10.00    2.60
   4   9  -2   66.49    4.90
   4   9  -2   66.19    4.70
   4   9  -2   58.39    5.30
   4   9  -2   62.69    4.00
  -4  -9   2   62.99    4.20
  -4  -9   2   52.09    4.60
  -4  -9   2   52.49    4.60
   3   9  -2   85.99    5.30
   3   9  -2   92.29    6.90
   3   9  -2   80.29    4.70
   3   9  -2   86.59    6.60
   3   9  -2   88.09    5.80
  -3  -9   2   88.99    5.40
  -3  -9   2   82.59    5.70
   2   9  -2   44.00    4.60
   2   9  -2   42.40    3.50
   2   9  -2   42.80    4.20
   2   9  -2   41.30    2.90
   2   9  -2   46.30    4.00
  -2  -9   2   47.60    3.60
  -2  -9   2   44.90    3.80
   1   9  -2    5.30    2.60
   1   9  -2   10.00    2.70
   1   9  -2    8.90    1.80
   1   9  -2    9.10    1.30
   1   9  -2    6.20    2.40
   1   9  -2   12.90    1.90
  -1  -9   2   10.30    2.10
  -1  -9   2   10.80    1.80
   0   9  -2   35.50    2.90
   0   9  -2   31.40    3.10
   0   9  -2   35.70    3.80
   0   9  -2   29.40    2.40
   0   9  -2   35.00    3.90
   0   9  -2   30.80    2.40
   0  -9   2   29.10    3.70
   0  -9   2   38.30    3.70
   0  -9   2   29.60    2.80
  -1   9  -2   26.10    2.10
  -1   9  -2   23.50    2.50
  -1   9  -2   24.00    3.10
  -1   9  -2   22.20    3.30
  -1   9  -2   28.50    3.60
  -1   9  -2   31.60    2.30
   1  -9   2   30.40    2.00
   1  -9   2   24.80    2.40
   1  -9   2   27.80    3.60
   1  -9   2   28.10    3.50
  -2   9  -2   38.80    2.60
  -2   9  -2   35.80    4.20
  -2   9  -2   26.50    3.70
  -2   9  -2   31.70    3.10
   2  -9   2   36.80    3.90
   2  -9   2   40.70    2.90
   2  -9   2   43.20    5.10
   2  -9   2   42.90    2.90
  -3   9  -2    2.50    2.90
  -3   9  -2    0.30    2.30
  -3   9  -2   -0.90    3.10
   3  -9   2   -1.30    2.10
   3  -9   2   -0.50    2.30
   3  -9   2   -3.80    4.10
  -4   9  -2    2.60    4.10
  -4   9  -2    0.50    3.00
   4  -9   2    0.90    2.50
   4  -9   2   -2.10    5.10
  -5   9  -2    4.80    3.80
  -5   9  -2    3.70    3.80
   5  -9   2    3.60    3.30
   5  -9   2   -3.80    6.20
   7   8  -2    0.70    3.10
   7   8  -2    2.50    3.60
  -7  -8   2   -2.20    2.90
  -7  -8   2    2.50    3.70
  -7  -8   2   -1.10    4.10
   6   8  -2    6.10    2.90
   6   8  -2    4.80    3.10
  -6  -8   2    2.10    2.70
  -6  -8   2    5.70    3.30
  -6  -8   2    0.80    3.60
   5   8  -2    4.20    1.70
   5   8  -2    6.70    2.50
   5   8  -2    4.10    2.70
  -5  -8   2    2.70    3.10
  -5  -8   2    4.20    2.90
  -5  -8   2    2.10    2.30
   4   8  -2    1.80    2.20
   4   8  -2    0.90    2.00
   4   8  -2    1.70    1.10
   4   8  -2    3.80    2.30
  -4  -8   2    3.60    1.90
  -4  -8   2    1.20    2.50
  -4  -8   2    1.40    1.90
   3   8  -2  103.79    5.80
   3   8  -2  111.19    7.70
   3   8  -2  115.19    6.60
   3   8  -2  112.89    6.00
   3   8  -2  116.89    7.90
  -3  -8   2  107.39    6.40
  -3  -8   2  115.49    6.30
   2   8  -2  618.94   36.10
   2   8  -2  564.34   26.00
   2   8  -2  595.34   25.70
   2   8  -2  605.34   29.90
   2   8  -2  628.64   35.70
  -2  -8   2  602.04   26.70
  -2  -8   2  573.04   27.90
   1   8  -2  203.28    9.40
   1   8  -2  199.68   10.90
   1   8  -2  198.78   13.20
   1   8  -2  209.08   10.30
   1   8  -2  206.98    9.20
   1   8  -2  195.08   13.00
  -1  -8   2  197.68   10.00
  -1  -8   2  212.38    9.50
   0   8  -2   -0.10    1.40
   0   8  -2    3.30    2.20
   0   8  -2    0.60    1.20
   0   8  -2    4.00    2.10
   0   8  -2    0.40    1.20
   0   8  -2    0.60    0.60
   0   8  -2    0.20    1.50
   0  -8   2   -1.20    2.10
   0  -8   2    0.30    1.80
   0  -8   2   -1.10    1.30
  -1   8  -2   14.60    1.80
  -1   8  -2   17.50    2.50
  -1   8  -2   16.30    2.60
  -1   8  -2   16.70    2.80
  -1   8  -2   16.50    1.70
   1  -8   2   17.40    1.40
   1  -8   2   17.60    1.80
   1  -8   2   15.00    2.60
   1  -8   2   17.30    3.20
  -2   8  -2   13.30    2.90
  -2   8  -2   18.40    2.20
  -2   8  -2   14.20    2.90
   2  -8   2   15.40    2.70
   2  -8   2   19.10    1.80
   2  -8   2   15.30    3.70
   2  -8   2   20.90    2.00
  -3   8  -2    1.90    2.90
  -3   8  -2   -0.30    2.70
  -3   8  -2    1.40    2.10
   3  -8   2   -2.10    2.30
   3  -8   2    0.50    2.80
   3  -8   2    0.20    2.00
  -4   8  -2    3.90    2.90
  -4   8  -2    7.40    3.70
   4  -8   2    4.70    4.60
   4  -8   2    8.20    2.70
  -5   8  -2    4.00    4.60
  -5   8  -2    1.80    3.80
   5  -8   2   -4.30    5.70
   5  -8   2    5.30    3.70
   7   7  -2    6.10    3.00
   7   7  -2    1.40    2.80
   7   7  -2    5.50    3.50
  -7  -7   2   -0.60    2.80
  -7  -7   2    1.00    3.40
  -7  -7   2   -0.80    3.30
  -7  -7   2   -3.70    3.80
   6   7  -2   23.20    2.90
   6   7  -2   25.10    3.60
   6   7  -2   29.50    3.20
  -6  -7   2   21.30    3.60
  -6  -7   2   25.30    3.00
  -6  -7   2   16.10    3.20
   5   7  -2  122.29    6.00
   5   7  -2  117.99    6.20
   5   7  -2  107.29    7.00
  -5  -7   2  107.89    7.10
  -5  -7   2  117.39    5.70
  -5  -7   2  103.09    6.40
   4   7  -2  209.68   11.50
   4   7  -2  221.88   10.00
   4   7  -2  204.38    9.90
  -4  -7   2  222.18    9.20
  -4  -7   2  219.18   10.80
  -4  -7   2  225.98   11.10
   3   7  -2  308.57   13.80
   3   7  -2  300.77   13.80
   3   7  -2  315.17   13.70
   3   7  -2  306.27   19.00
   3   7  -2  310.07   15.80
  -3  -7   2  310.47   12.40
  -3  -7   2  298.87   14.40
  -3  -7   2  326.97   13.00
  -3  -7   2  300.77   14.80
   2   7  -2    5.00    1.60
   2   7  -2    6.20    1.70
   2   7  -2    4.50    1.50
   2   7  -2    3.90    1.60
   2   7  -2    5.00    1.20
  -2  -7   2    3.70    1.30
  -2  -7   2    5.40    1.30
  -2  -7   2    4.00    1.40
   1   7  -2   40.60    3.90
   1   7  -2   38.30    2.60
   1   7  -2   41.20    2.70
   1   7  -2   38.60    3.90
   1   7  -2   45.60    3.30
   1   7  -2   44.00    2.50
  -1  -7   2   37.30    3.40
  -1  -7   2   44.60    2.50
  -1  -7   2   42.50    2.80
  -1  -7   2   37.60    2.60
   0   7  -2  211.08   10.20
   0   7  -2  244.08   14.40
   0   7  -2  214.48   10.00
   0   7  -2  244.28   14.50
   0   7  -2  204.38   11.80
   0   7  -2  229.28    9.60
   0   7  -2  250.57   11.60
   0  -7   2  207.08   13.50
   0  -7   2  244.18   14.10
   0  -7   2  228.58   13.50
   0  -7   2  231.08   10.90
  -1   7  -2  265.97   18.20
  -1   7  -2  276.87   18.40
  -1   7  -2  311.67   13.10
  -1   7  -2  305.27   15.40
  -1   7  -2  283.57   14.90
   1  -7   2  282.17   17.40
   1  -7   2  319.57   14.00
   1  -7   2  304.37   17.50
   1  -7   2  318.27   13.40
  -2   7  -2   -0.20    1.40
  -2   7  -2    2.40    1.60
  -2   7  -2    2.80    2.10
  -2   7  -2   -0.40    0.90
   2  -7   2    0.70    1.90
   2  -7   2    1.60    1.10
   2  -7   2    1.30    1.30
   2  -7   2    0.20    2.60
  -3   7  -2    6.80    2.00
  -3   7  -2    7.70    2.80
  -3   7  -2    5.90    2.10
   3  -7   2    8.80    1.90
   3  -7   2    6.70    2.30
   3  -7   2    9.80    3.50
  -4   7  -2   14.50    3.60
  -4   7  -2    9.60    2.80
  -4   7  -2    4.90    2.70
   4  -7   2   10.50    2.70
   4  -7   2   16.00    4.60
  -5   7  -2   11.70    3.70
  -5   7  -2   12.30    4.30
   5  -7   2   12.10    5.60
   5  -7   2   10.70    3.50
  -6   7  -2   -3.40    4.80
  -6   7  -2    0.00    4.10
   6  -7   2   -3.40    4.70
   6  -7   2    6.30    4.10
   7   6  -2   -1.90    3.30
   7   6  -2    0.80    2.70
   7   6  -2    1.80    2.70
  -7  -6   2   -2.40    3.60
  -7  -6   2   -2.40    2.60
  -7  -6   2    0.80    3.30
   6   6  -2   -1.00    2.30
   6   6  -2   -1.70    2.10
   6   6  -2   -0.10    2.70
  -6  -6   2   -0.10    2.40
  -6  -6   2   -1.40    2.00
  -6  -6   2   -1.70    2.10
   5   6  -2    1.70    1.60
   5   6  -2    0.90    1.70
   5   6  -2    2.60    2.00
  -5  -6   2    2.40    2.10
  -5  -6   2    1.10    2.30
  -5  -6   2    0.30    2.00
   4   6  -2  131.29    7.30
   4   6  -2  129.59    6.30
   4   6  -2  123.29    6.20
  -4  -6   2  128.09    7.00
  -4  -6   2  129.39    6.70
  -4  -6   2  125.39    5.80
   3   6  -2  313.87   14.10
   3   6  -2  309.27   13.90
   3   6  -2  320.27   16.10
   3   6  -2  315.97   19.40
   3   6  -2  332.57   14.30
  -3  -6   2  311.17   15.10
  -3  -6   2  312.57   12.60
  -3  -6   2  321.87   14.70
   2   6  -2  531.45   23.00
   2   6  -2  505.05   31.60
   2   6  -2  517.65   23.30
   2   6  -2  523.75   26.20
   2   6  -2  511.15   22.60
   2   6  -2  520.15   31.20
  -2  -6   2  531.75   23.50
  -2  -6   2  537.55   31.20
  -2  -6   2  545.45   21.90
  -2  -6   2  554.14   25.90
  -2  -6   2  531.65   24.60
   1   6  -2   13.70    2.00
   1   6  -2   13.30    1.90
   1   6  -2   13.80    1.40
   1   6  -2   15.90    1.90
   1   6  -2   13.20    1.40
  -1  -6   2   13.70    1.20
  -1  -6   2   12.40    1.60
  -1  -6   2   14.70    1.60
  -1  -6   2   13.70    1.50
   0   6  -2    0.80    1.00
   0   6  -2   -0.30    1.50
   0   6  -2    1.40    0.90
   0   6  -2    1.00    1.40
   0   6  -2    0.00    1.40
   0   6  -2    1.20    0.90
   0   6  -2    1.40    0.50
   0  -6   2    0.10    0.80
   0  -6   2    0.00    1.00
   0  -6   2    1.50    0.40
   0  -6   2   -1.20    1.50
   0  -6   2    1.20    1.30
  -1   6  -2  156.78   11.30
  -1   6  -2  150.58   11.20
  -1   6  -2  187.28    8.00
  -1   6  -2  186.48    9.30
   1  -6   2  173.08   10.80
   1  -6   2  190.38    8.60
   1  -6   2  184.98    8.20
   1  -6   2  191.68   11.00
   1  -6   2  196.58   11.50
  -2   6  -2   20.20    1.30
  -2   6  -2   16.50    2.50
  -2   6  -2   14.20    2.10
  -2   6  -2   17.00    1.90
  -2   6  -2   18.00    1.30
   2  -6   2   17.40    1.80
   2  -6   2   18.80    1.50
   2  -6   2   19.00    2.60
   2  -6   2   18.10    2.40
   2  -6   2   19.80    1.40
  -3   6  -2    0.40    2.30
  -3   6  -2   -0.50    1.70
  -3   6  -2    0.60    0.80
  -3   6  -2    1.10    2.10
  -3   6  -2    1.00    1.10
   3  -6   2    3.30    2.90
   3  -6   2   -0.10    1.70
   3  -6   2    2.00    2.00
   3  -6   2    1.30    0.80
  -4   6  -2   13.50    3.30
  -4   6  -2   10.10    2.50
  -4   6  -2    9.10    2.60
   4  -6   2    7.40    2.50
   4  -6   2   11.70    3.80
  -5   6  -2   -1.20    3.30
  -5   6  -2   -0.30    3.10
   5  -6   2    1.30    4.60
   5  -6   2    1.70    3.00
  -6   6  -2    1.40    4.20
  -6   6  -2    0.30    3.50
   6  -6   2    1.10    5.60
   6  -6   2   -4.30    3.90
   7   5  -2   19.90    3.00
   7   5  -2   14.50    3.30
   7   5  -2   20.80    3.60
  -7  -5   2   18.60    3.90
  -7  -5   2   21.00    3.00
  -7  -5   2   17.10    4.20
   6   5  -2   40.50    3.50
   6   5  -2   35.40    3.30
   6   5  -2   34.00    4.00
   6   5  -2   34.30    3.50
  -6  -5   2   39.70    3.90
  -6  -5   2   35.00    3.70
  -6  -5   2   33.70    3.10
  -6  -5   2   39.00    4.20
   5   5  -2   12.70    2.60
   5   5  -2    6.30    2.00
   5   5  -2   10.10    2.00
  -5  -5   2    8.70    2.70
  -5  -5   2   14.80    2.10
  -5  -5   2   10.00    1.90
   4   5  -2  122.89    6.00
   4   5  -2  125.39    7.00
   4   5  -2  122.59    6.10
  -4  -5   2  119.79    5.50
  -4  -5   2  122.89    6.60
  -4  -5   2  122.19    6.70
   3   5  -2   28.20    2.20
   3   5  -2   25.00    2.10
   3   5  -2   28.70    2.90
   3   5  -2   22.40    1.80
  -3  -5   2   29.20    2.40
  -3  -5   2   23.30    2.30
  -3  -5   2   25.20    1.90
  -3  -5   2   25.60    2.30
   2   5  -2    2.00    1.10
   2   5  -2    2.40    1.00
   2   5  -2    2.00    0.90
   2   5  -2    1.20    0.50
   2   5  -2    2.10    0.80
   2   5  -2    2.10    1.00
  -2  -5   2    0.50    1.00
  -2  -5   2    1.20    0.60
  -2  -5   2    2.00    1.00
  -2  -5   2    1.50    0.90
   1   5  -2    5.70    1.20
   1   5  -2    6.80    1.30
   1   5  -2    7.20    1.30
   1   5  -2    5.30    1.00
   1   5  -2    6.10    1.00
  -1  -5   2    6.30    1.30
  -1  -5   2    6.30    1.20
  -1  -5   2    6.90    0.70
  -1  -5   2    8.50    1.20
  -1  -5   2    6.10    0.40
   0   5  -2    6.50    1.50
   0   5  -2    8.40    0.90
   0   5  -2    6.60    0.70
   0   5  -2    7.20    1.00
   0   5  -2    8.10    1.00
   0   5  -2    6.10    1.40
   0   5  -2    6.10    1.20
   0  -5   2    7.20    1.40
   0  -5   2    8.40    0.90
   0  -5   2    6.90    1.50
   0  -5   2    8.00    1.00
  -1   5  -2   99.09    6.90
  -1   5  -2   93.29    6.60
  -1   5  -2  103.39    5.40
  -1   5  -2  103.09    4.30
  -1   5  -2  101.39    4.70
   1  -5   2  114.99    6.90
   1  -5   2  103.99    6.50
   1  -5   2  100.69    4.90
   1  -5   2  108.59    4.70
   1  -5   2  104.39    6.60
   1  -5   2  101.09    5.00
  -2   5  -2   83.49    4.90
  -2   5  -2   86.79    4.10
  -2   5  -2   85.59    3.70
  -2   5  -2   93.79    6.30
  -2   5  -2   87.79    6.20
   2  -5   2   94.59    3.60
   2  -5   2   89.79    6.10
   2  -5   2   88.89    4.40
   2  -5   2   93.39    4.00
   2  -5   2   80.69    4.50
   2  -5   2   89.79    5.90
  -3   5  -2   11.70    1.00
  -3   5  -2   11.00    2.40
  -3   5  -2    8.80    1.90
  -3   5  -2   12.10    1.00
  -3   5  -2   11.90    1.40
  -3   5  -2    9.80    1.90
   3  -5   2   14.90    0.90
   3  -5   2   13.80    2.10
   3  -5   2   17.20    3.00
   3  -5   2   14.10    1.90
  -4   5  -2   10.00    1.60
  -4   5  -2    9.30    2.90
  -4   5  -2    9.30    2.40
   4  -5   2   11.90    3.40
   4  -5   2   11.60    2.50
  -5   5  -2    8.80    3.60
  -5   5  -2   18.30    3.40
   5  -5   2   12.70    3.30
   5  -5   2   17.40    4.40
  -6   5  -2    7.10    4.10
   6  -5   2    6.50    3.80
   6  -5   2   13.70    5.50
   7   4  -2    1.50    3.10
   7   4  -2   -0.50    3.00
   7   4  -2    0.20    2.70
  -7  -4   2    5.50    3.70
  -7  -4   2    0.10    2.50
  -7  -4   2    3.00    3.40
   6   4  -2    6.10    2.20
   6   4  -2    3.60    2.50
   6   4  -2    4.30    2.40
  -6  -4   2    6.90    2.30
  -6  -4   2    4.90    2.70
  -6  -4   2    1.80    3.00
   5   4  -2  287.67   12.90
   5   4  -2  285.57   15.00
   5   4  -2  300.97   13.60
  -5  -4   2  286.77   14.10
  -5  -4   2  298.57   13.90
  -5  -4   2  276.37   11.70
   4   4  -2  165.98    9.40
   4   4  -2  178.28    8.20
   4   4  -2  189.78    8.60
  -4  -4   2  174.98    8.90
  -4  -4   2  188.48    9.10
  -4  -4   2  183.68    7.50
   3   4  -2  152.98    7.10
   3   4  -2  157.68    8.30
   3   4  -2  157.68    7.30
  -3  -4   2  149.88    6.40
  -3  -4   2  154.88    7.70
  -3  -4   2  163.18    9.70
  -3  -4   2  160.48    7.70
   2   4  -2   26.50    2.40
   2   4  -2   30.90    2.10
   2   4  -2   30.70    1.90
   2   4  -2   27.30    1.60
   2   4  -2   25.00    1.70
  -2  -4   2   30.90    2.40
  -2  -4   2   31.40    2.10
  -2  -4   2   28.20    2.30
  -2  -4   2   24.50    1.70
   1   4  -2  844.32   36.30
   1   4  -2  852.81   36.80
   1   4  -2  865.61   50.89
   1   4  -2  837.62   37.80
   1   4  -2  850.81   42.10
   1   4  -2  894.31   50.19
  -1  -4   2  837.22   41.80
  -1  -4   2  870.41   50.19
  -1  -4   2  858.71   37.70
  -1  -4   2  888.81   39.40
   0   4  -2  124.19    5.50
   0   4  -2  110.69    6.60
   0   4  -2  133.99    6.00
   0   4  -2  113.09    7.90
   0   4  -2  126.09    5.60
   0   4  -2  127.39    5.60
   0   4  -2  121.89    6.30
   0   4  -2  131.19    5.30
   0   4  -2  114.79    7.90
   0  -4   2  123.39    7.80
   0  -4   2  137.69    6.30
   0  -4   2  130.59    5.60
   0  -4   2  122.99    7.50
   0  -4   2  128.39    5.30
   0  -4   2  126.39    6.00
  -1   4  -2  714.23   42.90
  -1   4  -2  738.73   43.50
  -1   4  -2  706.33   31.20
  -1   4  -2  733.53   35.80
  -1   4  -2  710.33   28.80
   1  -4   2  768.02   41.30
   1  -4   2  812.72   43.00
   1  -4   2  692.83   41.30
   1  -4   2  737.63   33.40
   1  -4   2  712.03   32.40
   1  -4   2  729.83   30.80
  -2   4  -2  342.37   13.70
  -2   4  -2  339.97   14.90
  -2   4  -2  358.26   14.70
  -2   4  -2  353.46   21.00
  -2   4  -2  351.26   20.80
  -2   4  -2  348.67   14.70
  -2   4  -2  345.97   17.30
   2  -4   2  339.07   20.00
   2  -4   2  353.76   19.90
   2  -4   2  352.46   13.30
   2  -4   2  332.17   15.70
  -3   4  -2  247.28   10.90
  -3   4  -2  277.87   15.90
  -3   4  -2  261.07   13.20
  -3   4  -2  250.07   11.60
  -3   4  -2  248.48   11.10
  -3   4  -2  259.57   10.90
   3  -4   2  256.17   15.00
   3  -4   2  252.57   11.80
   3  -4   2  261.37    9.90
   3  -4   2  255.87   15.30
   3  -4   2  253.87   12.00
  -4   4  -2   10.50    2.30
  -4   4  -2   12.80    1.60
  -4   4  -2   12.40    2.70
   4  -4   2    8.90    2.30
   4  -4   2   14.20    3.10
  -5   4  -2    3.60    3.00
  -5   4  -2    6.40    2.80
   5  -4   2    5.50    2.80
   5  -4   2    8.50    3.00
  -6   4  -2   -2.20    3.50
   6  -4   2    1.40    3.70
   6  -4   2    1.70    4.60
  -7   4  -2   -3.30    3.40
   7  -4   2   -9.20    4.30
   7   3  -2   -0.60    2.40
   7   3  -2   -2.50    3.10
   7   3  -2    1.10    3.10
  -7  -3   2    3.20    3.60
  -7  -3   2   -0.40    3.20
  -7  -3   2    3.20    2.40
   6   3  -2    7.10    2.50
   6   3  -2   10.90    2.70
   6   3  -2    7.50    2.30
  -6  -3   2    8.70    2.20
  -6  -3   2    5.50    2.80
  -6  -3   2    6.60    2.90
   5   3  -2   19.40    2.70
   5   3  -2   18.10    2.20
   5   3  -2   19.50    2.40
   5   3  -2   16.70    2.10
  -5  -3   2   13.00    2.50
  -5  -3   2   17.30    2.10
  -5  -3   2   16.60    2.00
  -5  -3   2   15.30    2.50
   4   3  -2   41.40    2.90
   4   3  -2   41.10    3.00
   4   3  -2   40.10    2.70
   4   3  -2   42.20    2.10
  -4  -3   2   42.00    2.60
  -4  -3   2   39.70    3.10
  -4  -3   2   44.90    3.40
   3   3  -2    0.30    1.00
   3   3  -2    0.00    1.30
   3   3  -2    1.80    1.00
  -3  -3   2    8.40    1.30
  -3  -3   2   -1.20    1.00
  -3  -3   2    0.00    1.10
  -3  -3   2    0.80    1.20
   2   3  -2   66.19    3.50
   2   3  -2   63.39    4.20
   2   3  -2   63.79    3.10
   2   3  -2   64.39    3.10
  -2  -3   2   65.69    4.20
  -2  -3   2   65.29    3.40
  -2  -3   2   57.09    2.80
  -2  -3   2   62.49    3.40
   1   3  -2 1550.84   93.99
   1   3  -2 1565.54   92.59
   1   3  -2 1558.34   70.19
   1   3  -2 1610.54   77.69
   1   3  -2 1576.24   67.79
   1   3  -2 1564.24   66.89
  -1  -3   2 1580.74   60.59
  -1  -3   2 1599.34   92.59
  -1  -3   2 1658.23   72.59
  -1  -3   2 1661.43   93.79
  -1  -3   2 1642.64   77.59
  -1  -3   2 1551.94   69.39
   0   3  -2 1564.14   65.99
   0   3  -2 1475.65   62.99
   0   3  -2 1507.45   72.89
   0   3  -2 1651.63   65.19
   0   3  -2 1650.03   68.29
   0   3  -2 1309.07   87.19
   0   3  -2 1582.04   62.09
   0   3  -2 1482.75   63.69
   0   3  -2 1306.77   88.29
   0   3  -2 1511.85   73.09
   0  -3   2 1457.85   88.29
   0  -3   2 1520.05   68.29
   0  -3   2 1503.55   62.29
   0  -3   2 1574.74   63.69
   0  -3   2 1363.46   87.19
   0  -3   2 1523.45   83.99
  -1   3  -2   89.09    3.80
  -1   3  -2   97.89    4.40
  -1   3  -2   99.29    6.10
  -1   3  -2   93.99    4.90
  -1   3  -2   93.59    4.20
  -1   3  -2   95.69    6.00
   1  -3   2   94.69    4.20
   1  -3   2   93.59    4.40
   1  -3   2   91.89    5.80
   1  -3   2   97.09    5.70
   1  -3   2   98.29    5.90
   1  -3   2   95.89    4.10
   1  -3   2   95.99    4.50
  -2   3  -2    4.20    1.00
  -2   3  -2    6.00    0.40
  -2   3  -2    4.90    0.50
  -2   3  -2    5.50    0.50
  -2   3  -2    5.20    0.40
  -2   3  -2    4.70    1.30
   2  -3   2    4.70    1.50
   2  -3   2    4.30    1.10
   2  -3   2    6.60    1.20
   2  -3   2    5.80    0.40
  -3   3  -2   12.00    0.90
  -3   3  -2   10.90    1.30
  -3   3  -2    9.60    1.70
  -3   3  -2   13.00    0.90
  -3   3  -2   11.90    2.00
   3  -3   2   11.30    1.70
   3  -3   2   14.60    0.80
   3  -3   2   12.00    0.90
   3  -3   2   15.70    2.30
   3  -3   2   12.00    0.90
  -4   3  -2   63.89    3.20
  -4   3  -2   66.29    3.10
  -4   3  -2   67.39    3.70
  -4   3  -2   69.79    5.60
  -4   3  -2   62.19    4.20
   4  -3   2   64.69    5.30
   4  -3   2   66.49    2.90
   4  -3   2   72.49    4.50
  -5   3  -2   44.40    4.20
  -5   3  -2   43.20    4.60
  -5   3  -2   46.90    3.30
   5  -3   2   45.90    4.10
   5  -3   2   53.89    5.50
  -6   3  -2    8.50    2.90
   6  -3   2    7.50    3.70
   6  -3   2   10.20    4.30
  -7   3  -2   -3.70    4.20
   7  -3   2    0.60    4.40
   7   2  -2   -1.00    2.20
   7   2  -2    1.80    3.00
   7   2  -2    0.30    3.30
  -7  -2   2    4.80    2.60
  -7  -2   2   -5.40    3.30
  -7  -2   2    2.70    3.00
   6   2  -2   17.00    2.60
   6   2  -2   15.90    2.60
   6   2  -2   14.70    2.30
  -6  -2   2   13.80    2.90
  -6  -2   2   16.90    2.30
  -6  -2   2   19.70    3.30
   5   2  -2    4.60    1.50
   5   2  -2    4.90    1.90
   5   2  -2    3.30    2.10
  -5  -2   2    3.00    1.60
  -5  -2   2    3.70    2.00
  -5  -2   2    2.30    2.10
   4   2  -2   -0.10    1.20
   4   2  -2   -1.20    1.30
   4   2  -2    1.00    1.70
   4   2  -2    0.10    0.40
   4   2  -2   -0.10    1.50
  -4  -2   2    0.00    1.60
  -4  -2   2    1.60    1.40
  -4  -2   2    0.80    1.50
  -4  -2   2   -0.10    1.20
   3   2  -2    7.20    1.00
   3   2  -2    6.00    1.20
   3   2  -2    7.40    1.20
   3   2  -2    6.90    0.70
  -3  -2   2    5.10    1.30
  -3  -2   2    4.50    1.00
  -3  -2   2    5.40    1.10
   2   2  -2   37.10    2.10
   2   2  -2   40.70    2.00
   2   2  -2   40.00    2.00
   2   2  -2   40.10    2.30
  -2  -2   2   39.30    2.30
  -2  -2   2   36.50    2.40
  -2  -2   2   34.70    1.90
  -2  -2   2   38.00    2.40
   1   2  -2  115.09    4.90
   1   2  -2   99.09    4.50
   1   2  -2  100.29    5.30
   1   2  -2  103.29    4.90
   1   2  -2   96.29    6.30
   1   2  -2  104.79    4.70
   1   2  -2   96.49    6.20
  -1  -2   2   98.99    4.80
  -1  -2   2  107.59    4.60
  -1  -2   2  102.99    5.30
  -1  -2   2  108.29    4.50
  -1  -2   2  101.39    6.20
  -1  -2   2  101.89    4.10
  -1  -2   2  102.79    4.90
  -1  -2   2  106.79    6.30
   0   2  -2 2285.67   98.69
   0   2  -2 2315.67  129.99
   0   2  -2 2312.77  112.59
   0   2  -2 2429.56  105.69
   0   2  -2 2331.87   97.39
   0   2  -2 2329.47  113.19
   0   2  -2 2328.27  101.99
   0  -2   2 2333.17   96.19
   0  -2   2 2370.66  105.39
   0  -2   2 2416.96  113.19
   0  -2   2 2200.88  129.89
   0  -2   2 2455.85   98.69
   0  -2   2 2311.37   88.19
   0  -2   2 1919.31  136.39
   0  -2   2 2278.47  130.19
   0  -2   2 2409.76   97.39
  -1   2  -2 2247.28   84.89
  -1   2  -2 2134.99  126.09
  -1   2  -2 2054.09   90.69
  -1   2  -2 2276.37   89.59
  -1   2  -2 2207.58   95.09
  -1   2  -2 2139.99   91.99
   1  -2   2 2128.39   98.39
   1  -2   2 2089.19   95.19
   1  -2   2 2199.98  121.29
   1  -2   2 2296.77   90.69
   1  -2   2 2057.89  121.19
   1  -2   2 2109.59   89.79
  -2   2  -2  517.25   21.10
  -2   2  -2  485.05   21.10
   2  -2   2  487.85   28.30
   2  -2   2  513.85   21.10
   2  -2   2  487.25   28.50
   2  -2   2  509.45   19.10
   2  -2   2  517.05   22.90
   2  -2   2  491.15   22.40
   2  -2   2  505.45   19.70
  -3   2  -2   32.90    1.70
  -3   2  -2   34.40    1.70
  -3   2  -2   34.70    1.70
  -3   2  -2   33.80    2.10
  -3   2  -2   34.60    1.50
   3  -2   2   29.80    3.10
   3  -2   2   32.50    1.80
   3  -2   2   32.30    1.60
   3  -2   2   33.00    2.30
  -4   2  -2   19.40    1.40
  -4   2  -2   17.00    1.80
  -4   2  -2   13.90    2.20
  -4   2  -2   18.40    1.40
  -4   2  -2   16.90    1.20
   4  -2   2   17.10    1.30
   4  -2   2   19.00    2.10
   4  -2   2   19.30    2.90
  -5   2  -2    7.90    2.60
  -5   2  -2    5.40    1.80
   5  -2   2    6.10    2.50
   5  -2   2    9.20    3.10
  -6   2  -2    3.40    3.20
   6  -2   2    7.20    3.40
  -7   2  -2    3.60    4.30
   7  -2   2    0.90    4.20
   7   1  -2   18.40    3.40
   7   1  -2   13.50    2.80
   7   1  -2   13.70    2.90
  -7  -1   2   13.60    3.40
  -7  -1   2   21.10    2.70
   6   1  -2   25.60    2.60
   6   1  -2   30.40    3.70
   6   1  -2   30.30    2.80
  -6  -1   2   32.30    2.60
  -6  -1   2   27.60    3.80
  -6  -1   2   20.30    3.10
   5   1  -2   74.99    4.20
   5   1  -2   72.29    4.90
   5   1  -2   73.69    4.00
  -5  -1   2   67.19    4.60
  -5  -1   2   76.59    5.30
  -5  -1   2   76.19    3.80
   4   1  -2    8.40    1.80
   4   1  -2    6.20    1.30
   4   1  -2    6.90    1.40
  -4  -1   2    7.70    1.80
  -4  -1   2    8.20    1.30
  -4  -1   2    7.00    1.70
   3   1  -2  263.17   11.00
   3   1  -2  262.07   11.40
   3   1  -2  264.47   10.60
   3   1  -2  255.17   13.20
   3   1  -2  266.97   12.00
  -3  -1   2  268.67   13.20
  -3  -1   2  253.87   11.90
  -3  -1   2  259.47   10.30
   2   1  -2  858.41   38.40
   2   1  -2  891.51   42.50
   2   1  -2  912.21   36.40
   2   1  -2  867.31   36.60
  -2  -1   2  871.01   42.30
  -2  -1   2  839.72   33.10
  -2  -1   2  891.91   48.60
  -2  -1   2  841.52   39.70
  -2  -1   2  830.72   37.90
   1   1  -2 1475.45   64.69
   1   1  -2 1515.25   75.09
   1   1  -2 1592.14   58.59
   1   1  -2 1578.24   67.19
   1   1  -2 1610.64   70.29
  -1  -1   2 1465.25   67.09
  -1  -1   2 1563.84   90.69
  -1  -1   2 1582.04   64.79
  -1  -1   2 1525.45   75.29
  -1  -1   2 1531.15   70.29
  -1  -1   2 1571.24   75.09
  -1  -1   2 1509.45   58.59
   0   1  -2 1063.89   51.39
   0   1  -2 1131.69   48.00
   0   1  -2 1035.10   51.49
   0   1  -2 1100.09   40.10
   0   1  -2  990.10   61.99
   0   1  -2 1071.79   44.40
   0   1  -2 1088.69   59.29
   0   1  -2  945.81   61.59
   0  -1   2 1101.09   59.29
   0  -1   2 1076.29   51.39
   0  -1   2 1094.19   48.20
   0  -1   2 1058.69   40.00
   0  -1   2 1116.59   44.30
   0  -1   2 1030.30   59.19
   0  -1   2  902.81   62.19
  -1   1  -2   31.90    2.00
  -1   1  -2   32.10    1.60
  -1   1  -2   33.50    2.10
   1  -1   2   30.40    1.70
   1  -1   2   29.60    2.00
   1  -1   2   28.70    2.10
   1  -1   2   31.80    1.50
  -2   1  -2  135.39    6.20
  -2   1  -2  137.29    5.20
  -2   1  -2  137.89    5.90
  -2   1  -2  139.29    5.80
   2  -1   2  131.09    8.00
   2  -1   2  137.09    5.80
   2  -1   2  133.79    6.40
   2  -1   2  137.59    6.30
   2  -1   2  133.39    5.40
   2  -1   2  140.69    6.00
   2  -1   2  134.39    8.00
  -3   1  -2  131.89    5.70
  -3   1  -2  130.79    5.80
  -3   1  -2  136.29    5.70
  -3   1  -2  129.29    6.20
  -3   1  -2  128.59    5.10
   3  -1   2  135.79    6.20
   3  -1   2  127.09    5.60
   3  -1   2  129.99    6.40
   3  -1   2  127.39    5.30
   3  -1   2  130.59    8.00
  -4   1  -2   63.39    2.70
  -4   1  -2   62.89    2.90
  -4   1  -2   64.99    3.80
   4  -1   2   56.69    2.80
   4  -1   2   58.19    2.90
   4  -1   2   60.99    4.80
   4  -1   2   63.19    3.70
  -5   1  -2    1.10    1.00
  -5   1  -2    0.20    1.90
  -5   1  -2   -1.30    1.10
  -5   1  -2    1.00    1.70
   5  -1   2    1.00    2.30
   5  -1   2    4.60    2.60
   5  -1   2    1.00    1.10
  -6   1  -2    0.80    2.30
  -6   1  -2   -0.50    3.00
   6  -1   2    2.10    3.00
  -7   1  -2    1.50    4.10
   7  -1   2   -1.00    2.90
   7   0  -2   -2.70    3.70
  -7   0   2    0.60    3.00
   6   0  -2   19.80    3.60
   6   0  -2   20.70    2.50
   6   0  -2   24.10    2.60
  -6   0   2   20.40    3.10
  -6   0   2   24.60    2.30
  -6   0   2   22.70    3.00
   5   0  -2   39.50    2.90
   5   0  -2   39.80    3.30
   5   0  -2   38.60    2.80
  -5   0   2   48.80    4.20
  -5   0   2   40.90    2.90
  -5   0   2   42.90    3.30
   4   0  -2    2.70    1.20
   4   0  -2    3.80    1.50
   4   0  -2    1.50    1.20
   4   0  -2    1.10    1.70
  -4   0   2   -0.10    1.60
  -4   0   2    1.80    1.50
  -4   0   2    2.30    1.10
   3   0  -2   -0.40    0.90
   3   0  -2    1.10    1.20
   3   0  -2    0.60    0.90
   3   0  -2    0.60    1.10
  -3   0   2    1.00    0.80
  -3   0   2    1.30    1.10
  -3   0   2   -1.00    1.00
   2   0  -2  358.26   14.90
   2   0  -2  352.86   15.70
   2   0  -2  330.07   14.60
   2   0  -2  353.46   13.90
   2   0  -2  345.17   19.70
   2   0  -2  335.47   17.30
   2   0  -2  376.56   15.40
  -2   0   2  345.67   13.50
  -2   0   2  341.87   15.40
  -2   0   2  353.16   17.20
  -2   0   2  347.57   19.70
   1   0  -2 3852.61  145.29
   1   0  -2 3351.76  206.68
   1   0  -2 4038.70  168.78
   1   0  -2 3729.93  155.38
   1   0  -2 3604.14  180.28
   1   0  -2 3444.96  160.68
   1   0  -2 3520.75  179.98
   1   0  -2 3784.32  140.69
  -1   0   2 3877.61  155.28
  -1   0   2 3956.10  180.38
  -1   0   2 3469.15  160.98
  -1   0   2 3612.94  180.18
  -1   0   2 3858.01  145.29
  -1   0   2 3610.04  140.69
   0   0  -2 2669.73  103.29
   0   0  -2 2583.94  106.69
   0   0  -2 2754.22  152.08
   0   0  -2 2777.42  132.29
   0   0  -2 2688.43  132.39
   0   0  -2 2620.64  114.09
   0   0   2 2608.64  152.08
   0   0   2 2800.22  132.39
   0   0   2 2760.82  132.29
   0   0   2 2819.32  114.09
   0   0   2 2772.72  106.69
   0   0   2 2720.43  114.09
  -1   0  -2   13.50    1.20
  -1   0  -2   14.90    0.70
  -1   0  -2   14.50    0.90
  -1   0  -2   13.70    0.80
  -1   0  -2   16.70    0.80
  -1   0  -2   14.20    1.10
  -1   0  -2   14.20    0.80
   1   0   2   12.90    1.10
   1   0   2   13.80    0.70
   1   0   2   12.20    1.20
   1   0   2   14.40    0.70
   1   0   2   13.20    0.90
  -2   0  -2  324.17   13.70
  -2   0  -2  309.37   14.10
  -2   0  -2  317.47   13.50
  -2   0  -2  323.47   12.20
  -2   0  -2  316.07   14.60
   2   0   2  300.57   14.30
   2   0   2  325.67   13.50
   2   0   2  341.67   14.60
   2   0   2  307.97   13.50
  -3   0  -2   89.99    4.10
  -3   0  -2   92.69    4.10
  -3   0  -2   90.89    4.40
  -3   0  -2   93.39    4.50
  -3   0  -2   90.49    3.70
   3   0   2   94.09    4.40
   3   0   2   89.49    4.00
   3   0   2   84.89    4.50
   3   0   2   87.69    5.70
  -4   0  -2    2.40    1.30
  -4   0  -2    1.60    0.80
  -4   0  -2    2.50    0.70
   4   0   2    4.00    1.60
   4   0   2    1.60    0.90
   4   0   2    2.50    0.80
  -5   0  -2   17.40    1.40
  -5   0  -2   14.30    2.20
   5   0   2   16.60    2.60
   5   0   2   14.70    1.40
   5   0   2   14.80    1.50
  -6   0  -2   14.10    3.30
  -6   0  -2   15.90    2.70
   6   0   2    9.70    3.00
  -7   0  -2    3.00    3.00
   7   0   2    4.30    3.70
   7  -1  -2    0.00    4.00
  -7   1   2   -0.60    3.80
   6  -1  -2    5.30    2.60
   6  -1  -2    5.80    2.20
  -6   1   2    6.40    3.30
  -6   1   2    4.20    2.40
  -6   1   2    4.10    1.90
   5  -1  -2   -0.20    1.80
   5  -1  -2   -1.30    1.70
   5  -1  -2    5.60    2.20
   5  -1  -2    1.70    1.40
  -5   1   2   -0.10    1.50
  -5   1   2    2.20    1.80
  -5   1   2   -1.50    2.30
  -5   1   2   -1.30    1.80
   4  -1  -2   73.89    4.60
   4  -1  -2   82.49    5.30
   4  -1  -2   69.29    3.80
   4  -1  -2   71.19    3.70
  -4   1   2   76.29    4.10
  -4   1   2   76.89    3.60
  -4   1   2   74.09    4.80
   3  -1  -2  280.07   12.00
   3  -1  -2  284.47   12.80
   3  -1  -2  276.67   11.20
   3  -1  -2  274.97   15.90
  -3   1   2  277.57   10.80
  -3   1   2  276.97   14.00
  -3   1   2  271.57   12.40
   2  -1  -2  229.78    9.70
   2  -1  -2  222.28    9.40
   2  -1  -2  224.68    8.80
   2  -1  -2  207.58   12.50
   2  -1  -2  218.58   10.00
  -2   1   2  209.48    9.70
  -2   1   2  225.18   11.00
  -2   1   2  204.28    8.50
   1  -1  -2  527.65   19.90
   1  -1  -2  488.85   21.80
   1  -1  -2  516.55   21.90
   1  -1  -2  525.95   20.50
   1  -1  -2  536.55   25.50
   1  -1  -2  526.85   22.70
  -1   1   2  527.05   25.50
  -1   1   2  518.65   22.70
  -1   1   2  499.75   21.90
  -1   1   2  532.75   25.50
  -1   1   2  542.45   22.00
  -1   1   2  540.35   20.50
  -1   1   2  500.25   19.90
  -1   1   2  500.85   21.80
   0  -1  -2  314.87   12.70
   0  -1  -2  288.57   12.70
   0  -1  -2  304.27   14.70
   0  -1  -2  292.17   11.50
   0  -1  -2  306.07   14.80
   0  -1  -2  299.97   11.90
   0  -1  -2  306.67   16.80
   0  -1  -2  283.37   17.80
   0  -1  -2  267.07   17.50
   0   1   2  314.17   14.80
   0   1   2  304.47   12.70
   0   1   2  290.97   11.50
   0   1   2  292.67   12.70
   0   1   2  300.27   16.80
   0   1   2  320.57   11.90
   0   1   2  325.87   14.70
  -1  -1  -2  381.26   17.70
  -1  -1  -2  385.36   17.10
  -1  -1  -2  388.46   22.80
  -1  -1  -2  389.46   16.50
  -1  -1  -2  391.46   16.30
  -1  -1  -2  403.96   16.10
  -1  -1  -2  376.06   16.30
  -1  -1  -2  372.36   16.90
  -1  -1  -2  420.96   21.80
   1   1   2  396.66   16.30
   1   1   2  382.96   17.10
   1   1   2  370.66   16.50
   1   1   2  381.76   16.10
   1   1   2  368.26   16.30
  -2  -1  -2   99.59    4.70
  -2  -1  -2   92.19    4.40
  -2  -1  -2   99.19    4.70
  -2  -1  -2  103.59    5.10
  -2  -1  -2  103.59    4.40
   2   1   2  108.39    4.80
   2   1   2   93.39    4.70
   2   1   2   97.39    4.30
   2   1   2  101.79    4.40
   2   1   2   92.19    4.50
   2   1   2   97.99    4.30
  -3  -1  -2  146.09    6.80
  -3  -1  -2  144.89    6.40
  -3  -1  -2  143.49    5.80
  -3  -1  -2  148.69    7.00
   3   1   2  150.58    6.40
   3   1   2  143.39    7.00
  -4  -1  -2  196.08    7.60
  -4  -1  -2  192.18    9.10
  -4  -1  -2  184.58    8.30
  -4  -1  -2  196.98    9.10
   4   1   2  182.78    9.10
   4   1   2  198.38    8.40
  -5  -1  -2    6.40    1.20
  -5  -1  -2    6.10    2.00
   5   1   2    7.20    1.20
   5   1   2    5.40    1.70
   5   1   2    9.00    1.50
  -6  -1  -2    6.20    2.50
  -6  -1  -2    5.40    1.50
   6   1   2    2.30    1.50
   6   1   2    4.40    2.60
   6   1   2    1.20    1.60
  -7  -1  -2    4.10    3.00
  -7  -1  -2    5.90    3.90
   7   1   2    5.20    3.50
   7  -2  -2   -3.40    4.20
  -7   2   2    5.70    4.40
   6  -2  -2    4.50    3.50
   6  -2  -2    3.50    2.10
   6  -2  -2    9.80    3.10
  -6   2   2    3.40    1.80
  -6   2   2    6.30    3.40
  -6   2   2    1.40    2.00
   5  -2  -2   19.90    2.00
   5  -2  -2   15.70    3.00
   5  -2  -2   20.50    3.20
  -5   2   2   16.90    2.50
  -5   2   2   17.50    2.10
  -5   2   2   15.80    2.10
  -5   2   2   17.40    1.80
   4  -2  -2   60.99    4.50
   4  -2  -2   51.79    2.90
   4  -2  -2   52.69    4.00
  -4   2   2   55.49    3.20
  -4   2   2   53.09    3.20
  -4   2   2   52.99    3.70
  -4   2   2   54.19    2.80
   3  -2  -2   69.59    4.00
   3  -2  -2   65.69    4.50
   3  -2  -2   68.79    3.20
  -3   2   2   72.19    3.40
  -3   2   2   64.29    3.40
  -3   2   2   66.69    3.00
  -3   2   2   66.09    4.20
   2  -2  -2  556.44   22.00
   2  -2  -2  580.64   24.20
   2  -2  -2  529.75   24.80
   2  -2  -2  541.65   31.40
  -2   2   2  543.45   27.30
  -2   2   2  572.34   24.20
  -2   2   2  550.94   23.50
  -2   2   2  555.94   21.30
  -2   2   2  561.84   23.30
   1  -2  -2  927.31   43.10
   1  -2  -2  854.61   37.00
   1  -2  -2  906.81   38.30
   1  -2  -2  945.51   37.10
   1  -2  -2  869.81   34.70
   1  -2  -2  879.71   33.60
  -1   2   2  889.81   43.10
  -1   2   2  886.91   37.00
  -1   2   2  820.82   51.39
  -1   2   2  859.31   37.10
  -1   2   2  840.92   33.60
  -1   2   2  926.11   34.70
  -1   2   2  863.81   49.30
   0  -2  -2  151.58    6.20
   0  -2  -2  152.08    7.30
   0  -2  -2  150.38    5.80
   0  -2  -2  121.89    8.70
   0  -2  -2  151.58    6.20
   0   2   2  149.49    6.20
   0   2   2  121.19    8.60
   0   2   2  159.08    6.20
   0   2   2  160.88    5.80
   0   2   2  123.09    8.70
   0   2   2  141.29    7.30
  -1  -2  -2  287.87   17.20
  -1  -2  -2  306.07   12.30
  -1  -2  -2  304.77   17.40
  -1  -2  -2  281.87   13.60
  -1  -2  -2  299.37   14.40
  -1  -2  -2  289.87   12.50
  -1  -2  -2  287.57   12.50
  -1  -2  -2  288.97   14.30
  -1  -2  -2  289.67   12.70
  -1  -2  -2  303.37   13.10
  -1  -2  -2  287.37   12.90
   1   2   2  297.37   14.30
   1   2   2  276.37   12.70
   1   2   2  309.77   12.50
   1   2   2  277.67   17.20
   1   2   2  305.57   12.90
   1   2   2  288.47   12.30
   1   2   2  291.37   17.40
   1   2   2  281.77   12.50
  -2  -2  -2 1242.18   57.69
  -2  -2  -2 1292.27   53.89
  -2  -2  -2 1219.08   55.09
  -2  -2  -2 1226.08   53.09
  -2  -2  -2 1291.77   61.59
   2   2   2 1318.37   53.09
   2   2   2 1219.98   55.79
   2   2   2 1243.58   53.79
   2   2   2 1340.97   57.69
   2   2   2 1255.17   53.09
   2   2   2 1260.57   52.49
  -3  -2  -2    6.70    0.80
  -3  -2  -2    6.30    1.00
  -3  -2  -2    5.30    1.20
   3   2   2    5.70    0.90
   3   2   2    5.90    0.90
   3   2   2    8.70    1.30
   3   2   2    5.30    1.20
  -4  -2  -2  121.29    4.90
  -4  -2  -2  113.79    5.80
  -4  -2  -2  118.79    5.30
  -4  -2  -2  120.79    5.90
   4   2   2  111.59    5.40
   4   2   2  115.99    6.00
  -5  -2  -2  227.58    9.50
  -5  -2  -2  217.28   10.60
  -5  -2  -2  218.38    8.80
  -5  -2  -2  220.08   10.60
   5   2   2  205.68    9.70
   5   2   2  221.18   10.60
  -6  -2  -2   62.59    5.00
  -6  -2  -2   66.59    3.40
   6   2   2   62.99    3.70
   6   2   2   58.39    3.80
   6   2   2   61.39    4.90
  -7  -2  -2    2.60    3.50
  -7  -2  -2    2.20    3.10
   7   2   2   -2.80    3.20
   7  -3  -2   -2.90    4.40
  -7   3   2   -0.40    4.60
   6  -3  -2   -1.00    3.60
   6  -3  -2    7.40    3.50
  -6   3   2    0.20    3.60
   5  -3  -2   -1.90    1.70
   5  -3  -2    0.70    2.80
   5  -3  -2    1.60    2.70
  -5   3   2    0.80    2.70
  -5   3   2   -1.90    1.70
  -5   3   2    0.20    1.50
  -5   3   2    1.30    2.00
   4  -3  -2    4.10    1.30
   4  -3  -2    1.60    1.60
   4  -3  -2    3.50    2.30
  -4   3   2    3.60    1.10
  -4   3   2    4.70    1.40
  -4   3   2    2.50    2.00
  -4   3   2    4.70    1.20
  -4   3   2    4.70    2.20
   3  -3  -2  201.28    8.70
   3  -3  -2  199.48    9.50
   3  -3  -2  188.38    8.10
   3  -3  -2  198.58   11.70
  -3   3   2  195.78   10.30
  -3   3   2  210.08   12.30
  -3   3   2  191.48    8.70
  -3   3   2  198.98    7.90
  -3   3   2  195.78    8.80
  -3   3   2  192.08    8.30
   2  -3  -2 1711.03   81.79
   2  -3  -2 1903.31  104.09
   2  -3  -2 1908.01   80.69
   2  -3  -2 1813.82   72.79
  -2   3   2 1950.70  103.59
  -2   3   2 1902.01   77.89
  -2   3   2 1874.61  107.99
  -2   3   2 1879.91   70.49
  -2   3   2 1748.43   77.89
  -2   3   2 1846.92   90.39
  -2   3   2 1863.11   80.79
   1  -3  -2   12.70    0.90
   1  -3  -2   10.80    0.80
   1  -3  -2   10.30    1.20
  -1   3   2   11.70    0.90
  -1   3   2   12.90    1.00
  -1   3   2   10.40    1.20
  -1   3   2   10.30    1.10
  -1   3   2   13.50    1.40
   0  -3  -2   90.69    4.00
   0  -3  -2   81.99    5.60
   0  -3  -2   81.89    5.70
   0  -3  -2   90.59    3.70
   0  -3  -2   96.39    4.00
   0  -3  -2   88.09    4.70
   0  -3  -2   97.29    4.00
   0   3   2   78.89    5.70
   0   3   2   91.09    4.10
   0   3   2   92.99    4.00
   0   3   2   95.59    3.80
   0   3   2   74.39    4.70
   0   3   2   75.09    5.60
   0   3   2   89.49    4.00
  -1  -3  -2    3.50    0.60
  -1  -3  -2    3.80    0.70
  -1  -3  -2    2.70    0.50
  -1  -3  -2    0.90    0.60
  -1  -3  -2    2.10    0.80
  -1  -3  -2    3.10    0.50
  -1  -3  -2    2.00    0.60
  -1  -3  -2    2.30    0.50
   1   3   2    3.70    0.50
   1   3   2    2.30    0.60
   1   3   2    2.00    0.60
   1   3   2    3.50    0.40
   1   3   2    2.20    0.50
   1   3   2    2.30    0.50
   1   3   2    2.80    0.50
   1   3   2    2.10    0.60
   1   3   2    3.10    0.70
  -2  -3  -2  234.58   14.10
  -2  -3  -2  245.38   11.70
  -2  -3  -2  240.98   11.10
  -2  -3  -2  224.98   10.20
  -2  -3  -2  232.08   10.60
   2   3   2  229.58   10.70
   2   3   2  250.77   10.40
   2   3   2  243.08   11.70
   2   3   2  231.98   14.30
   2   3   2  237.78   10.10
  -3  -3  -2  560.94   26.20
  -3  -3  -2  554.74   24.10
  -3  -3  -2  559.14   25.20
   3   3   2  586.64   28.00
   3   3   2  581.04   24.20
   3   3   2  565.94   25.40
   3   3   2  569.64   24.00
   3   3   2  577.34   24.50
  -4  -3  -2    1.20    1.50
  -4  -3  -2    3.50    1.20
  -4  -3  -2    3.70    1.00
  -4  -3  -2    0.60    1.00
   4   3   2    1.20    1.10
   4   3   2    0.00    1.00
  -5  -3  -2    2.70    2.00
  -5  -3  -2    1.30    1.10
  -5  -3  -2    2.90    1.60
  -5  -3  -2    2.80    1.20
   5   3   2    1.40    1.20
   5   3   2    0.60    1.90
  -6  -3  -2   13.00    2.20
  -6  -3  -2   11.70    1.90
  -6  -3  -2   12.00    3.00
   6   3   2   12.10    2.00
   6   3   2   11.60    2.70
  -7  -3  -2   10.80    3.50
   7   3   2    7.30    3.30
   7  -4  -2   -3.40    4.70
   7  -4  -2    6.60    4.80
  -7   4   2    6.50    4.80
   6  -4  -2   -2.50    3.80
   6  -4  -2    9.00    4.00
  -6   4   2    2.20    2.90
   5  -4  -2   28.50    4.00
   5  -4  -2   20.50    2.30
   5  -4  -2   21.30    3.70
  -5   4   2   26.10    2.20
  -5   4   2   20.80    3.70
  -5   4   2   23.90    3.60
  -5   4   2   24.80    2.40
   4  -4  -2   13.90    2.50
   4  -4  -2   14.40    2.80
   4  -4  -2   12.60    1.70
  -4   4   2   11.70    2.50
  -4   4   2   12.90    1.60
  -4   4   2   11.60    1.80
  -4   4   2   11.70    2.70
  -4   4   2   11.60    1.30
   3  -4  -2    3.20    1.10
   3  -4  -2    3.40    1.70
   3  -4  -2    3.60    1.60
  -3   4   2    3.00    0.50
  -3   4   2    3.40    1.80
  -3   4   2    1.90    0.60
  -3   4   2    1.60    1.30
  -3   4   2    1.50    1.10
  -3   4   2    2.90    1.10
   2  -4  -2  510.15   24.10
   2  -4  -2  540.35   30.60
   2  -4  -2  568.94   21.40
  -2   4   2  495.75   26.60
  -2   4   2  550.74   30.10
  -2   4   2  527.35   22.80
  -2   4   2  556.14   22.70
  -2   4   2  542.75   31.70
   1  -4  -2    0.20    0.50
   1  -4  -2    0.90    0.40
   1  -4  -2    0.40    0.70
   1  -4  -2    1.20    0.90
  -1   4   2    0.20    0.70
  -1   4   2    0.40    0.60
  -1   4   2    0.90    1.00
  -1   4   2    1.30    0.90
  -1   4   2   -0.60    1.00
   0  -4  -2  141.69    6.00
   0  -4  -2  138.79    5.90
   0  -4  -2  134.29    8.30
   0   4   2  119.89    7.00
   0   4   2  131.29    6.00
   0   4   2  130.59    8.40
   0   4   2  130.19    8.50
   0   4   2  133.69    6.00
   0   4   2  142.89    6.00
  -1  -4  -2  271.87   16.10
  -1  -4  -2  264.97   12.70
  -1  -4  -2  264.07   11.60
  -1  -4  -2  269.57   12.00
   1   4   2  259.17   11.90
   1   4   2  259.47   11.70
   1   4   2  280.37   11.40
   1   4   2  265.87   16.10
   1   4   2  283.97   13.40
   1   4   2  276.87   12.10
   1   4   2  280.77   13.50
   1   4   2  278.07   16.30
  -2  -4  -2 1004.80   48.20
  -2  -4  -2 1019.50   57.69
  -2  -4  -2  940.21   41.70
  -2  -4  -2  994.00   43.30
  -2  -4  -2  997.30   45.30
   2   4   2  998.80   48.20
   2   4   2  954.10   58.39
   2   4   2  986.40   41.10
   2   4   2 1008.40   42.30
  -3  -4  -2  600.54   34.70
  -3  -4  -2  587.74   25.00
  -3  -4  -2  585.74   27.20
  -3  -4  -2  590.24   26.10
   3   4   2  584.54   26.20
   3   4   2  578.04   24.70
   3   4   2  578.24   25.00
   3   4   2  600.14   25.40
   3   4   2  594.84   28.90
  -4  -4  -2  395.06   16.70
  -4  -4  -2  389.56   17.60
  -4  -4  -2  388.16   18.30
   4   4   2  391.56   19.40
   4   4   2  388.86   16.80
   4   4   2  382.66   17.00
   4   4   2  388.96   17.70
  -5  -4  -2  148.79    7.70
  -5  -4  -2  149.09    6.70
  -5  -4  -2  140.99    7.40
  -5  -4  -2  142.99    6.20
   5   4   2  140.29    6.80
   5   4   2  146.59    7.40
  -6  -4  -2    2.80    1.90
  -6  -4  -2    2.30    1.80
  -6  -4  -2    1.50    2.70
   6   4   2    3.40    1.80
   6   4   2    2.60    2.30
  -7  -4  -2    4.10    3.10
  -7  -4  -2    1.10    2.20
   7   4   2    0.10    2.10
   7   4   2    0.90    2.30
   7   4   2   -1.50    3.00
   6  -5  -2    6.20    4.60
   6  -5  -2   -0.70    3.70
  -6   5   2   -4.90    4.10
   5  -5  -2    0.50    1.80
   5  -5  -2   -4.40    2.20
   5  -5  -2   -1.10    3.60
  -5   5   2   -0.60    3.20
  -5   5   2   -1.80    1.80
  -5   5   2   -1.90    2.90
   4  -5  -2   28.10    3.90
   4  -5  -2   29.40    2.20
   4  -5  -2   26.60    3.20
  -4   5   2   19.50    3.40
  -4   5   2   22.80    3.20
  -4   5   2   27.50    2.40
   3  -5  -2  355.36   21.50
   3  -5  -2  375.26   14.90
   3  -5  -2  376.26   17.10
  -3   5   2  374.76   16.00
  -3   5   2  376.16   22.40
  -3   5   2  356.16   18.80
   2  -5  -2  316.37   18.60
   2  -5  -2  315.87   14.60
   2  -5  -2  333.67   12.90
  -2   5   2  328.37   19.40
  -2   5   2  305.37   13.70
  -2   5   2  300.77   16.10
  -2   5   2  324.57   19.20
   1  -5  -2   23.20    1.70
   1  -5  -2   25.00    1.60
   1  -5  -2   22.10    2.20
   1  -5  -2   21.30    1.70
   1  -5  -2   21.50    1.50
  -1   5   2   20.90    1.60
  -1   5   2   22.60    2.20
  -1   5   2   18.00    2.00
  -1   5   2   22.30    2.20
   0  -5  -2  151.38    6.80
   0  -5  -2  156.98    9.60
   0  -5  -2  144.99    6.80
   0   5   2  150.68    6.80
   0   5   2  164.18    6.80
   0   5   2  152.58    9.60
   0   5   2  144.49    8.00
   0   5   2  157.18    9.70
   0   5   2  152.18    6.90
  -1  -5  -2  384.36   17.20
  -1  -5  -2  404.46   18.80
  -1  -5  -2  405.46   17.80
  -1  -5  -2  399.26   23.80
   1   5   2  392.36   17.50
   1   5   2  417.56   20.00
   1   5   2  424.76   23.90
   1   5   2  388.26   16.80
   1   5   2  413.76   24.20
   1   5   2  409.26   19.90
   1   5   2  396.66   17.30
  -2  -5  -2  308.47   12.40
  -2  -5  -2  309.37   17.70
  -2  -5  -2  299.17   14.70
  -2  -5  -2  308.97   13.30
  -2  -5  -2  283.67   14.00
  -2  -5  -2  278.87   12.80
   2   5   2  288.77   17.70
   2   5   2  295.87   14.70
   2   5   2  305.87   13.10
   2   5   2  287.27   17.90
   2   5   2  292.37   12.50
  -3  -5  -2  266.47   15.10
  -3  -5  -2  244.18   11.40
  -3  -5  -2  246.28   11.90
  -3  -5  -2  243.98   10.90
   3   5   2  249.48   10.70
   3   5   2  253.27   11.00
   3   5   2  252.57   11.10
   3   5   2  245.28   12.40
   3   5   2  235.68   15.20
   3   5   2  250.57   11.30
  -4  -5  -2  155.38    7.90
  -4  -5  -2  153.18    7.80
  -4  -5  -2  157.38    7.20
   4   5   2  158.98    8.20
   4   5   2  158.78    7.50
   4   5   2  151.68    7.30
   4   5   2  161.18    7.30
  -5  -5  -2   32.50    2.80
  -5  -5  -2   30.70    2.30
  -5  -5  -2   28.90    3.20
  -5  -5  -2   37.30    2.60
   5   5   2   29.10    2.40
   5   5   2   28.80    2.70
  -6  -5  -2    9.60    2.40
  -6  -5  -2   11.10    2.20
  -6  -5  -2   11.50    2.40
   6   5   2   12.30    2.60
   6   5   2   11.50    2.10
  -7  -5  -2   -2.10    2.50
  -7  -5  -2    0.70    2.50
  -7  -5  -2    0.40    2.30
   7   5   2    0.10    2.30
   7   5   2    0.30    2.90
   6  -6  -2    3.50    5.80
   6  -6  -2    5.50    4.40
  -6   6   2   -0.30    4.60
  -6   6   2   -4.20    4.30
   5  -6  -2    1.50    4.20
   5  -6  -2    3.00    3.40
  -5   6   2    3.30    2.70
  -5   6   2   -0.70    3.60
   4  -6  -2   16.00    3.00
   4  -6  -2   14.50    2.00
   4  -6  -2   19.50    4.00
  -4   6   2   15.40    2.10
  -4   6   2   11.10    3.00
  -4   6   2   17.10    3.30
  -4   6   2   16.10    3.40
   3  -6  -2   72.09    5.90
   3  -6  -2   68.49    3.60
   3  -6  -2   72.69    4.50
  -3   6   2   74.69    6.00
  -3   6   2   65.19    3.70
  -3   6   2   67.99    5.90
  -3   6   2   66.89    5.00
   2  -6  -2   16.90    1.50
   2  -6  -2   13.50    1.70
   2  -6  -2   13.90    2.30
  -2   6   2   13.50    1.50
  -2   6   2   12.40    2.00
  -2   6   2   10.20    2.00
  -2   6   2   11.40    2.20
   1  -6  -2    6.50    1.10
   1  -6  -2    4.30    1.20
   1  -6  -2    5.30    1.40
   1  -6  -2    5.50    0.90
  -1   6   2    4.00    1.10
  -1   6   2    2.60    1.20
  -1   6   2    3.60    1.30
  -1   6   2    8.20    1.10
  -1   6   2    4.00    1.50
   0  -6  -2    4.00    0.70
   0  -6  -2    2.40    1.20
   0  -6  -2    5.40    1.40
   0   6   2    4.10    1.40
   0   6   2    4.90    0.70
   0   6   2    3.80    1.10
   0   6   2    3.70    1.60
   0   6   2    4.50    0.90
   0   6   2    4.60    1.50
  -1  -6  -2  679.63   29.90
  -1  -6  -2  656.73   28.30
  -1  -6  -2  588.54   37.90
  -1  -6  -2  622.24   27.40
   1   6   2  667.33   38.10
   1   6   2  665.63   31.80
   1   6   2  634.74   31.70
   1   6   2  636.34   27.90
   1   6   2  654.83   38.50
  -2  -6  -2  983.00   54.69
  -2  -6  -2  860.41   43.00
  -2  -6  -2  898.31   39.50
  -2  -6  -2  963.10   41.00
   2   6   2  911.41   40.20
   2   6   2  945.01   54.69
   2   6   2  979.70   45.70
   2   6   2  942.41   38.80
   2   6   2  922.81   55.39
  -3  -6  -2  210.48   10.30
  -3  -6  -2  207.58    9.80
  -3  -6  -2  217.38    9.40
   3   6   2  215.08    9.60
   3   6   2  211.58   10.60
   3   6   2  200.68   13.00
   3   6   2  209.38    9.50
  -4  -6  -2   58.49    3.80
  -4  -6  -2   58.39    3.60
  -4  -6  -2   52.59    3.90
   4   6   2   53.39    3.40
   4   6   2   57.59    3.20
   4   6   2   56.19    3.50
   4   6   2   58.59    3.40
  -5  -6  -2   97.59    6.10
  -5  -6  -2   96.99    5.80
  -5  -6  -2  102.59    5.10
  -5  -6  -2  100.79    4.80
   5   6   2   96.49    5.20
   5   6   2  103.29    5.50
   5   6   2  103.99    5.40
   5   6   2   91.29    5.60
  -6  -6  -2   30.10    3.20
  -6  -6  -2   31.60    2.70
  -6  -6  -2   27.10    3.80
   6   6   2   30.10    3.20
   6   6   2   27.60    2.90
  -7  -6  -2    5.50    2.30
  -7  -6  -2    2.80    2.70
  -7  -6  -2    3.70    3.40
   7   6   2    1.70    2.80
   7   6   2    0.80    2.40
   6  -7  -2    4.90    6.00
   6  -7  -2    0.50    4.30
  -6   7   2   -0.80    4.60
  -6   7   2   -3.60    4.50
   5  -7  -2    4.60    5.10
   5  -7  -2    0.80    3.60
  -5   7   2   -4.20    3.80
  -5   7   2    0.90    3.80
   4  -7  -2    5.50    4.10
   4  -7  -2    3.60    1.90
   4  -7  -2    5.40    2.80
  -4   7   2    4.80    2.40
  -4   7   2    5.00    3.30
  -4   7   2    4.00    1.90
  -4   7   2    3.30    3.00
   3  -7  -2    1.00    2.40
   3  -7  -2    0.70    1.60
   3  -7  -2    2.70    2.10
  -3   7   2    0.40    2.50
  -3   7   2    2.90    2.40
  -3   7   2    1.80    1.60
  -3   7   2    1.80    1.70
   2  -7  -2    1.60    1.00
   2  -7  -2    3.40    1.50
   2  -7  -2   -1.20    1.90
  -2   7   2    1.80    1.30
  -2   7   2    1.90    1.80
  -2   7   2    2.00    1.50
  -2   7   2    0.00    2.00
  -2   7   2   -0.80    1.80
   1  -7  -2    5.70    1.20
   1  -7  -2    5.30    1.10
  -1   7   2    2.50    1.70
  -1   7   2    2.50    1.20
  -1   7   2    6.60    1.80
  -1   7   2    6.20    1.30
  -1   7   2    3.70    1.80
   0  -7  -2  334.27   18.90
   0  -7  -2  297.67   13.70
   0  -7  -2  287.07   13.50
   0   7   2  312.87   15.70
   0   7   2  290.37   13.50
   0   7   2  325.37   19.20
   0   7   2  296.97   13.70
   0   7   2  326.67   19.00
   0   7   2  312.37   13.70
  -1  -7  -2  661.23   28.40
  -1  -7  -2  705.03   29.20
  -1  -7  -2  699.03   30.80
  -1  -7  -2  596.94   39.20
   1   7   2  679.43   28.80
   1   7   2  671.13   39.40
   1   7   2  645.24   39.80
   1   7   2  661.13   32.80
   1   7   2  663.03   32.80
  -2  -7  -2  653.63   38.10
  -2  -7  -2  638.54   28.50
  -2  -7  -2  635.24   27.60
  -2  -7  -2  604.04   29.90
   2   7   2  665.83   31.80
   2   7   2  600.94   27.90
   2   7   2  670.53   38.10
   2   7   2  670.43   38.60
   2   7   2  661.33   26.80
  -3  -7  -2  295.77   14.10
  -3  -7  -2  288.87   13.40
  -3  -7  -2  287.57   12.90
   3   7   2  286.47   14.60
   3   7   2  286.77   17.90
   3   7   2  294.07   13.10
   3   7   2  296.17   12.90
  -4  -7  -2   19.60    2.30
  -4  -7  -2   23.40    2.30
  -4  -7  -2   22.10    2.30
   4   7   2   21.10    2.10
   4   7   2   23.70    2.80
   4   7   2   28.00    2.40
   4   7   2   21.70    2.10
  -5  -7  -2   19.70    3.00
  -5  -7  -2   16.50    2.40
  -5  -7  -2   21.30    2.60
  -5  -7  -2   19.20    2.70
   5   7   2   22.00    2.50
   5   7   2   22.40    2.50
   5   7   2   20.50    2.30
   5   7   2   23.60    2.50
  -6  -7  -2   22.00    2.90
  -6  -7  -2   20.40    2.60
  -6  -7  -2   15.90    3.50
   6   7   2   26.80    2.90
   6   7   2   17.30    2.60
  -7  -7  -2    2.20    2.60
  -7  -7  -2    1.40    2.80
  -7  -7  -2    2.10    3.80
   7   7   2    3.40    2.70
   7   7   2    0.00    2.80
   5  -8  -2    6.50    3.70
   5  -8  -2    5.80    5.70
  -5   8   2   -1.20    4.40
  -5   8   2    6.00    4.30
   4  -8  -2   -4.50    4.60
   4  -8  -2    2.70    2.80
  -4   8   2    2.60    3.50
  -4   8   2    0.00    2.50
   3  -8  -2   -3.30    3.50
   3  -8  -2    2.40    2.10
  -3   8   2   -1.70    2.40
  -3   8   2    0.60    2.70
  -3   8   2   -1.10    1.80
  -3   8   2   -0.30    2.70
  -3   8   2   -2.50    1.70
   2  -8  -2   30.00    4.10
   2  -8  -2   33.60    2.60
   2  -8  -2   41.70    2.90
  -2   8   2   23.40    3.40
  -2   8   2   26.90    3.30
  -2   8   2   23.70    3.00
  -2   8   2   34.00    2.60
  -2   8   2   34.90    2.70
   1  -8  -2  128.79    8.00
   1  -8  -2  145.49    6.50
  -1   8   2  142.09    6.50
  -1   8   2  135.39    6.40
  -1   8   2  129.19    9.30
  -1   8   2  124.09    9.10
  -1   8   2  132.99    7.40
   0  -8  -2  149.99    8.60
   0  -8  -2  164.88    8.00
   0  -8  -2  172.48    7.90
   0   8   2  169.48    8.10
   0   8   2  181.58    8.20
   0   8   2  181.08    9.50
   0   8   2  194.18   11.60
   0   8   2  197.78   11.70
  -1  -8  -2   50.29    3.00
  -1  -8  -2   47.90    3.20
  -1  -8  -2   55.19    3.00
   1   8   2   57.09    3.30
   1   8   2   38.30    3.60
   1   8   2   42.20    4.60
   1   8   2   38.40    4.60
   1   8   2   53.29    3.50
  -2  -8  -2    5.30    1.70
  -2  -8  -2    3.30    1.40
  -2  -8  -2    4.90    1.90
   2   8   2    7.20    2.00
   2   8   2    8.00    0.60
   2   8   2    5.80    1.70
   2   8   2    7.70    2.00
   2   8   2    8.70    1.60
  -3  -8  -2    4.60    1.40
  -3  -8  -2    4.30    2.00
  -3  -8  -2    3.00    1.80
   3   8   2    3.70    1.80
   3   8   2    8.50    1.60
   3   8   2    3.90    1.90
   3   8   2    3.30    1.50
   3   8   2    6.90    2.10
  -4  -8  -2  165.88    8.90
  -4  -8  -2  167.78    8.30
  -4  -8  -2  182.78    8.20
   4   8   2  152.58    8.80
   4   8   2  175.98    8.30
   4   8   2  166.18    7.90
   4   8   2  163.28   10.90
  -5  -8  -2   35.30    3.20
  -5  -8  -2   35.50    3.60
  -5  -8  -2   29.80    3.10
   5   8   2   30.70    3.10
   5   8   2   31.50    3.10
   5   8   2   33.20    3.00
  -6  -8  -2    1.50    2.00
  -6  -8  -2   -1.70    2.30
  -6  -8  -2    0.30    2.20
   6   8   2    2.10    2.30
   6   8   2    0.20    2.30
   6   8   2    1.90    2.40
  -7  -8  -2   25.40    3.20
  -7  -8  -2   25.80    3.90
  -7  -8  -2   19.90    4.50
   7   8   2   23.90    3.40
   7   8   2   26.70    3.40
   5  -9  -2    8.30    3.70
   5  -9  -2    0.70    6.50
  -5   9   2    7.20    5.00
  -5   9   2    3.10    4.50
   4  -9  -2   -6.00    5.20
   4  -9  -2    4.50    2.90
  -4   9   2    6.20    2.90
  -4   9   2    6.20    3.90
   3  -9  -2   -3.90    3.80
   3  -9  -2    2.00    2.50
  -3   9   2    2.90    3.10
  -3   9   2    1.40    1.90
  -3   9   2   -2.70    2.60
  -3   9   2    2.70    2.00
  -3   9   2   -2.00    2.90
   2  -9  -2    0.20    2.40
   2  -9  -2   -0.60    1.80
   2  -9  -2   -0.60    1.20
  -2   9   2   -1.20    2.10
  -2   9   2   -0.50    2.40
  -2   9   2   -0.30    1.80
  -2   9   2   -0.20    1.80
  -2   9   2   -1.30    2.30
   1  -9  -2   14.60    1.90
   1  -9  -2   13.00    1.60
  -1   9   2   12.80    1.90
  -1   9   2   11.20    2.30
  -1   9   2   16.90    2.00
  -1   9   2   13.10    2.30
  -1   9   2   14.70    2.80
   0  -9  -2  241.78   12.70
   0  -9  -2  254.47   12.00
   0  -9  -2  254.77   11.80
   0  -9  -2  259.77   11.90
   0   9   2  256.87   13.70
   0   9   2  299.67   16.80
   0   9   2  254.57   11.90
   0   9   2  260.87   12.00
   0   9   2  293.27   13.80
   0   9   2  277.17   16.80
  -1  -9  -2  667.23   30.60
  -1  -9  -2  669.83   29.00
  -1  -9  -2  629.94   28.20
   1   9   2  689.93   27.30
   1   9   2  654.03   28.60
   1   9   2  631.74   32.60
   1   9   2  642.04   39.30
   1   9   2  676.83   32.70
   1   9   2  642.94   39.80
  -2  -9  -2  218.68   10.00
  -2  -9  -2  211.58   10.90
  -2  -9  -2  216.48   10.30
   2   9   2  235.28   14.30
   2   9   2  223.08   13.90
   2   9   2  214.58   10.30
   2   9   2  218.18   11.50
  -3  -9  -2   45.40    3.70
  -3  -9  -2   46.10    3.50
  -3  -9  -2   48.70    4.10
   3   9   2   50.29    3.40
   3   9   2   52.39    4.90
   3   9   2   38.30    3.10
   3   9   2   44.60    3.50
   3   9   2   46.90    4.60
  -4  -9  -2   29.00    3.00
  -4  -9  -2   29.10    3.20
  -4  -9  -2   28.20    3.00
   4   9   2   31.40    2.70
   4   9   2   26.00    3.50
   4   9   2   29.40    3.00
   4   9   2   25.10    2.60
  -5  -9  -2    8.50    3.00
  -5  -9  -2    9.90    3.10
  -5  -9  -2   11.30    2.50
   5   9   2   11.60    2.70
   5   9   2   12.20    2.30
   5   9   2   11.30    2.70
  -6  -9  -2   10.00    3.30
  -6  -9  -2    8.30    2.80
  -6  -9  -2    3.10    2.60
   6   9   2    8.90    2.80
   6   9   2    7.10    2.30
  -7  -9  -2    0.10    4.10
  -7  -9  -2    6.40    3.50
  -7  -9  -2    4.20    2.90
   7   9   2    0.70    2.80
   5 -10  -2    4.00    3.70
   5 -10  -2   -8.00    6.70
  -5  10   2    1.50    4.50
  -5  10   2    3.10    5.20
   4 -10  -2    1.90    2.90
   4 -10  -2  -11.40    5.60
  -4  10   2    5.30    3.50
  -4  10   2    1.50    4.40
   3 -10  -2   10.70    4.90
   3 -10  -2   11.40    2.50
  -3  10   2    8.50    3.20
  -3  10   2    8.10    2.30
  -3  10   2    9.20    3.70
  -3  10   2   12.50    2.40
   2 -10  -2   30.70    2.80
   2 -10  -2   33.00    4.80
  -2  10   2   22.70    4.00
  -2  10   2   30.80    3.50
  -2  10   2   32.90    2.80
  -2  10   2   29.00    2.70
  -2  10   2   26.10    3.90
   1 -10  -2   32.80    2.60
   1 -10  -2   27.90    2.80
   1 -10  -2   30.20    2.80
   1 -10  -2   29.20    3.60
  -1  10   2   28.90    2.70
  -1  10   2   28.60    3.10
  -1  10   2   29.90    4.00
  -1  10   2   25.40    3.70
  -1  10   2   26.10    2.60
   0 -10  -2    9.90    1.30
   0 -10  -2    7.90    1.30
   0 -10  -2    7.50    2.10
   0  10   2    6.90    2.70
   0  10   2    7.90    1.90
   0  10   2    6.60    2.80
   0  10   2    8.70    2.20
   0  10   2    8.30    2.20
  -1 -10  -2    8.90    2.20
  -1 -10  -2    7.60    1.60
  -1 -10  -2    8.60    1.80
   1  10   2    8.10    2.50
   1  10   2    6.40    2.30
   1  10   2   10.10    2.30
   1  10   2    8.50    2.00
   1  10   2    8.10    2.30
  -2 -10  -2   16.10    2.50
  -2 -10  -2   13.70    2.00
  -2 -10  -2   15.70    2.20
   2  10   2    8.60    2.90
   2  10   2    8.70    2.90
   2  10   2   14.20    2.30
   2  10   2   13.80    2.60
  -3 -10  -2   20.70    2.60
  -3 -10  -2   24.30    2.90
  -3 -10  -2   16.60    2.60
   3  10   2   22.40    3.00
   3  10   2   21.80    3.40
   3  10   2   26.70    2.70
   3  10   2   18.80    2.40
   3  10   2   24.00    2.90
  -4 -10  -2   -1.50    2.70
  -4 -10  -2    1.10    2.60
  -4 -10  -2   -1.10    2.20
   4  10   2    1.40    2.70
   4  10   2    0.60    2.00
   4  10   2   -1.70    1.80
   4  10   2   -3.00    2.30
  -5 -10  -2   36.00    4.20
  -5 -10  -2   35.00    3.60
  -5 -10  -2   31.10    3.90
   5  10   2   38.30    3.50
   5  10   2   38.70    3.80
   5  10   2   33.60    3.80
  -6 -10  -2   22.40    4.00
  -6 -10  -2   23.50    3.40
  -6 -10  -2   20.30    3.50
   6  10   2   20.60    3.50
   6  10   2   22.00    3.50
  -7 -10  -2    3.50    3.10
  -7 -10  -2    6.30    3.00
  -7 -10  -2    4.60    3.30
   7  10   2    9.50    3.40
   4 -11  -2    0.20    2.90
   4 -11  -2   -8.70    6.40
  -4  11   2    0.70    3.60
  -4  11   2   -0.40    4.50
   3 -11  -2    0.50    2.30
   3 -11  -2   -2.60    5.00
  -3  11   2    1.20    3.20
  -3  11   2   -1.90    3.60
   2 -11  -2    2.00    1.90
   2 -11  -2    2.80    4.00
   2 -11  -2    3.70    2.40
  -2  11   2    0.00    2.10
  -2  11   2    3.90    3.40
  -2  11   2    2.40    2.60
  -2  11   2    3.10    2.00
   1 -11  -2   15.90    2.50
   1 -11  -2   20.40    3.90
   1 -11  -2   21.10    2.10
  -1  11   2   17.10    3.00
  -1  11   2   15.20    2.40
  -1  11   2   16.80    3.60
  -1  11   2   20.20    3.10
   0 -11  -2   54.09    4.40
   0 -11  -2   60.99    4.60
   0 -11  -2   55.49    3.30
   0  11   2   69.89    6.50
   0  11   2   55.59    4.20
   0  11   2   56.69    5.40
   0  11   2   59.89    4.70
   0  11   2   59.99    4.60
  -1 -11  -2    0.60    1.40
  -1 -11  -2    1.70    2.30
   1  11   2    0.50    2.90
   1  11   2   -0.10    2.30
   1  11   2   -2.40    2.20
   1  11   2    0.50    2.90
   1  11   2    0.20    2.00
  -2 -11  -2   58.99    4.70
  -2 -11  -2   51.19    3.70
  -2 -11  -2   56.29    4.30
   2  11   2   57.49    4.30
   2  11   2   52.19    4.40
   2  11   2   47.30    5.10
   2  11   2   38.40    5.10
  -3 -11  -2    1.50    2.50
  -3 -11  -2    2.70    2.80
  -3 -11  -2    2.40    2.30
   3  11   2    1.60    2.40
   3  11   2    3.10    2.50
   3  11   2    3.70    3.00
   3  11   2    7.40    2.30
   3  11   2    4.70    3.00
  -4 -11  -2   23.10    3.30
  -4 -11  -2   18.20    3.30
  -4 -11  -2   18.30    3.60
   4  11   2   18.50    3.20
   4  11   2   25.30    3.10
   4  11   2   19.50    3.30
   4  11   2   23.30    2.90
  -5 -11  -2   48.70    4.80
  -5 -11  -2   46.90    4.50
   5  11   2   51.39    5.60
   5  11   2   48.10    4.50
   5  11   2   57.39    4.70
   5  11   2   46.50    4.10
  -6 -11  -2   17.10    4.20
  -6 -11  -2   16.40    3.60
  -6 -11  -2   15.30    4.20
   6  11   2   14.10    3.60
   6  11   2   18.60    3.80
  -7 -11  -2    9.60    4.50
  -7 -11  -2   10.60    4.20
  -7 -11  -2   15.90    4.00
   7  11   2   10.50    3.80
   4 -12  -2   -1.20    6.30
  -4  12   2    5.70    4.90
  -4  12   2    3.30    4.10
   3 -12  -2    5.50    5.60
  -3  12   2    5.00    4.60
  -3  12   2    4.60    3.50
   2 -12  -2    7.90    2.70
   2 -12  -2    8.20    4.70
  -2  12   2    4.60    3.10
  -2  12   2    4.60    3.00
  -2  12   2    6.60    2.30
   1 -12  -2    9.40    2.60
   1 -12  -2   10.40    3.20
  -1  12   2   11.20    2.70
  -1  12   2    8.80    3.60
  -1  12   2   10.10    2.80
  -1  12   2   11.70    2.60
   0 -12  -2    3.50    2.40
   0 -12  -2    6.70    2.20
   0  12   2    4.00    3.20
   0  12   2    7.10    2.70
   0  12   2    4.50    2.70
   0  12   2    6.40    3.30
   0  12   2    4.90    2.30
  -1 -12  -2   11.60    1.90
  -1 -12  -2   14.80    2.90
   1  12   2   16.00    3.10
   1  12   2   14.10    2.70
   1  12   2   12.60    2.60
   1  12   2   17.70    3.90
   1  12   2   13.90    4.00
  -2 -12  -2    1.90    2.80
  -2 -12  -2    5.70    2.00
   2  12   2   -4.40    3.00
   2  12   2   -6.20    3.30
   2  12   2    3.50    2.50
   2  12   2    1.70    2.90
  -3 -12  -2   17.40    3.00
  -3 -12  -2   12.30    2.70
   3  12   2   15.40    3.50
   3  12   2   14.70    3.10
   3  12   2   15.70    3.40
   3  12   2   20.30    3.30
   3  12   2   19.00    3.20
  -4 -12  -2   23.50    3.60
  -4 -12  -2   22.30    3.40
   4  12   2   34.20    3.80
   4  12   2   19.90    3.00
   4  12   2   21.60    3.60
   4  12   2   26.50    4.60
  -5 -12  -2   -0.20    2.50
  -5 -12  -2   -2.40    3.50
   5  12   2    3.10    3.00
   5  12   2   -4.00    3.10
   5  12   2   -6.70    3.00
  -6 -12  -2   -7.30    3.30
  -6 -12  -2    4.80    4.20
  -6 -12  -2    1.40    3.10
   6  12   2    0.80    2.70
   6  12   2    4.10    3.70
   3 -13  -2    4.20    6.00
  -3  13   2    0.30    3.60
  -3  13   2   -1.20    4.90
   2 -13  -2    5.50    3.80
  -2  13   2    1.80    3.20
  -2  13   2    1.90    4.30
   1 -13  -2    0.30    2.50
   1 -13  -2    4.30    4.20
  -1  13   2   -1.90    2.60
  -1  13   2    9.10    3.40
  -1  13   2    0.40    3.90
  -1  13   2    1.90    2.70
   0 -13  -2   13.40    3.00
   0  13   2   13.50    2.90
   0  13   2   17.00    3.40
   0  13   2   10.10    2.90
   0  13   2   13.10    4.30
  -1 -13  -2   -3.30    2.70
   1  13   2    1.50    3.00
   1  13   2   -0.70    3.80
   1  13   2    2.30    2.50
   1  13   2   -1.20    2.60
  -2 -13  -2   -0.10    1.90
  -2 -13  -2    1.50    2.30
   2  13   2   -1.10    2.60
   2  13   2    2.70    2.80
   2  13   2   -2.30    3.90
   2  13   2   -3.10    2.90
  -3 -13  -2    8.60    2.80
  -3 -13  -2   10.20    2.80
   3  13   2    0.70    4.40
   3  13   2    1.50    3.10
   3  13   2    5.30    3.10
   3  13   2   15.00    3.40
  -4 -13  -2   70.19    5.80
  -4 -13  -2   68.09    6.20
   4  13   2   77.99    5.80
   4  13   2   62.19    5.50
   4  13   2   68.19    7.40
   4  13   2   69.39    6.10
  -5 -13  -2   61.39    5.70
  -5 -13  -2   56.79    5.60
   5  13   2   92.09    9.10
   5  13   2   65.69    5.20
   5  13   2   63.29    5.70
  -6 -13  -2   13.70    5.00
  -6 -13  -2   18.80    4.70
  -6 -13  -2   22.70    4.30
   6  13   2   12.70    4.30
   6  13   2   16.30    3.60
   2 -14  -2   -0.80    5.20
  -2  14   2   11.70    4.30
  -2  14   2    6.20    3.40
  -2  14   2    6.80    5.20
   1 -14  -2    7.10    4.50
   1 -14  -2    3.60    2.80
  -1  14   2    3.00    2.60
  -1  14   2   -1.80    4.40
  -1  14   2    6.10    3.70
  -1  14   2   -1.00    2.80
   0 -14  -2    6.90    4.20
   0 -14  -2    3.40    3.00
   0  14   2    9.30    4.50
   0  14   2    8.90    3.60
   0  14   2    5.20    2.80
   0  14   2    3.60    2.70
  -1 -14  -2    0.10    3.00
   1  14   2    3.40    3.40
   1  14   2    1.60    2.70
   1  14   2    2.90    4.40
   1  14   2    2.10    2.50
  -2 -14  -2   22.00    3.90
  -2 -14  -2   18.90    2.70
   2  14   2   23.50    3.60
   2  14   2   30.10    3.70
   2  14   2   24.50    4.70
   2  14   2   31.70    4.50
  -3 -14  -2   32.90    3.50
  -3 -14  -2   35.00    4.60
   3  14   2   39.80    4.30
   3  14   2   12.30    5.70
   3  14   2   28.60    4.10
   3  14   2   18.50    4.20
  -4 -14  -2   -3.90    2.80
  -4 -14  -2    0.20    3.20
   4  14   2   -5.10    3.70
   4  14   2   -8.40    4.40
   4  14   2    2.90    3.60
   4  14   2   -5.80    3.30
  -5 -14  -2   -7.30    4.30
  -5 -14  -2   -2.70    3.80
   5  14   2   -0.40    3.70
   5  14   2   -9.40    3.70
   5  14   2   -1.30    3.90
   1 -15  -2    6.60    4.80
  -1  15   2   -3.50    4.50
  -1  15   2    6.10    4.00
   0 -15  -2   -1.60    3.40
   0 -15  -2    7.90    4.70
   0  15   2    1.50    3.00
   0  15   2    1.50    3.70
   0  15   2    0.20    3.60
  -1 -15  -2    2.30    3.30
   1  15   2    5.90    3.10
   1  15   2   -0.40    2.90
   1  15   2    2.00    3.70
   1  15   2   -2.60    3.70
  -2 -15  -2    4.00    3.70
   2  15   2    2.40    3.30
   2  15   2    8.80    3.20
   2  15   2    1.40    3.80
   2  15   2   -1.70    5.00
  -3 -15  -2   13.10    3.00
  -3 -15  -2    9.30    4.20
   3  15   2    2.40    4.50
   3  15   2   14.60    3.70
   3  15   2   11.30    3.70
   3  15   2    9.10    4.10
  -4 -15  -2   23.30    4.10
  -4 -15  -2   27.00    4.30
   4  15   2   30.40    4.70
   4  15   2   26.50    3.80
   4  15   2   10.30    5.80
   0 -16  -2   13.30    5.20
   0 -16  -2    3.80    3.50
   0  16   2    2.80    5.30
   0  16   2   -0.80    4.10
   0  16   2    3.30    3.60
  -1 -16  -2    0.80    3.50
  -1 -16  -2    6.40    4.90
   1  16   2   13.10    3.50
   1  16   2    3.40    4.20
   1  16   2    5.10    3.40
   1  16   2   -1.50    5.50
  -2 -16  -2    5.20    3.90
   2  16   2    9.10    3.70
   2  16   2    7.30    4.30
   2  16   2   14.90    3.70
   2  16   2   11.00    6.00
  -3 -16  -2    6.50    4.20
   3  16   2   -3.10    6.20
   3  16   2   11.30    3.80
   3  16   2    8.60    3.80
   3  15  -3    8.00    4.80
   3  15  -3   12.00    3.80
   3  15  -3    1.60    3.70
   3  15  -3    1.80    5.20
  -3 -15   3   15.30    3.80
  -3 -15   3    2.50    4.30
   2  15  -3    1.80    4.90
   2  15  -3   -0.50    3.20
   2  15  -3   -2.80    4.30
   2  15  -3   -1.10    3.20
  -2 -15   3   -1.70    3.50
  -2 -15   3   14.20    3.10
  -2 -15   3    4.00    3.80
   1  15  -3    0.00    4.50
   1  15  -3   -1.20    4.30
  -1 -15   3    4.20    4.40
  -1 -15   3    5.70    4.20
   0  15  -3   -3.30    4.50
   0  15  -3   -4.00    4.10
   0 -15   3   -1.30    4.70
   0 -15   3   -0.80    3.60
   4  14  -3   -1.60    3.70
   4  14  -3   -3.60    4.50
   4  14  -3    2.20    4.60
  -4 -14   3   -0.10    4.20
  -4 -14   3    9.10    3.80
  -4 -14   3    4.40    3.50
   3  14  -3    0.00    4.30
   3  14  -3   -7.00    4.40
   3  14  -3   -0.20    3.10
   3  14  -3   -2.60    3.40
  -3 -14   3    4.90    3.20
  -3 -14   3    0.50    3.90
   2  14  -3   -2.20    2.90
   2  14  -3   -0.60    4.40
   2  14  -3    1.40    3.00
   2  14  -3    0.80    4.30
  -2 -14   3   -4.70    3.30
  -2 -14   3    3.80    3.90
   1  14  -3    5.20    4.20
   1  14  -3    3.60    2.80
   1  14  -3   -1.10    2.70
   1  14  -3    3.50    4.30
  -1 -14   3    6.50    3.60
  -1 -14   3   10.00    4.20
  -1 -14   3    2.70    3.10
   0  14  -3    5.30    4.30
   0  14  -3    0.30    4.10
   0 -14   3    7.70    4.40
   0 -14   3    9.60    4.00
  -1  14  -3    0.50    3.20
  -1  14  -3   -1.50    4.30
   1 -14   3    8.40    5.30
   5  13  -3    7.60    4.50
   5  13  -3    1.10    4.50
   5  13  -3   -0.50    3.70
  -5 -13   3    9.60    4.00
  -5 -13   3    4.40    3.80
  -5 -13   3   -4.40    4.60
   4  13  -3    2.40    4.50
   4  13  -3    4.40    4.00
   4  13  -3   10.50    3.00
  -4 -13   3    9.70    2.90
  -4 -13   3    6.80    4.20
  -4 -13   3    7.30    3.40
   3  13  -3   -4.60    3.70
   3  13  -3   -5.70    4.00
   3  13  -3    2.70    3.10
   3  13  -3   -0.10    2.90
  -3 -13   3   -1.80    2.60
  -3 -13   3    2.30    2.90
  -3 -13   3    1.80    3.00
   2  13  -3   17.70    4.60
   2  13  -3   25.90    3.50
   2  13  -3   18.40    4.60
   2  13  -3   16.30    3.50
  -2 -13   3   21.30    3.70
  -2 -13   3   25.00    4.20
   1  13  -3    1.80    3.80
   1  13  -3    5.30    4.00
   1  13  -3    6.10    2.90
   1  13  -3    3.90    2.60
  -1 -13   3    7.50    4.10
  -1 -13   3    1.90    2.90
  -1 -13   3    9.80    3.40
   0  13  -3   -0.80    2.10
   0  13  -3    1.40    3.90
   0  13  -3   -2.70    2.50
   0  13  -3   -2.50    3.70
   0 -13   3    1.50    3.50
   0 -13   3   -2.10    2.70
   0 -13   3   -3.30    4.00
  -1  13  -3    3.90    3.80
  -1  13  -3    3.00    4.00
   1 -13   3    0.00    3.60
   1 -13   3    7.50    4.80
  -2  13  -3   -1.10    4.30
  -2  13  -3    4.60    3.80
   2 -13   3    4.60    5.40
   6  12  -3   -1.70    4.10
  -6 -12   3    7.70    3.80
  -6 -12   3    2.80    4.70
  -6 -12   3    3.20    4.50
   5  12  -3   15.30    4.40
   5  12  -3   16.70    4.60
   5  12  -3   22.10    4.00
  -5 -12   3   14.50    4.10
  -5 -12   3   13.10    3.70
  -5 -12   3   10.50    4.50
   4  12  -3    7.60    3.80
   4  12  -3    6.80    2.70
   4  12  -3   13.50    4.10
  -4 -12   3    5.70    3.20
  -4 -12   3   10.40    4.00
  -4 -12   3    4.10    2.50
   3  12  -3    9.80    3.90
   3  12  -3   10.40    3.10
   3  12  -3   11.90    3.80
   3  12  -3   10.90    4.10
   3  12  -3    3.70    2.90
  -3 -12   3    4.90    3.40
  -3 -12   3   14.00    3.00
  -3 -12   3   12.00    3.00
   2  12  -3   -2.40    2.40
   2  12  -3   -1.30    2.50
   2  12  -3   -4.80    3.10
   2  12  -3   -6.70    3.20
   2  12  -3   -3.30    3.40
  -2 -12   3    1.60    2.90
  -2 -12   3   -4.50    2.80
   1  12  -3    1.90    2.70
   1  12  -3    0.50    3.30
   1  12  -3   -4.30    3.30
   1  12  -3    1.30    2.30
   1  12  -3    3.40    2.50
  -1 -12   3    5.70    3.30
  -1 -12   3    2.20    2.60
  -1 -12   3    9.50    3.00
   0  12  -3   17.50    3.90
   0  12  -3   20.20    4.00
   0  12  -3   19.10    2.60
   0  12  -3   22.00    2.70
   0  12  -3   19.30    3.30
   0 -12   3   27.70    4.10
   0 -12   3   24.10    4.40
   0 -12   3   19.00    2.80
  -1  12  -3    1.40    3.40
  -1  12  -3    1.30    3.40
   1 -12   3    0.60    3.00
   1 -12   3    0.30    4.30
  -2  12  -3    0.40    2.60
  -2  12  -3   -0.70    3.70
   2 -12   3   -3.90    3.40
   2 -12   3   -2.10    5.10
  -3  12  -3   -0.80    2.90
  -3  12  -3    1.90    4.30
   3 -12   3   -0.70    6.00
   6  11  -3    6.80    4.40
   6  11  -3    1.80    3.70
  -6 -11   3    6.90    3.60
  -6 -11   3    1.80    4.40
  -6 -11   3    1.30    3.10
   5  11  -3   22.10    4.20
   5  11  -3   21.80    3.90
  -5 -11   3   19.00    3.40
  -5 -11   3   16.40    4.20
  -5 -11   3   22.70    4.30
   4  11  -3   68.29    6.90
   4  11  -3   63.19    5.60
   4  11  -3   68.09    5.10
  -4 -11   3   43.10    4.30
  -4 -11   3   58.69    4.40
  -4 -11   3   51.09    5.20
   3  11  -3  101.59    6.20
   3  11  -3  103.59    8.10
   3  11  -3  102.89    8.40
   3  11  -3   90.59    6.50
   3  11  -3   93.79    5.90
  -3 -11   3   93.39    6.70
  -3 -11   3   95.89    5.50
  -3 -11   3   91.19    5.60
   2  11  -3   41.00    3.60
   2  11  -3   45.10    3.70
   2  11  -3   39.60    4.20
   2  11  -3   36.40    4.80
   2  11  -3   40.20    4.90
  -2 -11   3   45.30    3.80
  -2 -11   3   42.30    3.40
  -2 -11   3   55.09    4.70
   1  11  -3    1.50    2.00
   1  11  -3   -1.30    2.20
   1  11  -3   -3.80    2.70
   1  11  -3   -6.00    1.90
   1  11  -3   -6.40    2.90
  -1 -11   3    1.00    3.10
  -1 -11   3   -4.40    2.10
   0  11  -3   20.00    3.70
   0  11  -3   13.80    2.80
   0  11  -3   12.40    2.20
   0  11  -3   18.50    2.40
   0  11  -3   20.40    3.70
   0 -11   3   13.00    2.40
   0 -11   3   20.40    3.40
   0 -11   3   14.50    3.80
  -1  11  -3   10.00    3.40
  -1  11  -3   15.50    3.50
  -1  11  -3   13.00    3.50
   1 -11   3   13.00    4.20
   1 -11   3   13.50    3.30
   1 -11   3   10.60    2.20
  -2  11  -3    1.30    2.60
  -2  11  -3    2.50    2.40
   2 -11   3   -5.20    3.20
   2 -11   3   -1.90    3.40
  -3  11  -3    2.10    3.80
  -3  11  -3    2.80    3.60
  -3  11  -3    6.20    2.70
   3 -11   3   -4.00    5.20
  -4  11  -3    9.70    4.40
  -4  11  -3   -0.20    3.20
   4 -11   3   -7.40    6.30
   6  10  -3   30.20    4.80
   6  10  -3   30.50    3.70
  -6 -10   3   30.60    4.90
  -6 -10   3   36.10    4.10
  -6 -10   3   27.50    4.80
   5  10  -3    3.00    3.00
   5  10  -3    6.70    3.50
  -5 -10   3    4.40    2.70
  -5 -10   3    3.50    2.90
  -5 -10   3    1.70    3.50
   4  10  -3    7.10    3.10
   4  10  -3    3.90    2.80
   4  10  -3    4.30    2.80
  -4 -10   3    0.20    3.10
  -4 -10   3    4.40    2.30
  -4 -10   3    2.30    2.60
   3  10  -3    2.20    2.50
   3  10  -3    2.20    2.40
   3  10  -3    4.60    2.70
   3  10  -3    1.30    2.10
   3  10  -3    0.60    1.80
  -3 -10   3    0.40    1.90
  -3 -10   3    0.90    2.30
  -3 -10   3   -0.60    1.90
   2  10  -3    1.30    1.60
   2  10  -3    0.50    2.60
   2  10  -3    0.40    2.60
   2  10  -3    5.50    2.20
   2  10  -3    3.70    2.70
  -2 -10   3    3.40    1.80
  -2 -10   3    4.90    2.10
   1  10  -3   42.70    4.70
   1  10  -3   44.40    3.40
   1  10  -3   43.30    4.00
   1  10  -3   40.00    3.20
   1  10  -3   40.10    4.60
  -1 -10   3   48.80    4.60
  -1 -10   3   48.90    3.90
   0  10  -3   -1.40    2.60
   0  10  -3    0.00    1.70
   0  10  -3    0.70    1.40
   0  10  -3   -0.20    1.60
   0  10  -3   -0.60    2.50
   0  10  -3   -0.10    2.60
   0 -10   3    3.50    2.50
   0 -10   3   -0.40    1.80
   0 -10   3   -3.30    2.80
  -1  10  -3    1.60    2.10
  -1  10  -3    0.10    1.50
  -1  10  -3   -1.50    2.60
  -1  10  -3   -0.10    1.60
  -1  10  -3    1.60    1.50
  -1  10  -3   -3.40    2.60
   1 -10   3    2.80    2.70
   1 -10   3   -1.80    3.20
   1 -10   3    1.90    1.70
  -2  10  -3    2.90    3.00
  -2  10  -3    1.90    2.20
  -2  10  -3    0.10    2.00
  -2  10  -3    1.20    2.70
   2 -10   3    0.10    4.10
   2 -10   3   -0.40    2.70
  -3  10  -3    6.10    2.40
  -3  10  -3    7.70    3.30
  -3  10  -3    3.90    3.50
   3 -10   3   -1.70    3.20
   3 -10   3    1.20    3.80
  -4  10  -3    2.10    3.00
  -4  10  -3    0.40    4.10
   4 -10   3   -2.70    5.90
   7   9  -3    5.00    3.70
   7   9  -3    0.10    3.10
   7   9  -3    7.70    4.20
  -7  -9   3   -6.10    4.20
  -7  -9   3    1.60    3.50
  -7  -9   3    3.80    3.20
   6   9  -3    4.70    3.20
   6   9  -3    6.90    3.70
  -6  -9   3    2.90    3.70
  -6  -9   3    7.80    3.70
  -6  -9   3   -0.50    2.90
   5   9  -3   66.89    5.70
   5   9  -3   61.79    5.00
  -5  -9   3   63.29    4.90
  -5  -9   3   51.19    4.60
  -5  -9   3   61.09    4.30
   4   9  -3  126.89    8.00
   4   9  -3  132.79    9.40
   4   9  -3  129.89    7.00
  -4  -9   3  127.09    7.70
  -4  -9   3  127.79    7.60
  -4  -9   3  127.19    6.30
   3   9  -3   32.80    3.10
   3   9  -3   40.90    4.30
   3   9  -3   44.50    4.00
   3   9  -3   33.00    3.80
   3   9  -3   36.20    2.90
  -3  -9   3   37.00    3.60
  -3  -9   3   35.90    3.10
  -3  -9   3   37.30    3.00
   2   9  -3   -1.30    1.70
   2   9  -3   -2.50    1.70
   2   9  -3    0.20    2.10
   2   9  -3   -0.50    1.60
   2   9  -3   -0.70    2.10
  -2  -9   3   -2.20    2.00
  -2  -9   3   -0.50    1.90
   1   9  -3   85.39    6.50
   1   9  -3   78.39    5.40
   1   9  -3   80.09    6.70
   1   9  -3   85.59    4.70
   1   9  -3   86.69    4.60
  -1  -9   3   83.69    5.10
  -1  -9   3   94.39    6.40
   0   9  -3   92.99    7.00
   0   9  -3   80.59    4.60
   0   9  -3   77.69    5.40
   0   9  -3   90.49    4.90
   0   9  -3   98.29    6.90
   0   9  -3   77.69    4.30
   0  -9   3   75.09    4.80
   0  -9   3   82.19    6.30
   0  -9   3   86.39    6.20
  -1   9  -3   20.00    1.80
  -1   9  -3   19.10    3.00
  -1   9  -3   13.70    1.90
  -1   9  -3   12.90    1.70
  -1   9  -3   17.90    3.10
  -1   9  -3   17.40    2.70
   1  -9   3   18.10    3.60
   1  -9   3   15.10    1.90
   1  -9   3   15.00    2.90
   1  -9   3   17.80    1.40
  -2   9  -3    8.20    2.80
  -2   9  -3    9.20    2.00
  -2   9  -3    4.70    2.70
  -2   9  -3    5.00    2.50
   2  -9   3    3.30    2.60
   2  -9   3    5.90    1.60
   2  -9   3    0.80    3.70
  -3   9  -3    8.10    2.50
  -3   9  -3    9.30    3.20
  -3   9  -3    7.00    3.40
   3  -9   3   11.80    2.30
   3  -9   3    9.80    4.60
   3  -9   3    3.20    2.90
  -4   9  -3    1.10    3.90
  -4   9  -3    2.40    2.90
   4  -9   3   -6.50    2.70
   4  -9   3   -2.00    5.40
  -5   9  -3   -1.70    3.60
  -5   9  -3    1.50    4.80
   5  -9   3   -5.60    6.30
   5  -9   3   -2.30    3.30
   7   8  -3   13.50    4.10
   7   8  -3   23.90    4.50
   7   8  -3   13.20    3.40
  -7  -8   3   14.10    4.30
  -7  -8   3   11.40    4.50
  -7  -8   3   13.30    3.40
   6   8  -3   18.30    3.80
   6   8  -3   12.90    3.20
  -6  -8   3    9.40    3.10
  -6  -8   3   15.80    3.10
  -6  -8   3   14.20    3.70
   5   8  -3   19.60    3.30
   5   8  -3   17.70    3.00
  -5  -8   3   16.80    3.40
  -5  -8   3   16.70    2.80
  -5  -8   3   12.40    3.40
   4   8  -3    4.70    2.50
   4   8  -3    0.80    1.20
   4   8  -3    2.10    2.10
   4   8  -3    1.80    2.20
  -4  -8   3    3.30    2.50
  -4  -8   3   -2.20    2.50
  -4  -8   3   -3.30    2.00
   3   8  -3    7.60    2.30
   3   8  -3    5.70    1.60
   3   8  -3    5.30    2.00
   3   8  -3    8.30    2.10
  -3  -8   3    4.40    2.20
  -3  -8   3    7.80    1.90
  -3  -8   3    5.60    2.20
   2   8  -3   13.30    1.90
   2   8  -3   16.00    2.50
   2   8  -3   15.60    2.50
   2   8  -3   18.30    2.10
   2   8  -3   16.60    2.50
  -2  -8   3   12.70    1.90
  -2  -8   3   14.30    1.90
   1   8  -3   84.49    6.90
   1   8  -3   84.59    7.00
   1   8  -3   94.69    4.80
   1   8  -3  100.19    5.00
   1   8  -3   92.89    6.00
  -1  -8   3   93.19    5.30
  -1  -8   3  101.89    5.00
  -1  -8   3  101.69    6.50
   0   8  -3   76.49    4.30
   0   8  -3   91.79    6.50
   0   8  -3   82.59    4.10
   0   8  -3   97.99    6.50
   0   8  -3   84.79    4.60
   0   8  -3   74.19    5.00
   0  -8   3   75.29    5.80
   0  -8   3   77.69    5.90
   0  -8   3   70.59    4.40
  -1   8  -3    1.50    2.00
  -1   8  -3    5.30    2.30
  -1   8  -3    3.90    1.20
  -1   8  -3    1.50    2.10
  -1   8  -3    2.50    1.30
  -1   8  -3    3.20    1.20
   1  -8   3    3.80    2.20
   1  -8   3    3.90    1.00
   1  -8   3    2.40    2.70
   1  -8   3    3.40    1.30
  -2   8  -3   16.80    2.20
  -2   8  -3   18.20    1.50
  -2   8  -3   22.30    1.50
  -2   8  -3   12.90    2.80
  -2   8  -3   15.70    3.00
   2  -8   3   20.90    2.00
   2  -8   3   11.10    2.80
   2  -8   3   18.50    1.70
   2  -8   3   20.30    3.30
  -3   8  -3    0.10    2.80
  -3   8  -3    1.20    2.80
  -3   8  -3    2.90    2.10
   3  -8   3    0.70    2.00
   3  -8   3   -2.80    2.70
   3  -8   3    2.80    4.00
  -4   8  -3    6.60    2.80
  -4   8  -3    6.70    3.80
   4  -8   3    4.50    3.70
   4  -8   3    5.50    2.60
  -5   8  -3    7.70    4.60
  -5   8  -3    9.70    3.80
   5  -8   3    4.10    6.10
   5  -8   3    0.90    3.60
   7   7  -3   -2.30    3.60
   7   7  -3    4.70    3.10
   7   7  -3    2.70    3.70
  -7  -7   3   -1.10    3.00
  -7  -7   3    1.60    4.10
   6   7  -3    6.20    2.30
   6   7  -3   11.70    3.40
   6   7  -3   11.00    2.90
  -6  -7   3    9.10    3.30
  -6  -7   3    9.70    2.70
  -6  -7   3    8.80    2.90
  -6  -7   3    8.70    3.50
   5   7  -3    5.50    2.40
   5   7  -3    5.00    1.80
   5   7  -3    8.20    2.80
  -5  -7   3    2.50    3.00
  -5  -7   3    5.60    2.20
  -5  -7   3    5.50    2.20
   4   7  -3    3.60    2.30
   4   7  -3    1.90    1.20
   4   7  -3    3.20    1.90
  -4  -7   3    1.30    1.40
  -4  -7   3    1.90    1.80
  -4  -7   3    1.90    1.70
   3   7  -3    9.60    1.00
   3   7  -3   10.10    2.20
   3   7  -3    9.50    1.90
   3   7  -3    5.50    1.80
  -3  -7   3    9.90    2.10
  -3  -7   3    6.50    1.40
  -3  -7   3    8.80    2.30
   2   7  -3   32.00    2.40
   2   7  -3   29.30    2.30
   2   7  -3   32.90    3.30
   2   7  -3   29.10    2.50
   2   7  -3   30.50    3.20
  -2  -7   3   26.50    2.60
  -2  -7   3   29.50    2.20
  -2  -7   3   29.60    1.30
  -2  -7   3   26.80    2.60
  -2  -7   3   28.90    2.90
  -2  -7   3   27.60    1.80
   1   7  -3  198.68   12.70
   1   7  -3  199.68    9.10
   1   7  -3  186.48   10.50
   1   7  -3  199.98   12.60
   1   7  -3  199.38    9.00
  -1  -7   3  200.58    9.70
  -1  -7   3  213.48    9.90
  -1  -7   3  194.88   11.90
   0   7  -3  120.39    8.10
   0   7  -3  121.69    6.10
   0   7  -3  109.29    5.50
   0   7  -3   99.59    6.70
   0   7  -3  125.09    8.10
   0   7  -3  116.09    5.50
   0  -7   3  135.09    7.90
   0  -7   3  111.99    5.90
   0  -7   3  115.69    7.50
   0  -7   3  109.69    7.60
  -1   7  -3  199.78   11.40
  -1   7  -3  195.48   13.40
  -1   7  -3  218.18    9.50
  -1   7  -3  211.08   10.90
  -1   7  -3  209.58   13.70
  -1   7  -3  222.68    9.40
   1  -7   3  218.08   10.10
   1  -7   3  186.38   12.90
   1  -7   3  230.28    9.70
   1  -7   3  235.78   13.00
  -2   7  -3   40.10    2.40
  -2   7  -3   42.90    4.60
  -2   7  -3   44.50    4.40
  -2   7  -3   42.30    3.20
  -2   7  -3   43.30    2.30
   2  -7   3   41.30    4.10
   2  -7   3   39.10    2.50
   2  -7   3   46.40    2.80
   2  -7   3   51.79    4.80
  -3   7  -3   -0.80    1.30
  -3   7  -3   -0.60    1.90
  -3   7  -3    0.10    2.50
  -3   7  -3    0.20    1.80
   3  -7   3    3.80    3.50
   3  -7   3    1.20    2.30
   3  -7   3    1.90    1.90
  -4   7  -3    3.70    3.30
  -4   7  -3    4.40    3.10
  -4   7  -3    1.80    2.50
   4  -7   3    5.70    3.90
   4  -7   3    4.40    2.40
  -5   7  -3    2.50    4.00
  -5   7  -3    2.30    3.40
   5  -7   3    1.40    5.30
   5  -7   3   -3.60    3.10
  -6   7  -3   -2.20    4.20
  -6   7  -3   -5.60    4.80
   6  -7   3    3.10    6.70
   6  -7   3   -1.70    4.30
   7   6  -3   -3.40    2.70
   7   6  -3    5.90    3.60
   7   6  -3    3.50    3.10
  -7  -6   3    2.10    2.90
  -7  -6   3    0.50    3.40
  -7  -6   3    1.70    3.80
   6   6  -3   17.60    3.50
   6   6  -3   14.60    2.80
   6   6  -3   10.00    3.10
   6   6  -3   13.50    2.80
  -6  -6   3   17.50    2.80
  -6  -6   3    9.50    2.80
  -6  -6   3   12.60    2.90
  -6  -6   3   16.50    3.40
   5   6  -3   26.00    3.00
   5   6  -3   29.80    2.90
   5   6  -3   22.50    2.40
  -5  -6   3   29.50    3.30
  -5  -6   3   27.80    2.70
  -5  -6   3   22.80    3.50
   4   6  -3    7.70    1.90
   4   6  -3    8.80    2.30
   4   6  -3    5.90    1.40
  -4  -6   3    6.40    1.80
  -4  -6   3    8.30    2.20
  -4  -6   3    8.20    2.40
   3   6  -3  465.65   19.70
   3   6  -3  418.96   22.00
   3   6  -3  449.66   19.10
   3   6  -3  443.26   26.60
  -3  -6   3  439.46   20.80
  -3  -6   3  444.86   17.30
  -3  -6   3  418.46   19.90
   2   6  -3  530.55   30.80
   2   6  -3  503.75   25.60
   2   6  -3  518.05   22.10
   2   6  -3  524.75   22.70
   2   6  -3  518.85   30.40
   2   6  -3  511.45   22.40
  -2  -6   3  517.05   23.00
  -2  -6   3  492.05   23.90
  -2  -6   3  498.15   19.90
  -2  -6   3  518.65   30.40
  -2  -6   3  516.75   25.10
   1   6  -3   56.59    4.10
   1   6  -3   49.99    3.50
   1   6  -3   52.39    2.90
   1   6  -3   51.69    2.90
   1   6  -3   54.29    4.10
  -1  -6   3   45.70    3.80
  -1  -6   3   55.19    3.20
  -1  -6   3   52.19    3.20
  -1  -6   3   46.40    3.60
  -1  -6   3   54.49    2.70
  -1  -6   3   51.59    2.30
   0   6  -3    6.10    1.10
   0   6  -3    6.30    1.00
   0   6  -3    5.70    1.40
   0   6  -3    2.70    1.60
   0   6  -3    4.70    1.70
   0   6  -3    5.50    1.00
   0  -6   3    5.70    1.50
   0  -6   3    4.90    1.70
   0  -6   3    5.10    1.10
   0  -6   3    5.70    1.90
   0  -6   3    7.30    0.80
  -1   6  -3    6.50    1.80
  -1   6  -3    5.50    1.80
  -1   6  -3   11.20    1.00
  -1   6  -3    7.30    1.90
  -1   6  -3    9.20    1.20
  -1   6  -3   10.40    1.00
   1  -6   3    8.80    1.10
   1  -6   3   10.10    2.10
   1  -6   3    9.80    1.10
   1  -6   3    9.00    1.80
   1  -6   3    8.80    2.20
  -2   6  -3   17.80    1.30
  -2   6  -3   19.70    1.20
  -2   6  -3   16.70    1.30
  -2   6  -3   17.50    2.50
  -2   6  -3   18.90    1.90
  -2   6  -3   17.40    2.50
   2  -6   3   17.70    1.40
   2  -6   3   16.80    1.70
   2  -6   3   23.50    3.10
   2  -6   3   20.40    1.40
   2  -6   3   17.60    2.50
   2  -6   3   19.20    1.20
  -3   6  -3   47.50    3.70
  -3   6  -3   36.00    2.90
  -3   6  -3   49.80    5.00
  -3   6  -3   49.99    5.00
   3  -6   3   51.79    5.10
   3  -6   3   53.89    3.50
   3  -6   3   43.30    4.30
  -4   6  -3   22.60    3.60
  -4   6  -3   24.20    3.80
  -4   6  -3   21.40    2.90
   4  -6   3   25.20    3.70
   4  -6   3   22.30    2.90
  -5   6  -3   -2.20    3.00
  -5   6  -3    3.60    3.70
   5  -6   3   -2.30    2.90
   5  -6   3    3.40    4.80
  -6   6  -3   -2.70    4.40
  -6   6  -3    7.20    4.30
   6  -6   3    5.80    4.00
   6  -6   3    2.50    6.00
   7   5  -3    1.40    2.90
   7   5  -3   -5.70    3.20
   7   5  -3    1.00    2.70
  -7  -5   3   -4.40    3.30
  -7  -5   3    0.30    2.70
  -7  -5   3   -5.00    3.50
   6   5  -3    8.70    2.60
   6   5  -3   14.40    2.50
   6   5  -3    8.70    2.50
   6   5  -3   11.90    3.40
  -6  -5   3    8.20    2.40
  -6  -5   3    9.30    3.40
  -6  -5   3    7.80    2.70
   5   5  -3   30.50    3.50
   5   5  -3   34.20    3.00
   5   5  -3   34.30    2.80
  -5  -5   3   33.90    2.50
  -5  -5   3   32.80    3.20
  -5  -5   3   28.70    3.60
  -5  -5   3   31.40    2.90
   4   5  -3   42.20    2.90
   4   5  -3   39.30    3.60
   4   5  -3   42.00    3.10
  -4  -5   3   37.40    3.00
  -4  -5   3   42.00    2.80
  -4  -5   3   37.40    3.50
   3   5  -3    0.60    0.90
   3   5  -3    0.80    1.30
   3   5  -3    2.00    1.10
   3   5  -3    0.60    1.20
  -3  -5   3    0.60    1.20
  -3  -5   3    0.90    1.30
  -3  -5   3    1.70    1.10
  -3  -5   3   -0.30    1.70
   2   5  -3  364.16   16.10
   2   5  -3  386.56   16.50
   2   5  -3  355.16   22.10
   2   5  -3  353.56   18.60
   2   5  -3  359.36   22.40
  -2  -5   3  373.16   16.80
  -2  -5   3  397.56   18.20
  -2  -5   3  360.66   17.40
  -2  -5   3  366.66   14.50
  -2  -5   3  401.36   22.10
   1   5  -3  893.21   38.80
   1   5  -3  934.41   53.69
   1   5  -3  890.41   44.50
   1   5  -3  955.40   53.09
   1   5  -3  890.11   38.30
  -1  -5   3  853.41   52.99
  -1  -5   3  944.81   44.10
  -1  -5   3  904.41   41.60
  -1  -5   3  885.31   39.80
  -1  -5   3  910.31   37.60
   0   5  -3 1596.54   67.29
   0   5  -3 1608.24   93.49
   0   5  -3 1587.64   78.39
   0   5  -3 1643.44   70.49
   0   5  -3 1571.44   94.69
   0   5  -3 1611.94   68.29
   0   5  -3 1600.44   77.99
   0  -5   3 1695.53   93.49
   0  -5   3 1591.14   89.99
   0  -5   3 1605.84   66.39
   0  -5   3 1447.96   89.89
   0  -5   3 1672.03   73.09
  -1   5  -3   95.69    5.10
  -1   5  -3   94.19    4.30
  -1   5  -3   90.19    5.60
  -1   5  -3   98.19    4.40
  -1   5  -3   85.49    6.50
  -1   5  -3   85.49    6.40
   1  -5   3  100.19    6.30
   1  -5   3  110.29    4.40
   1  -5   3  109.99    6.50
   1  -5   3   94.29    6.10
   1  -5   3   94.39    4.60
   1  -5   3   95.09    4.40
   1  -5   3   94.69    4.70
   1  -5   3  103.99    4.50
  -2   5  -3    1.70    1.40
  -2   5  -3    1.50    0.50
  -2   5  -3    1.20    0.50
  -2   5  -3    1.20    0.50
  -2   5  -3    2.00    1.60
  -2   5  -3    0.10    1.10
   2  -5   3    1.00    0.50
   2  -5   3    0.30    1.20
   2  -5   3    0.80    0.50
   2  -5   3    1.30    2.10
   2  -5   3    2.80    0.50
   2  -5   3    1.90    1.60
  -3   5  -3    7.40    2.20
  -3   5  -3    7.70    1.40
  -3   5  -3    7.50    1.80
  -3   5  -3    6.40    2.00
   3  -5   3    6.30    2.70
   3  -5   3    9.70    2.10
   3  -5   3    6.90    1.70
  -4   5  -3   36.20    2.80
  -4   5  -3   34.60    4.00
  -4   5  -3   29.00    3.20
   4  -5   3   35.90    3.20
   4  -5   3   30.60    4.30
  -5   5  -3   -0.90    2.10
   5  -5   3    2.40    3.90
   5  -5   3    0.70    2.90
  -6   5  -3    3.30    3.70
   6  -5   3    1.70    5.10
   6  -5   3    2.70    3.90
   7   4  -3    8.00    2.80
   7   4  -3    1.50    3.00
   7   4  -3    0.30    3.10
  -7  -4   3   -1.70    3.80
  -7  -4   3    6.20    2.70
  -7  -4   3    0.50    3.30
   6   4  -3    6.80    2.60
   6   4  -3    2.00    2.30
   6   4  -3    3.60    2.10
  -6  -4   3    4.80    2.20
  -6  -4   3    5.00    2.70
  -6  -4   3    5.60    2.90
   5   4  -3    3.60    1.70
   5   4  -3    5.60    2.00
   5   4  -3    4.80    2.50
   5   4  -3    2.70    1.90
  -5  -4   3    5.00    2.00
  -5  -4   3    3.10    1.70
  -5  -4   3    1.80    2.50
  -5  -4   3    4.20    1.80
   4   4  -3  179.28    8.30
   4   4  -3  191.78    8.70
   4   4  -3  180.58    9.70
  -4  -4   3  176.08    7.50
  -4  -4   3  187.48    9.40
  -4  -4   3  179.08    9.00
  -4  -4   3  164.78    8.90
   3   4  -3  650.63   31.90
   3   4  -3  652.43   28.70
   3   4  -3  633.74   27.50
  -3  -4   3  633.74   24.90
  -3  -4   3  633.94   28.70
  -3  -4   3  651.73   36.30
  -3  -4   3  666.93   38.00
  -3  -4   3  636.54   29.90
   2   4  -3  113.69    5.30
   2   4  -3  112.19    7.30
   2   4  -3  119.99    5.40
   2   4  -3  118.09    6.30
  -2  -4   3  111.39    4.90
  -2  -4   3  124.69    7.30
  -2  -4   3  112.29    5.80
  -2  -4   3  115.39    5.90
   1   4  -3   16.00    0.80
   1   4  -3   14.50    1.20
   1   4  -3   12.80    1.30
   1   4  -3   16.60    1.60
   1   4  -3   14.70    1.60
   1   4  -3   14.80    1.20
  -1  -4   3   16.60    1.50
  -1  -4   3   11.40    1.00
  -1  -4   3   11.00    0.70
  -1  -4   3   14.00    1.30
  -1  -4   3   14.20    1.50
  -1  -4   3   14.80    1.40
   0   4  -3    2.40    0.60
   0   4  -3    2.10    0.60
   0   4  -3    2.60    0.60
   0   4  -3    1.30    1.00
   0   4  -3    2.80    0.40
   0   4  -3    1.40    1.00
   0   4  -3    1.70    0.90
   0   4  -3    2.70    0.50
   0  -4   3    1.50    1.00
   0  -4   3    1.70    1.00
   0  -4   3    2.00    1.00
   0  -4   3    1.70    0.50
   0  -4   3    2.60    0.60
   0  -4   3    2.90    0.70
  -1   4  -3  212.68    9.30
  -1   4  -3  213.28    9.20
  -1   4  -3  211.88   13.20
  -1   4  -3  211.68   13.10
  -1   4  -3  216.48   10.70
  -1   4  -3  187.88   11.00
   1  -4   3  215.98    9.80
   1  -4   3  212.18   12.60
   1  -4   3  209.28    9.20
   1  -4   3  217.78   10.00
   1  -4   3  220.68    9.40
   1  -4   3  237.48   13.10
   1  -4   3  228.08    9.20
   1  -4   3  220.78   12.60
  -2   4  -3   71.19    3.10
  -2   4  -3   79.69    5.20
  -2   4  -3   71.59    4.10
  -2   4  -3   72.19    2.90
  -2   4  -3   70.59    3.10
  -2   4  -3   72.39    3.20
  -2   4  -3   74.19    5.10
   2  -4   3   79.59    5.00
   2  -4   3   72.59    2.80
   2  -4   3   71.89    3.40
   2  -4   3   68.49    3.80
   2  -4   3   72.39    4.90
  -3   4  -3    1.50    1.20
  -3   4  -3    3.00    1.90
  -3   4  -3    2.30    1.20
   3  -4   3    2.70    1.70
   3  -4   3    2.50    2.20
   3  -4   3    2.10    1.50
  -4   4  -3    7.40    2.60
  -4   4  -3    9.30    2.20
  -4   4  -3    8.40    1.70
   4  -4   3   10.50    2.30
   4  -4   3    7.10    3.00
  -5   4  -3   -0.20    2.60
  -5   4  -3    1.20    2.80
   5  -4   3   -0.20    2.60
   5  -4   3    3.40    3.60
  -6   4  -3    2.50    3.70
   6  -4   3    8.20    4.80
   6  -4   3   -0.10    3.50
   7   3  -3    6.40    2.90
   7   3  -3    2.90    3.40
   7   3  -3    2.80    3.10
  -7  -3   3    9.60    3.90
  -7  -3   3    8.00    3.40
  -7  -3   3    2.00    2.60
   6   3  -3   -1.40    2.10
   6   3  -3   -1.20    2.50
   6   3  -3   -1.20    2.40
  -6  -3   3    1.50    2.10
  -6  -3   3    1.00    2.70
  -6  -3   3    3.50    2.60
   5   3  -3   31.80    3.00
   5   3  -3   32.70    2.50
   5   3  -3   27.80    2.80
   5   3  -3   31.60    3.50
  -5  -3   3   28.30    3.20
  -5  -3   3   31.80    2.60
  -5  -3   3   31.30    3.20
   4   3  -3   14.20    2.30
   4   3  -3   19.50    2.00
   4   3  -3   16.60    1.70
   4   3  -3   21.90    2.00
  -4  -3   3   16.30    1.50
  -4  -3   3   14.60    1.80
  -4  -3   3   14.30    1.90
  -4  -3   3   14.10    2.00
   3   3  -3   83.89    4.10
   3   3  -3   77.99    4.70
   3   3  -3   85.49    4.30
  -3  -3   3   85.69    4.60
  -3  -3   3   83.09    5.60
  -3  -3   3   90.09    4.70
  -3  -3   3   81.79    3.80
  -3  -3   3   82.59    4.60
  -3  -3   3   85.69    5.00
   2   3  -3  157.98    8.30
   2   3  -3  153.68    7.10
   2   3  -3  156.78    9.90
   2   3  -3  170.98    7.40
  -2  -3   3  151.18    6.40
  -2  -3   3  165.48    8.00
  -2  -3   3  157.98    7.80
  -2  -3   3  158.98    7.60
  -2  -3   3  169.38    9.70
   1   3  -3 1004.90   50.59
   1   3  -3 1024.30   60.29
   1   3  -3 1024.00   43.60
   1   3  -3  999.40   60.99
  -1  -3   3 1080.79   50.39
  -1  -3   3 1025.20   57.99
  -1  -3   3 1062.29   60.29
  -1  -3   3 1031.00   45.30
  -1  -3   3 1064.09   47.30
  -1  -3   3 1026.20   39.50
  -1  -3   3 1050.19   60.99
   0   3  -3  191.28    8.40
   0   3  -3  185.28    8.10
   0   3  -3  203.28    8.80
   0   3  -3  166.08   11.30
   0   3  -3  197.78    9.20
   0   3  -3  193.48    9.50
   0   3  -3  162.98   11.40
   0  -3   3  202.88    8.20
   0  -3   3  190.68    7.90
   0  -3   3  194.08    8.80
   0  -3   3  180.38   11.40
   0  -3   3  186.28    7.30
   0  -3   3  177.08   11.30
   0  -3   3  190.08   11.00
   0  -3   3  195.88    8.10
   0  -3   3  185.58   10.80
  -1   3  -3    6.00    0.40
  -1   3  -3    5.50    1.00
  -1   3  -3    5.40    0.70
  -1   3  -3    5.70    1.00
   1  -3   3    5.90    0.80
   1  -3   3    4.70    0.80
   1  -3   3    5.20    0.40
   1  -3   3    6.10    1.20
   1  -3   3    4.70    1.00
   1  -3   3    6.00    0.90
   1  -3   3    5.60    0.50
   1  -3   3    5.70    0.50
   1  -3   3    6.80    0.50
  -2   3  -3   10.10    1.20
  -2   3  -3    9.90    1.50
   2  -3   3   11.90    1.30
   2  -3   3   12.30    1.70
   2  -3   3    9.20    1.80
   2  -3   3    8.30    1.30
  -3   3  -3   27.40    2.70
  -3   3  -3   26.80    2.20
  -3   3  -3   22.90    2.20
   3  -3   3   27.70    3.00
   3  -3   3   23.50    2.20
   3  -3   3   28.40    2.80
  -4   3  -3   47.10    4.70
  -4   3  -3   45.20    2.60
  -4   3  -3   42.80    3.80
  -4   3  -3   43.30    3.20
   4  -3   3   46.40    3.70
   4  -3   3   52.29    4.60
  -5   3  -3   41.00    4.60
  -5   3  -3   44.00    3.60
  -5   3  -3   44.10    4.10
   5  -3   3   44.60    4.60
   5  -3   3   48.30    4.10
  -6   3  -3    2.60    3.50
   6  -3   3    3.90    2.80
   6  -3   3    8.20    4.30
  -7   3  -3   -2.30    4.40
   7  -3   3    7.00    4.60
   7   2  -3    1.80    2.50
   7   2  -3    0.00    2.90
   7   2  -3   -4.60    3.20
  -7  -2   3   -1.50    3.20
  -7  -2   3   -2.80    2.30
  -7  -2   3   -2.70    3.50
   6   2  -3   52.69    3.90
   6   2  -3   49.50    3.80
   6   2  -3   51.69    4.50
  -6  -2   3   55.99    5.10
  -6  -2   3   45.30    4.40
  -6  -2   3   53.49    3.80
   5   2  -3   67.19    4.70
   5   2  -3   66.49    4.00
   5   2  -3   66.39    4.10
  -5  -2   3   61.89    4.60
  -5  -2   3   67.19    3.80
  -5  -2   3   75.59    5.00
   4   2  -3  166.98    9.30
   4   2  -3  175.08    8.40
   4   2  -3  167.78    7.40
   4   2  -3  175.98    7.50
   4   2  -3  175.38    7.90
  -4  -2   3  174.78    9.10
  -4  -2   3  169.38    8.50
  -4  -2   3  178.28    7.20
   3   2  -3  264.57   11.80
   3   2  -3  278.97   11.10
   3   2  -3  255.17   10.60
   3   2  -3  252.97   11.30
   3   2  -3  237.38   13.00
  -3  -2   3  254.07   10.20
  -3  -2   3  245.78   11.80
  -3  -2   3  262.17   14.60
  -3  -2   3  264.97   13.00
  -3  -2   3  255.87   12.20
   2   2  -3 2090.69   97.89
   2   2  -3 2021.90   88.39
   2   2  -3 1971.60   84.29
  -2  -2   3 1933.61   76.29
  -2  -2   3 2008.80   91.49
  -2  -2   3 1890.71   87.39
  -2  -2   3 2010.10   97.59
  -2  -2   3 2109.79  116.59
  -2  -2   3 2026.50  112.39
   1   2  -3  341.47   14.60
   1   2  -3  329.57   20.30
   1   2  -3  334.67   16.90
  -1  -2   3  361.46   16.80
  -1  -2   3  351.36   20.30
  -1  -2   3  349.17   15.80
  -1  -2   3  339.67   20.10
  -1  -2   3  351.16   15.20
  -1  -2   3  334.07   19.20
  -1  -2   3  334.67   13.20
   0   2  -3    3.10    0.70
   0   2  -3    3.40    0.70
   0   2  -3    2.50    0.50
   0   2  -3    2.60    0.50
   0   2  -3    2.10    0.70
   0   2  -3    1.90    0.60
   0  -2   3    3.10    0.50
   0  -2   3    1.60    0.60
   0  -2   3    1.10    0.60
   0  -2   3    3.00    0.40
   0  -2   3    3.00    0.70
   0  -2   3    2.70    0.40
   0  -2   3    4.30    0.70
   0  -2   3    2.40    0.50
   0  -2   3    2.70    1.00
   0  -2   3    2.10    0.40
  -1   2  -3   45.10    2.00
  -1   2  -3   44.90    1.90
  -1   2  -3   45.10    3.10
  -1   2  -3   47.40    2.20
   1  -2   3   46.40    2.40
   1  -2   3   45.70    1.80
   1  -2   3   48.80    2.10
   1  -2   3   47.90    3.10
   1  -2   3   47.90    2.30
   1  -2   3   47.30    3.10
  -2   2  -3  772.72   44.20
   2  -2   3  735.83   33.50
   2  -2   3  751.12   42.50
   2  -2   3  767.82   31.60
   2  -2   3  743.93   42.60
  -3   2  -3   43.20    2.60
  -3   2  -3   40.70    1.80
  -3   2  -3   40.50    1.80
   3  -2   3   40.90    2.00
   3  -2   3   41.60    1.70
   3  -2   3   41.20    3.60
   3  -2   3   41.50    2.80
  -4   2  -3    7.60    0.70
  -4   2  -3    5.90    0.70
  -4   2  -3    6.80    1.50
  -4   2  -3    7.30    1.10
   4  -2   3    4.80    1.60
   4  -2   3    7.40    0.70
   4  -2   3    6.50    2.50
  -5   2  -3    0.60    2.40
  -5   2  -3    0.80    1.90
   5  -2   3    4.60    2.90
   5  -2   3   -0.20    2.40
  -6   2  -3    7.90    3.40
  -6   2  -3   11.60    2.50
   6  -2   3    7.70    3.30
  -7   2  -3   11.60    4.50
   7  -2   3    8.10    4.50
   7   1  -3   -3.00    3.60
   7   1  -3   -1.70    2.60
   7   1  -3   -0.60    2.70
  -7  -1   3    1.70    2.40
  -7  -1   3    0.60    3.80
   6   1  -3    5.20    2.40
   6   1  -3    6.20    2.30
   6   1  -3    3.00    2.30
  -6  -1   3    6.10    2.10
  -6  -1   3    4.10    2.40
  -6  -1   3    2.70    2.30
   5   1  -3   27.00    2.70
   5   1  -3   26.60    2.50
   5   1  -3   23.20    2.30
  -5  -1   3   21.20    2.90
  -5  -1   3   28.30    2.30
  -5  -1   3   24.70    2.70
   4   1  -3   39.90    3.20
   4   1  -3   41.80    2.70
   4   1  -3   42.60    2.80
  -4  -1   3   40.80    3.10
  -4  -1   3   41.50    3.00
  -4  -1   3   43.70    2.60
   3   1  -3   66.09    4.20
   3   1  -3   66.59    3.30
   3   1  -3   66.99    3.50
   3   1  -3   68.29    3.80
   3   1  -3   74.49    3.10
  -3  -1   3   70.69    3.80
  -3  -1   3   69.59    4.00
  -3  -1   3   66.19    3.20
   2   1  -3   22.40    1.40
   2   1  -3   24.30    1.70
   2   1  -3   20.90    1.70
   2   1  -3   24.00    1.60
  -2  -1   3   23.10    1.60
  -2  -1   3   22.10    1.30
  -2  -1   3   24.20    1.80
  -2  -1   3   21.60    1.50
   1   1  -3    4.50    0.80
   1   1  -3    4.20    0.80
   1   1  -3    3.50    0.50
   1   1  -3    3.00    0.50
   1   1  -3    4.40    0.60
  -1  -1   3    3.20    0.60
  -1  -1   3    4.50    0.60
  -1  -1   3    2.00    0.50
  -1  -1   3    3.00    0.50
  -1  -1   3    4.30    0.70
  -1  -1   3    3.30    0.60
   0   1  -3  790.92   35.00
   0   1  -3  747.03   30.10
   0   1  -3  787.82   37.50
   0   1  -3  769.82   43.00
   0   1  -3  760.12   44.60
   0   1  -3  755.82   32.20
   0   1  -3  713.53   37.40
   0   1  -3  768.02   29.20
   0   1  -3  790.02   45.10
   0  -1   3  728.53   43.00
   0  -1   3  761.02   43.00
   0  -1   3  776.92   45.40
   0  -1   3  784.02   44.80
   0  -1   3  774.72   37.40
   0  -1   3  755.52   29.20
   0  -1   3  804.22   32.20
  -1   1  -3   37.20    1.50
  -1   1  -3   38.30    1.80
  -1   1  -3   36.70    2.40
  -1   1  -3   38.00    1.50
   1  -1   3   36.20    2.40
   1  -1   3   35.60    2.50
   1  -1   3   37.60    2.00
   1  -1   3   34.20    1.80
   1  -1   3   38.00    1.60
   1  -1   3   39.30    1.60
   2  -1   3  153.28    9.20
   2  -1   3  159.88    6.90
   2  -1   3  156.28    9.30
   2  -1   3  158.88    7.30
  -3   1  -3  287.07   12.70
  -3   1  -3  299.97   11.30
  -3   1  -3  296.57   12.70
  -3   1  -3  299.97   13.40
   3  -1   3  293.77   13.60
   3  -1   3  293.57   11.70
   3  -1   3  296.77   13.60
   3  -1   3  301.07   12.50
   3  -1   3  297.97   12.80
   3  -1   3  300.17   17.30
  -4   1  -3  324.77   12.20
  -4   1  -3  314.87   13.50
  -4   1  -3  323.57   14.40
   4  -1   3  307.27   12.50
   4  -1   3  313.77   14.60
   4  -1   3  319.87   18.60
   4  -1   3  313.67   14.70
   4  -1   3  312.77   13.40
  -5   1  -3   55.49    4.10
   5  -1   3   69.59    4.70
  -6   1  -3    5.10    2.40
  -6   1  -3    8.80    2.70
   6  -1   3    8.80    3.20
  -7   1  -3    4.40    3.20
   7  -1   3   -3.70    3.80
   7   0  -3    7.00    2.80
   7   0  -3    8.60    3.90
  -7   0   3    0.20    2.90
  -7   0   3    1.30    4.10
  -7   0   3    8.90    2.50
   6   0  -3    0.90    1.90
   6   0  -3    1.40    2.20
   6   0  -3    1.20    2.40
  -6   0   3    1.00    1.90
  -6   0   3    4.70    2.30
  -6   0   3    0.80    3.00
   5   0  -3    9.20    2.60
   5   0  -3    9.40    1.80
   5   0  -3    6.40    1.90
  -5   0   3    7.50    1.70
  -5   0   3    9.00    2.00
  -5   0   3    7.40    2.00
   4   0  -3   66.19    3.40
   4   0  -3   72.09    4.70
   4   0  -3   65.69    4.30
   4   0  -3   71.99    3.80
  -4   0   3   74.19    4.60
  -4   0   3   69.19    3.40
  -4   0   3   68.39    4.00
   3   0  -3  643.24   36.30
   3   0  -3  621.54   31.80
   3   0  -3  658.73   25.60
   3   0  -3  656.03   28.80
   3   0  -3  645.54   27.30
  -3   0   3  658.53   31.70
  -3   0   3  643.04   24.70
  -3   0   3  622.74   28.30
   2   0  -3  357.26   15.20
   2   0  -3  340.57   15.00
   2   0  -3  358.36   14.20
   2   0  -3  349.37   17.60
   2   0  -3  357.46   16.00
   2   0  -3  362.46   20.00
  -2   0   3  343.27   13.70
  -2   0   3  364.26   15.70
  -2   0   3  365.66   17.60
   1   0  -3  151.28    6.30
   1   0  -3  143.69    7.00
   1   0  -3  132.09    5.70
   1   0  -3  134.19    6.10
   1   0  -3  129.09    7.00
   1   0  -3  140.59    5.50
  -1   0   3  140.09    7.00
  -1   0   3  138.29    7.00
  -1   0   3  141.09    5.70
  -1   0   3  131.29    5.50
  -1   0   3  143.89    6.10
   0   0  -3 1388.66   54.39
   0   0  -3 1346.57   56.19
   0   0  -3 1519.15   70.19
   0   0  -3 1358.86   69.99
   0   0  -3 1546.95   80.09
   0   0   3 1375.46   80.49
   0   0   3 1485.25   60.19
   0   0   3 1375.76   54.49
   0   0   3 1418.06   69.99
   0   0   3 1578.54   56.29
   0   0   3 1417.66   69.99
   0   0   3 1392.46   60.29
  -1   0  -3 2488.35  105.49
  -1   0  -3 2563.64  105.39
  -1   0  -3 2525.65   95.59
  -1   0  -3 2486.95   98.79
   1   0   3 2370.66  140.89
   1   0   3 2637.64   98.79
   1   0   3 2474.35  104.59
   1   0   3 2549.04  105.69
  -2   0  -3  146.09    6.50
  -2   0  -3  149.99    6.40
  -2   0  -3  152.08    6.90
  -2   0  -3  153.68    6.40
  -2   0  -3  141.59    6.80
   2   0   3  144.49    6.50
   2   0   3  150.58    6.30
   2   0   3  151.98    6.40
   2   0   3  146.79    6.90
   2   0   3  144.79    8.80
  -3   0  -3    1.90    0.60
  -3   0  -3    2.10    0.50
  -3   0  -3    0.80    0.70
  -3   0  -3    2.00    1.00
  -3   0  -3    1.70    0.50
   3   0   3    3.80    1.20
   3   0   3    2.50    0.70
   3   0   3    2.00    0.50
   3   0   3    1.80    1.20
   3   0   3    2.10    1.20
  -4   0  -3   23.20    1.60
  -4   0  -3   23.50    2.10
  -4   0  -3   25.20    1.50
   4   0   3   22.40    1.50
   4   0   3   24.40    1.50
   4   0   3   22.00    2.30
  -5   0  -3    0.10    0.90
  -5   0  -3    1.10    1.10
  -5   0  -3    4.00    1.90
   5   0   3    1.10    1.10
   5   0   3    0.90    2.20
   5   0   3    1.30    0.90
  -6   0  -3   23.60    3.10
   6   0   3   24.80    3.50
  -7   0  -3    2.60    3.90
   7   0   3    5.80    3.80
   7  -1  -3    6.90    4.40
  -7   1   3    4.10    4.30
   6  -1  -3   22.50    2.90
   6  -1  -3   24.90    4.10
  -6   1   3   26.70    3.20
  -6   1   3   30.80    2.70
  -6   1   3   29.50    4.20
   5  -1  -3    5.10    2.10
   5  -1  -3    2.40    1.60
   5  -1  -3    3.60    2.00
   5  -1  -3    5.70    1.80
  -5   1   3    2.60    1.60
  -5   1   3    7.10    1.90
  -5   1   3    1.80    1.90
  -5   1   3    4.40    2.50
   4  -1  -3    2.70    1.50
   4  -1  -3    5.10    1.70
   4  -1  -3    1.90    1.30
   4  -1  -3    1.80    1.30
  -4   1   3    1.90    1.70
  -4   1   3    4.40    1.20
  -4   1   3    3.40    1.40
   3  -1  -3    6.60    1.10
   3  -1  -3    5.80    1.30
   3  -1  -3    5.50    1.60
   3  -1  -3    7.00    1.20
  -3   1   3    6.90    1.20
  -3   1   3    5.70    1.10
  -3   1   3    6.30    1.40
   2  -1  -3   17.40    1.00
   2  -1  -3   20.90    1.40
   2  -1  -3   18.90    1.30
   2  -1  -3   22.50    1.30
   2  -1  -3   18.50    1.50
   2  -1  -3   16.40    1.70
  -2   1   3   18.70    1.30
  -2   1   3   19.90    1.50
   1  -1  -3    1.20    0.60
   1  -1  -3    0.80    0.50
   1  -1  -3    2.20    0.60
   1  -1  -3    0.50    0.30
   1  -1  -3    3.10    0.60
  -1   1   3    1.40    0.50
  -1   1   3    3.80    0.60
  -1   1   3    0.90    0.60
  -1   1   3    1.60    0.80
   0  -1  -3  349.17   15.90
   0  -1  -3  358.16   14.40
   0  -1  -3  404.76   21.90
   0  -1  -3  351.06   18.40
   0  -1  -3  359.76   14.90
   0  -1  -3  382.56   18.50
   0  -1  -3  386.56   15.90
   0  -1  -3  411.56   22.20
   0  -1  -3  422.46   21.10
   0   1   3  383.16   22.20
   0   1   3  356.96   14.40
   0   1   3  381.86   18.40
   0   1   3  353.96   15.90
   0   1   3  381.06   14.90
   0   1   3  375.96   21.90
   0   1   3  358.66   21.10
   0   1   3  364.36   15.90
   0   1   3  381.16   18.50
  -1  -1  -3 1299.97   76.09
  -1  -1  -3 1230.18   63.19
  -1  -1  -3 1351.56   72.39
  -1  -1  -3 1347.97   53.69
  -1  -1  -3 1239.18   54.29
  -1  -1  -3 1291.67   54.39
   1   1   3 1276.67   72.39
   1   1   3 1276.47   55.09
   1   1   3 1350.66   54.29
   1   1   3 1236.28   53.69
   1   1   3 1279.67   54.29
   1   1   3 1357.66   50.79
  -2  -1  -3 1019.70   45.60
  -2  -1  -3 1009.40   42.00
  -2  -1  -3  993.80   42.00
  -2  -1  -3  981.00   43.60
  -2  -1  -3 1003.20   42.60
   2   1   3  975.20   41.60
   2   1   3 1031.90   42.60
   2   1   3  982.30   44.20
  -3  -1  -3  822.62   36.70
  -3  -1  -3  832.42   31.80
  -3  -1  -3  830.72   38.20
  -3  -1  -3  842.12   35.70
  -3  -1  -3  822.12   35.20
   3   1   3  826.42   35.60
   3   1   3  804.72   37.10
   3   1   3  848.12   35.20
   3   1   3  885.31   38.20
   3   1   3  836.72   35.00
  -4  -1  -3   79.99    4.20
  -4  -1  -3   80.39    3.80
  -4  -1  -3   82.99    4.50
  -4  -1  -3   83.89    3.50
   4   1   3   80.89    4.40
   4   1   3   81.99    3.80
  -5  -1  -3   12.10    2.10
  -5  -1  -3   11.70    1.30
  -5  -1  -3   13.40    1.30
   5   1   3    9.80    1.30
   5   1   3   11.40    1.40
   5   1   3   10.50    1.90
  -6  -1  -3    0.00    2.40
   6   1   3    2.20    2.70
  -7  -1  -3    3.10    3.90
  -7  -1  -3    1.70    2.90
   7   1   3    4.20    3.40
   7  -2  -3    4.90    3.40
  -7   2   3    2.90    4.60
   6  -2  -3    4.70    2.20
   6  -2  -3   -1.50    2.60
   6  -2  -3    5.90    2.80
  -6   2   3    3.80    1.90
  -6   2   3   -0.10    2.20
  -6   2   3    0.20    3.50
   5  -2  -3   13.70    3.10
   5  -2  -3   11.90    2.00
   5  -2  -3   16.20    2.70
  -5   2   3   14.80    1.90
  -5   2   3   11.10    1.90
  -5   2   3   15.80    2.90
  -5   2   3   12.90    2.10
   4  -2  -3   86.19    4.20
   4  -2  -3   87.09    5.80
   4  -2  -3   85.69    5.30
  -4   2   3   90.29    4.00
  -4   2   3   82.99    4.40
  -4   2   3   86.79    4.50
  -4   2   3   83.19    5.50
   3  -2  -3    0.00    1.00
   3  -2  -3   -1.20    1.10
   3  -2  -3    0.10    1.40
  -3   2   3   -0.10    1.00
  -3   2   3   -0.40    1.00
  -3   2   3    0.20    0.80
  -3   2   3    0.40    0.90
   2  -2  -3  384.96   18.70
   2  -2  -3  418.06   23.60
   2  -2  -3  422.86   16.60
   2  -2  -3  410.56   17.50
   2  -2  -3  429.96   18.20
  -2   2   3  432.86   18.20
  -2   2   3  420.16   17.70
  -2   2   3  413.36   16.10
  -2   2   3  414.06   20.70
  -2   2   3  411.86   17.50
   1  -2  -3 1035.60   39.10
   1  -2  -3 1041.70   43.20
   1  -2  -3  989.60   41.70
  -1   2   3 1005.40   57.79
  -1   2   3  961.10   37.80
  -1   2   3  998.50   41.70
  -1   2   3  977.60   41.80
  -1   2   3  937.61   48.60
   0  -2  -3  823.72   33.20
   0  -2  -3  837.62   44.20
   0  -2  -3  782.32   30.00
   0  -2  -3  720.93   45.90
   0  -2  -3  769.02   46.50
   0  -2  -3  808.12   33.10
   0  -2  -3  779.12   31.00
   0  -2  -3  780.32   38.60
   0   2   3  673.03   45.90
   0   2   3  847.32   31.10
   0   2   3  822.82   33.20
   0   2   3  691.73   46.50
   0   2   3  822.82   33.20
   0   2   3  878.11   38.40
   0   2   3  789.92   38.50
  -1  -2  -3 1366.86   73.09
  -1  -2  -3 1273.67   63.59
  -1  -2  -3 1338.67   54.89
  -1  -2  -3 1307.97   76.79
  -1  -2  -3 1246.28   54.79
  -1  -2  -3 1266.07   56.79
  -1  -2  -3 1263.77   75.89
   1   2   3 1277.77   76.99
   1   2   3 1307.27   55.69
   1   2   3 1325.77   54.89
   1   2   3 1319.77   54.79
   1   2   3 1381.86   51.29
   1   2   3 1294.17   54.19
  -2  -2  -3  611.84   28.80
  -2  -2  -3  589.24   24.90
  -2  -2  -3  573.04   24.90
  -2  -2  -3  566.24   25.90
  -2  -2  -3  595.14   27.00
  -2  -2  -3  581.24   25.30
   2   2   3  578.04   26.20
   2   2   3  591.54   24.70
   2   2   3  617.44   25.30
  -3  -2  -3  328.47   16.00
  -3  -2  -3  334.97   15.40
  -3  -2  -3  351.26   14.70
   3   2   3  343.07   15.60
   3   2   3  354.86   14.90
   3   2   3  349.37   14.80
   3   2   3  355.46   14.70
  -4  -2  -3    1.00    0.80
  -4  -2  -3    0.00    1.00
  -4  -2  -3    0.50    1.50
  -4  -2  -3    0.80    0.90
   4   2   3    0.20    1.10
   4   2   3    0.60    0.90
  -5  -2  -3    1.30    1.10
  -5  -2  -3    0.90    2.00
  -5  -2  -3    2.70    1.40
  -5  -2  -3    1.70    1.20
   5   2   3    1.50    2.00
   5   2   3    1.50    1.20
  -6  -2  -3    1.10    1.50
  -6  -2  -3    0.80    2.60
   6   2   3    1.50    1.70
   6   2   3   -0.50    1.40
   6   2   3    3.60    2.60
  -7  -2  -3    2.50    3.00
   7   2   3   -0.50    3.20
   7  -3  -3   -1.90    4.40
  -7   3   3    0.90    4.70
   6  -3  -3    2.30    3.70
   6  -3  -3    0.60    2.30
   6  -3  -3    5.00    3.50
  -6   3   3   -0.30    2.10
  -6   3   3    1.10    2.40
  -6   3   3   -0.60    3.50
   5  -3  -3    0.40    1.70
   5  -3  -3   -1.60    2.40
   5  -3  -3   -5.80    2.70
  -5   3   3    1.10    1.50
  -5   3   3    0.60    2.80
  -5   3   3    0.50    1.70
  -5   3   3   -0.70    2.50
   4  -3  -3    1.00    2.20
   4  -3  -3    4.80    2.10
   4  -3  -3    6.60    1.60
  -4   3   3    7.10    1.20
  -4   3   3    5.50    2.30
  -4   3   3    5.20    2.20
  -4   3   3    5.60    1.50
  -4   3   3    5.10    1.50
   3  -3  -3    4.60    1.40
   3  -3  -3    2.80    0.70
   3  -3  -3    3.70    1.20
   3  -3  -3    3.30    1.60
  -3   3   3    1.90    1.00
  -3   3   3    3.60    1.60
  -3   3   3    2.90    1.20
  -3   3   3    3.30    0.70
  -3   3   3    3.50    1.60
   2  -3  -3   21.30    2.00
   2  -3  -3   23.20    1.60
   2  -3  -3   20.60    1.20
   2  -3  -3   24.30    2.30
   2  -3  -3   23.00    1.40
  -2   3   3   27.20    1.60
  -2   3   3   24.80    1.30
  -2   3   3   23.50    1.70
  -2   3   3   26.00    2.40
  -2   3   3   22.00    2.00
  -2   3   3   22.60    1.60
   1  -3  -3  107.69    5.00
   1  -3  -3  111.99    4.90
   1  -3  -3  110.09    4.60
  -1   3   3  124.29    7.00
  -1   3   3  102.69    5.00
  -1   3   3  111.79    4.50
  -1   3   3  101.99    6.00
  -1   3   3  113.09    6.90
  -1   3   3  116.69    4.90
   0  -3  -3 1002.80   65.69
   0  -3  -3 1256.77   63.19
   0  -3  -3 1216.08   49.00
   0  -3  -3 1166.68   47.40
   0  -3  -3 1066.99   66.49
   0  -3  -3 1157.78   44.40
   0   3   3  978.20   65.69
   0   3   3 1207.38   47.40
   0   3   3 1050.09   66.59
   0   3   3 1197.18   47.50
   0   3   3 1097.99   55.09
  -1  -3  -3    6.60    0.80
  -1  -3  -3    6.70    0.80
  -1  -3  -3    6.00    0.70
  -1  -3  -3    6.10    0.70
   1   3   3    8.40    0.70
   1   3   3    5.90    0.70
   1   3   3    4.30    0.70
   1   3   3    7.10    0.50
   1   3   3    6.80    0.80
   1   3   3    6.80    0.90
   1   3   3    7.70    0.90
  -2  -3  -3   56.79    3.10
  -2  -3  -3   57.49    2.90
  -2  -3  -3   58.69    3.80
  -2  -3  -3   56.99    3.00
  -2  -3  -3   54.89    2.80
   2   3   3   57.49    2.80
   2   3   3   58.79    3.00
   2   3   3   60.09    3.80
   2   3   3   59.79    2.90
  -3  -3  -3    1.20    0.90
  -3  -3  -3    1.00    0.90
  -3  -3  -3    1.00    0.90
  -3  -3  -3    2.00    0.70
   3   3   3    1.90    0.80
   3   3   3    1.20    1.10
   3   3   3    1.40    0.80
   3   3   3   -0.10    1.00
  -4  -3  -3  138.49    6.20
  -4  -3  -3  137.39    6.80
  -4  -3  -3  133.19    6.90
  -4  -3  -3  142.79    5.70
   4   3   3  139.49    6.30
   4   3   3  134.09    6.30
   4   3   3  142.09    6.90
  -5  -3  -3   39.50    2.60
  -5  -3  -3   42.70    2.90
  -5  -3  -3   40.30    2.50
  -5  -3  -3   40.80    3.40
   5   3   3   43.90    2.70
   5   3   3   37.50    3.20
  -6  -3  -3    4.40    2.70
  -6  -3  -3    0.50    1.90
  -6  -3  -3   -0.30    1.50
   6   3   3   -0.30    2.30
   6   3   3    0.50    1.50
  -7  -3  -3    3.70    3.30
   7   3   3    5.30    3.20
   6  -4  -3    5.00    3.10
   6  -4  -3    5.50    3.70
  -6   4   3    4.70    4.00
   5  -4  -3    1.50    1.80
   5  -4  -3    0.90    3.10
   5  -4  -3    3.80    2.90
  -5   4   3   -1.20    3.00
  -5   4   3    1.10    2.90
  -5   4   3    3.10    1.60
  -5   4   3   -0.30    1.70
   4  -4  -3    1.30    2.40
   4  -4  -3    2.70    1.50
   4  -4  -3    0.90    2.30
  -4   4   3    1.70    2.30
  -4   4   3   -0.20    1.30
  -4   4   3    4.40    1.60
  -4   4   3    0.00    2.30
   3  -4  -3   55.89    4.30
   3  -4  -3   53.59    3.80
   3  -4  -3   50.39    2.90
  -3   4   3   53.69    4.00
  -3   4   3   53.99    2.80
  -3   4   3   53.49    3.50
  -3   4   3   54.79    3.10
  -3   4   3   55.39    4.60
  -3   4   3   53.39    2.50
   2  -4  -3  347.27   14.80
   2  -4  -3  350.16   15.80
   2  -4  -3  361.96   20.00
   2  -4  -3  343.27   13.90
  -2   4   3  338.47   14.90
  -2   4   3  345.27   19.40
  -2   4   3  321.27   17.40
  -2   4   3  350.66   20.70
  -2   4   3  354.96   14.70
   1  -4  -3  311.47   12.90
   1  -4  -3  329.37   14.00
   1  -4  -3  317.67   13.80
   1  -4  -3  353.26   19.30
   1  -4  -3  341.47   14.10
  -1   4   3  335.07   19.50
  -1   4   3  311.17   13.80
  -1   4   3  317.97   19.20
  -1   4   3  282.27   16.20
   0  -4  -3  871.11   32.70
   0  -4  -3  846.12   34.80
   0  -4  -3  796.92   48.40
   0  -4  -3  879.81   36.00
   0   4   3  814.72   49.00
   0   4   3  770.52   40.60
   0   4   3  845.52   34.90
   0   4   3  786.52   48.40
  -1  -4  -3 2553.84  111.99
  -1  -4  -3 2496.65  107.69
  -1  -4  -3 2554.24  149.29
   1   4   3 2567.34  106.49
   1   4   3 2592.84  152.18
   1   4   3 2638.94  124.99
   1   4   3 2589.54  109.39
   1   4   3 2624.54  125.59
   1   4   3 2559.74  107.89
   1   4   3 2524.75  149.79
  -2  -4  -3  898.71   42.70
  -2  -4  -3  955.70   54.39
  -2  -4  -3  923.41   40.80
  -2  -4  -3  910.61   39.30
  -2  -4  -3  936.81   45.40
   2   4   3  935.11   39.90
   2   4   3  949.90   38.80
   2   4   3  944.01   45.40
   2   4   3  932.21   55.09
  -3  -4  -3    2.60    0.70
  -3  -4  -3    1.60    0.90
  -3  -4  -3    4.10    1.10
  -3  -4  -3    1.80    1.20
  -3  -4  -3    2.00    1.20
   3   4   3    2.00    1.00
   3   4   3    3.20    1.00
   3   4   3    1.70    1.00
   3   4   3    1.90    1.00
   3   4   3    3.20    0.80
  -4  -4  -3  183.08    8.90
  -4  -4  -3  179.08    8.60
  -4  -4  -3  174.08    8.10
   4   4   3  177.58    8.20
   4   4   3  188.08    8.70
   4   4   3  186.98    8.30
  -5  -4  -3   69.99    3.60
  -5  -4  -3   65.19    4.60
  -5  -4  -3   69.99    4.00
  -5  -4  -3   61.69    3.40
   5   4   3   60.29    3.90
   5   4   3   62.69    3.60
  -6  -4  -3   -4.60    2.40
  -6  -4  -3   -0.10    1.80
  -6  -4  -3   -1.10    1.60
   6   4   3    1.00    1.70
   6   4   3    1.60    1.80
  -7  -4  -3    4.30    3.40
   7   4   3    0.20    2.90
   6  -5  -3    1.40    4.70
   6  -5  -3    1.50    4.20
  -6   5   3   -2.40    4.20
   5  -5  -3   -0.30    2.40
   5  -5  -3    1.20    3.50
   5  -5  -3    0.70    2.00
  -5   5   3    0.60    1.90
  -5   5   3   -1.60    2.40
  -5   5   3    1.20    3.20
   4  -5  -3   22.80    2.70
   4  -5  -3   31.50    3.90
   4  -5  -3   22.60    2.30
  -4   5   3   19.90    3.20
  -4   5   3   24.10    2.40
  -4   5   3   20.80    3.30
   3  -5  -3  331.87   18.90
   3  -5  -3  306.07   13.10
   3  -5  -3  323.37   15.00
  -3   5   3  333.47   19.60
  -3   5   3  304.17   16.50
  -3   5   3  324.07   14.00
   2  -5  -3   42.00    2.90
   2  -5  -3   34.20    3.60
   2  -5  -3   41.70    2.30
   2  -5  -3   33.40    2.20
  -2   5   3   34.50    3.50
  -2   5   3   35.40    2.30
  -2   5   3   42.90    3.50
  -2   5   3   35.40    2.80
   1  -5  -3  205.48   11.20
   1  -5  -3  231.68   12.40
   1  -5  -3  195.88    8.30
   1  -5  -3  204.98    8.80
  -1   5   3  193.18    8.80
  -1   5   3  178.88   10.30
  -1   5   3  207.58   12.50
  -1   5   3  184.38   12.30
   0  -5  -3   61.99    2.90
   0  -5  -3   58.79    3.00
   0  -5  -3   65.79    4.40
   0   5   3   62.99    3.10
   0   5   3   54.29    3.80
   0   5   3   55.39    4.40
   0   5   3   66.69    4.50
   0   5   3   59.29    3.10
  -1  -5  -3   70.59    4.70
  -1  -5  -3   68.29    3.40
  -1  -5  -3   70.29    3.50
   1   5   3   63.29    3.80
   1   5   3   68.89    3.60
   1   5   3   78.29    4.80
   1   5   3   77.59    4.80
   1   5   3   74.89    4.10
   1   5   3   67.89    3.60
  -2  -5  -3   11.10    1.20
  -2  -5  -3   12.90    1.00
  -2  -5  -3    9.00    1.40
  -2  -5  -3    8.80    1.30
  -2  -5  -3    9.70    1.50
   2   5   3   10.00    1.00
   2   5   3   10.10    1.40
   2   5   3   11.70    1.40
   2   5   3    9.20    1.40
   2   5   3   13.90    1.00
  -3  -5  -3  256.47   12.20
  -3  -5  -3  265.07   11.10
  -3  -5  -3  264.97   15.40
  -3  -5  -3  238.58   11.60
   3   5   3  255.47   11.20
   3   5   3  253.17   11.00
   3   5   3  259.97   11.40
   3   5   3  248.28   15.60
   3   5   3  244.98   12.60
  -4  -5  -3   71.29    4.40
  -4  -5  -3   71.49    3.70
  -4  -5  -3   69.69    4.20
   4   5   3   73.29    3.90
   4   5   3   75.29    4.00
   4   5   3   72.39    3.80
   4   5   3   66.59    4.00
  -5  -5  -3   37.70    2.50
  -5  -5  -3   37.90    3.10
  -5  -5  -3   31.90    3.30
  -5  -5  -3   36.00    2.80
   5   5   3   36.50    2.70
   5   5   3   38.50    3.00
   5   5   3   40.70    2.90
  -6  -5  -3   47.00    3.00
  -6  -5  -3   40.60    3.40
  -6  -5  -3   39.00    4.10
   6   5   3   39.70    3.10
   6   5   3   44.30    3.70
  -7  -5  -3   16.40    3.80
  -7  -5  -3   13.60    2.60
  -7  -5  -3   11.70    2.70
   7   5   3   11.50    3.10
   7   5   3   14.40    2.50
   6  -6  -3    6.00    5.20
   6  -6  -3    5.10    3.40
  -6   6   3    0.50    4.50
  -6   6   3    0.90    4.50
   5  -6  -3   -0.90    2.20
   5  -6  -3    2.80    3.40
   5  -6  -3   -2.60    4.00
  -5   6   3   -2.70    3.40
  -5   6   3    2.80    3.70
  -5   6   3    1.20    1.90
   4  -6  -3    4.90    3.50
   4  -6  -3    1.30    1.70
   4  -6  -3    3.70    2.60
  -4   6   3    4.20    2.00
  -4   6   3    3.60    2.90
  -4   6   3    2.90    2.60
  -4   6   3    3.60    2.70
   3  -6  -3   44.20    4.60
   3  -6  -3   42.40    3.00
   3  -6  -3   38.00    3.30
  -3   6   3   46.70    4.70
  -3   6   3   33.10    3.60
  -3   6   3   50.09    4.80
  -3   6   3   44.10    2.90
   2  -6  -3   21.20    3.20
   2  -6  -3   22.70    1.80
   2  -6  -3   21.90    2.10
  -2   6   3   17.50    2.10
  -2   6   3   18.60    2.60
  -2   6   3   20.30    2.50
  -2   6   3   23.50    1.90
   1  -6  -3  281.87   11.40
   1  -6  -3  293.77   12.20
   1  -6  -3  300.67   15.70
   1  -6  -3  302.27   17.10
  -1   6   3  278.17   12.40
  -1   6   3  249.38   17.20
  -1   6   3  274.27   14.30
  -1   6   3  249.78   17.00
  -1   6   3  277.57   12.20
   0  -6  -3  637.84   28.10
   0  -6  -3  651.43   28.90
   0  -6  -3  668.33   39.10
   0   6   3  642.84   32.70
   0   6   3  696.83   39.20
   0   6   3  622.44   28.10
   0   6   3  691.53   39.60
   0   6   3  700.13   28.90
   0   6   3  643.04   28.50
  -1  -6  -3    2.80    1.20
  -1  -6  -3    3.90    1.20
  -1  -6  -3    2.30    1.00
  -1  -6  -3    2.60    0.90
   1   6   3    4.20    1.00
   1   6   3    2.30    0.90
   1   6   3    4.10    1.20
   1   6   3    3.00    1.40
   1   6   3    1.30    1.00
   1   6   3    4.00    1.40
  -2  -6  -3    3.60    1.00
  -2  -6  -3    5.60    1.20
  -2  -6  -3    5.20    1.50
  -2  -6  -3    5.10    1.30
   2   6   3    5.80    1.30
   2   6   3    6.50    0.90
   2   6   3    3.10    1.10
   2   6   3    4.60    0.80
   2   6   3    4.90    1.30
  -3  -6  -3  180.28    8.30
  -3  -6  -3  179.38    8.60
  -3  -6  -3  167.58    7.90
   3   6   3  173.68    8.80
   3   6   3  183.08    8.10
   3   6   3  171.38    7.60
   3   6   3  165.18   10.90
   3   6   3  168.68    7.90
  -4  -6  -3  201.58    9.90
  -4  -6  -3  195.98    9.60
  -4  -6  -3  195.38    9.00
   4   6   3  196.38    9.30
   4   6   3  192.18   10.10
   4   6   3  202.78    9.20
   4   6   3  200.38    9.00
  -5  -6  -3    5.50    1.90
  -5  -6  -3    4.10    2.40
  -5  -6  -3    9.90    2.10
   5   6   3    7.10    1.70
   5   6   3    6.70    1.80
   5   6   3    7.30    1.90
  -6  -6  -3   10.10    2.40
  -6  -6  -3   10.60    2.10
  -6  -6  -3    8.00    2.40
   6   6   3    8.30    2.10
   6   6   3   10.70    2.40
  -7  -6  -3    8.50    3.60
  -7  -6  -3    6.60    2.40
  -7  -6  -3    8.80    2.70
   7   6   3    8.10    3.00
   7   6   3    6.00    2.50
   6  -7  -3   -0.80    4.30
   6  -7  -3    5.90    6.50
  -6   7   3   -2.90    4.70
  -6   7   3    2.50    5.00
   5  -7  -3    0.90    4.90
   5  -7  -3    2.40    3.70
  -5   7   3    1.80    4.00
  -5   7   3    3.50    3.10
   4  -7  -3  123.29    9.20
   4  -7  -3  108.19    6.80
   4  -7  -3  100.89    5.20
  -4   7   3  122.99    9.10
  -4   7   3  106.19    5.80
  -4   7   3  106.49    8.60
  -4   7   3   89.99    6.90
   3  -7  -3   67.59    6.30
   3  -7  -3   77.29    4.80
   3  -7  -3   73.79    4.00
  -3   7   3   61.69    5.30
  -3   7   3   77.69    6.30
  -3   7   3   64.39    4.00
  -3   7   3   70.89    6.30
   2  -7  -3   46.20    3.10
   2  -7  -3   37.20    4.30
   2  -7  -3   36.90    2.60
  -2   7   3   37.70    3.80
  -2   7   3   33.00    3.10
  -2   7   3   35.70    2.70
  -2   7   3   40.90    4.30
   1  -7  -3   19.20    1.80
   1  -7  -3   18.70    1.40
  -1   7   3   16.80    1.70
  -1   7   3    9.90    2.10
  -1   7   3    9.20    2.20
  -1   7   3   15.30    2.30
  -1   7   3   16.00    1.70
   0  -7  -3   39.40    2.20
   0  -7  -3   46.00    3.70
   0  -7  -3   37.00    2.70
   0   7   3   40.40    3.00
   0   7   3   41.50    2.20
   0   7   3   45.40    4.10
   0   7   3   37.40    2.70
   0   7   3   47.90    4.10
   0   7   3   38.20    2.60
  -1  -7  -3   47.90    3.00
  -1  -7  -3   42.20    3.70
  -1  -7  -3   52.99    3.30
  -1  -7  -3   48.70    2.70
   1   7   3   50.29    4.20
   1   7   3   45.90    4.20
   1   7   3   49.80    3.10
   1   7   3   51.99    2.80
   1   7   3   39.80    3.10
   1   7   3   44.30    3.00
  -2  -7  -3   -1.20    1.60
  -2  -7  -3   -1.30    1.40
  -2  -7  -3    0.10    1.20
  -2  -7  -3   -0.20    0.90
   2   7   3    1.60    0.70
   2   7   3    0.80    1.00
   2   7   3    0.00    1.30
   2   7   3    1.90    1.50
   2   7   3    2.30    1.00
  -3  -7  -3   75.29    4.50
  -3  -7  -3   74.69    4.20
  -3  -7  -3   73.99    4.40
   3   7   3   77.39    5.50
   3   7   3   74.49    4.10
   3   7   3   78.99    4.30
   3   7   3   81.39    3.70
  -4  -7  -3   93.99    5.00
  -4  -7  -3   90.19    5.50
  -4  -7  -3   95.39    5.60
   4   7   3  100.99    5.20
   4   7   3   94.19    5.10
   4   7   3   99.49    5.30
   4   7   3   92.89    7.00
  -5  -7  -3   72.49    4.80
  -5  -7  -3   82.29    5.10
  -5  -7  -3   85.09    4.60
   5   7   3   75.99    4.50
   5   7   3   67.49    4.60
   5   7   3   79.29    4.60
   5   7   3   72.09    4.60
  -6  -7  -3   19.70    3.00
  -6  -7  -3   27.30    2.80
  -6  -7  -3   22.40    3.10
   6   7   3   30.00    3.00
   6   7   3   23.10    3.10
  -7  -7  -3    5.20    3.80
  -7  -7  -3    6.50    2.60
  -7  -7  -3    7.60    2.90
   7   7   3    6.30    2.90
   7   7   3    4.50    2.50
   5  -8  -3    2.10    3.70
   5  -8  -3    3.00    5.60
  -5   8   3    3.00    4.30
  -5   8   3   -1.50    3.30
   4  -8  -3    8.70    2.10
   4  -8  -3   13.20    5.00
   4  -8  -3   13.90    3.20
  -4   8   3    8.20    2.30
  -4   8   3   14.50    3.70
  -4   8   3    8.40    2.90
  -4   8   3   12.70    2.50
   3  -8  -3    1.80    2.20
   3  -8  -3   -0.50    2.80
  -3   8   3   -0.60    2.60
  -3   8   3   -0.50    2.60
  -3   8   3    2.40    2.90
  -3   8   3   -1.20    1.90
  -3   8   3   -1.70    1.90
   2  -8  -3   30.10    2.50
   2  -8  -3   28.30    3.50
  -2   8   3   28.00    2.30
  -2   8   3   22.20    3.20
  -2   8   3   20.90    3.20
  -2   8   3   26.70    2.40
  -2   8   3   19.40    2.90
   1  -8  -3  123.89    7.40
   1  -8  -3  132.39    6.20
   1  -8  -3  134.29    6.20
  -1   8   3  128.29    6.20
  -1   8   3  130.09    6.20
  -1   8   3  119.69    8.80
  -1   8   3  126.19    7.40
  -1   8   3  114.39    8.70
   0  -8  -3    0.50    1.50
   0  -8  -3    2.00    0.80
   0   8   3    3.40    1.90
   0   8   3    2.00    1.40
   0   8   3    3.60    2.10
   0   8   3    4.40    1.80
   0   8   3    1.80    1.40
  -1  -8  -3   32.60    2.10
  -1  -8  -3   29.90    2.50
  -1  -8  -3   32.90    2.70
   1   8   3   22.90    2.60
   1   8   3   25.80    3.30
   1   8   3   31.70    2.50
   1   8   3   19.10    2.70
   1   8   3   28.80    2.20
   1   8   3   27.90    2.30
  -2  -8  -3   36.90    2.80
  -2  -8  -3   38.00    3.00
  -2  -8  -3   38.20    2.90
   2   8   3   39.00    3.60
   2   8   3   46.30    2.90
   2   8   3   41.10    3.90
   2   8   3   37.50    2.10
   2   8   3   41.00    3.10
  -3  -8  -3  138.49    7.10
  -3  -8  -3  130.89    7.00
  -3  -8  -3  133.79    7.50
   3   8   3  138.79    7.10
   3   8   3  142.29    9.50
   3   8   3  154.38    9.60
   3   8   3  158.18    7.60
   3   8   3  152.98    6.40
  -4  -8  -3  240.38   12.10
  -4  -8  -3  239.88   11.60
  -4  -8  -3  242.18   11.00
   4   8   3  236.28   11.10
   4   8   3  252.07   11.30
   4   8   3  239.18   15.40
   4   8   3  236.08   12.20
  -5  -8  -3  182.08    8.60
  -5  -8  -3  171.08    9.30
  -5  -8  -3  174.98    9.20
   5   8   3  189.38    8.80
   5   8   3  171.18    8.30
   5   8   3  158.58    9.10
  -6  -8  -3   50.29    3.60
  -6  -8  -3   49.20    4.30
  -6  -8  -3   48.70    3.90
  -6  -8  -3   43.70    4.50
   6   8   3   47.70    3.90
   6   8   3   42.40    3.70
  -7  -8  -3    3.20    3.00
  -7  -8  -3    1.10    3.80
  -7  -8  -3    0.10    2.50
   7   8   3   -1.20    2.40
   5  -9  -3    8.00    3.90
   5  -9  -3   -1.20    6.30
  -5   9   3    4.20    4.60
  -5   9   3    3.00    4.50
   4  -9  -3   -9.30    5.00
   4  -9  -3    3.20    3.00
  -4   9   3    2.70    4.00
  -4   9   3   -0.70    3.70
   3  -9  -3   -1.70    3.10
   3  -9  -3    3.60    2.60
  -3   9   3    3.30    2.50
  -3   9   3    5.10    2.50
  -3   9   3   -2.00    2.70
  -3   9   3    2.90    2.00
  -3   9   3    1.50    2.10
   2  -9  -3   21.80    3.90
   2  -9  -3   22.50    2.30
  -2   9   3   14.30    3.10
  -2   9   3   18.00    3.00
  -2   9   3   20.30    2.40
  -2   9   3   16.20    3.20
  -2   9   3   21.50    2.40
   1  -9  -3    0.00    1.10
   1  -9  -3    1.00    1.30
  -1   9   3    0.50    1.70
  -1   9   3    0.00    2.00
  -1   9   3    0.30    2.10
  -1   9   3    1.10    1.60
  -1   9   3   -1.20    2.20
   0  -9  -3   14.10    1.90
   0  -9  -3   17.10    1.40
   0   9   3   20.20    2.60
   0   9   3   19.70    2.20
   0   9   3   13.50    1.80
   0   9   3   22.20    3.10
   0   9   3   16.10    2.80
  -1  -9  -3   89.89    5.30
  -1  -9  -3   88.39    4.50
  -1  -9  -3   81.99    4.90
   1   9   3   93.09    5.00
   1   9   3   84.19    5.60
   1   9   3   85.99    6.90
   1   9   3   96.99    5.30
   1   9   3   81.59    6.60
  -2  -9  -3  235.28   12.00
  -2  -9  -3  228.38   11.10
  -2  -9  -3  230.28   11.20
   2   9   3  246.58   10.30
   2   9   3  256.07   15.70
   2   9   3  259.67   15.50
   2   9   3  231.68   11.30
   2   9   3  257.47   12.60
  -3  -9  -3   72.69    5.10
  -3  -9  -3   81.49    5.00
  -3  -9  -3   84.19    4.90
   3   9   3   88.89    6.60
   3   9   3   89.79    4.00
   3   9   3   91.39    6.80
   3   9   3   93.79    5.00
   3   9   3   78.29    4.80
  -4  -9  -3    5.10    2.40
  -4  -9  -3    9.20    2.20
  -4  -9  -3    7.00    2.20
   4   9   3    7.40    1.90
   4   9   3    9.00    1.70
   4   9   3    6.60    2.40
   4   9   3    9.80    2.50
  -5  -9  -3    0.60    2.70
  -5  -9  -3    2.50    2.20
  -5  -9  -3    0.70    2.30
   5   9   3    4.80    2.40
   5   9   3    2.40    1.80
   5   9   3    3.40    2.50
  -6  -9  -3    4.60    3.30
  -6  -9  -3    7.20    3.00
  -6  -9  -3    8.00    2.80
  -6  -9  -3    8.20    2.70
   6   9   3   14.60    2.90
   6   9   3    6.10    2.60
  -7  -9  -3    5.90    2.90
  -7  -9  -3   -0.10    4.10
  -7  -9  -3    5.80    3.40
   7   9   3   13.80    3.30
   5 -10  -3  -19.90    6.90
   5 -10  -3    1.50    3.70
  -5  10   3    5.10    4.50
  -5  10   3   -1.90    5.10
   4 -10  -3   -1.00    3.00
   4 -10  -3   -9.50    5.40
  -4  10   3   -3.90    3.60
  -4  10   3   -3.00    4.00
   3 -10  -3    4.40    2.60
   3 -10  -3   -6.70    4.50
  -3  10   3    1.20    2.30
  -3  10   3   -0.40    2.20
  -3  10   3   -2.80    3.20
  -3  10   3    3.30    2.40
   2 -10  -3    2.10    2.00
   2 -10  -3    4.50    3.70
  -2  10   3    0.80    2.00
  -2  10   3   -2.60    2.70
  -2  10   3    1.00    2.00
  -2  10   3    1.50    2.70
  -2  10   3   -1.10    2.40
   1 -10  -3    1.90    1.60
   1 -10  -3    0.60    1.30
  -1  10   3    2.10    2.70
  -1  10   3   -0.80    1.80
  -1  10   3    1.90    2.30
  -1  10   3    0.30    1.90
  -1  10   3    1.40    2.40
   0 -10  -3    1.40    1.00
   0 -10  -3    2.80    2.00
   0 -10  -3    3.60    2.00
   0  10   3    5.30    2.80
   0  10   3    0.40    2.10
   0  10   3    5.50    2.00
   0  10   3    0.20    1.90
   0  10   3    1.70    1.40
   0  10   3    3.60    2.50
  -1 -10  -3    1.00    1.40
  -1 -10  -3    1.10    2.10
  -1 -10  -3    5.60    2.10
   1  10   3    4.60    1.90
   1  10   3    2.00    2.10
   1  10   3    1.60    1.40
   1  10   3   -0.90    2.50
   1  10   3   -0.50    2.50
  -2 -10  -3   60.09    3.80
  -2 -10  -3   58.49    4.20
  -2 -10  -3   61.49    4.60
   2  10   3   57.09    4.30
   2  10   3   61.49    6.00
   2  10   3   60.19    4.40
   2  10   3   55.19    5.70
  -3 -10  -3  362.96   18.20
  -3 -10  -3  360.76   16.50
  -3 -10  -3  375.96   17.10
   3  10   3  378.26   23.10
   3  10   3  368.36   16.90
   3  10   3  396.36   23.00
   3  10   3  381.86   18.80
   3  10   3  345.57   16.50
  -4 -10  -3  211.18   11.70
  -4 -10  -3  222.08   11.00
  -4 -10  -3  227.98   10.60
   4  10   3  244.88   14.80
   4  10   3  199.08   10.40
   4  10   3  221.68   11.60
   4  10   3  218.48   10.90
  -5 -10  -3   46.90    4.00
  -5 -10  -3   29.70    3.90
  -5 -10  -3   38.30    4.20
   5  10   3   44.40    3.90
   5  10   3   37.20    3.40
   5  10   3   34.70    3.70
  -6 -10  -3   12.10    2.90
  -6 -10  -3    4.50    2.90
  -6 -10  -3    8.20    2.70
  -6 -10  -3    7.30    2.80
   6  10   3   12.10    3.20
   6  10   3   11.00    3.00
  -7 -10  -3    3.50    4.20
  -7 -10  -3    3.00    3.00
  -7 -10  -3    3.00    3.50
   7  10   3    0.40    3.10
   4 -11  -3    5.00    3.20
   4 -11  -3   -7.20    6.10
  -4  11   3    4.70    4.40
  -4  11   3   -3.30    3.80
   3 -11  -3    4.70    2.60
   3 -11  -3    7.10    4.10
  -3  11   3    6.00    3.30
  -3  11   3    8.10    2.80
  -3  11   3    2.70    3.90
   2 -11  -3    2.60    4.00
   2 -11  -3    3.60    2.10
  -2  11   3   -3.40    3.20
  -2  11   3    0.00    2.60
  -2  11   3   -0.40    2.20
  -2  11   3   -4.10    2.10
   1 -11  -3   28.30    3.20
   1 -11  -3   31.50    2.50
   1 -11  -3   32.10    4.30
  -1  11   3   27.10    3.80
  -1  11   3   27.40    3.00
  -1  11   3   30.10    3.40
  -1  11   3   31.60    3.10
  -1  11   3   27.80    3.70
   0 -11  -3  167.48    9.90
   0 -11  -3  149.79    8.60
   0 -11  -3  155.28    7.70
   0  11   3  181.78   11.80
   0  11   3  151.88    8.10
   0  11   3  159.78    9.10
   0  11   3  161.68    9.30
   0  11   3  173.28   11.50
  -1 -11  -3  152.78    8.00
  -1 -11  -3  168.18    8.50
  -1 -11  -3  155.08    8.80
   1  11   3  184.88   12.00
   1  11   3  183.38   11.90
   1  11   3  181.28    9.70
   1  11   3  165.58    8.50
   1  11   3  177.78    9.50
  -2 -11  -3   86.49    5.10
  -2 -11  -3   81.99    4.70
  -2 -11  -3   79.89    5.00
   2  11   3   85.59    4.70
   2  11   3   65.19    5.30
   2  11   3   62.59    7.20
   2  11   3   58.19    6.80
  -3 -11  -3    8.10    2.40
  -3 -11  -3    7.10    2.70
  -3 -11  -3    7.10    2.30
   3  11   3   13.30    2.50
   3  11   3   13.60    2.80
   3  11   3    6.40    2.80
   3  11   3   12.20    2.80
   3  11   3    8.60    3.20
  -4 -11  -3   23.00    3.30
  -4 -11  -3   15.30    3.50
  -4 -11  -3   20.10    2.70
   4  11   3   20.60    2.70
   4  11   3   21.70    3.30
   4  11   3   19.00    2.80
   4  11   3   23.40    3.40
  -5 -11  -3    2.70    3.50
  -5 -11  -3    6.60    2.60
  -5 -11  -3   10.80    3.00
   5  11   3    3.50    3.10
   5  11   3    4.60    3.10
   5  11   3    9.30    3.50
  -6 -11  -3   16.20    4.10
  -6 -11  -3   19.30    4.20
  -6 -11  -3   17.00    3.60
   6  11   3   21.20    3.80
   6  11   3   10.10    3.50
  -7 -11  -3    3.70    3.20
  -7 -11  -3    4.10    4.40
  -7 -11  -3    0.90    2.90
   7  11   3    6.30    3.60
   3 -12  -3    2.40    5.40
  -3  12   3   -0.80    4.30
  -3  12   3   -1.00    3.40
   2 -12  -3    3.90    2.70
   2 -12  -3    7.50    4.40
   2 -12  -3    2.10    2.20
  -2  12   3    0.40    3.70
  -2  12   3    0.40    2.50
  -2  12   3   -1.10    2.40
  -2  12   3   -0.60    3.00
   1 -12  -3    2.30    3.50
   1 -12  -3    5.60    2.50
  -1  12   3    2.40    2.30
  -1  12   3    1.30    2.70
  -1  12   3    4.40    3.40
   0 -12  -3    2.90    2.50
   0  12   3    0.50    3.10
   0  12   3    0.90    2.40
   0  12   3    8.10    2.70
   0  12   3   -0.10    2.40
   0  12   3   -0.20    2.20
  -1 -12  -3    2.00    1.90
  -1 -12  -3    0.10    1.50
   1  12   3   -0.40    2.30
   1  12   3   -1.10    2.40
   1  12   3    1.40    2.50
   1  12   3   -0.80    3.30
   1  12   3   -2.80    3.20
  -2 -12  -3   85.89    5.50
  -2 -12  -3   89.59    5.90
  -2 -12  -3   78.79    4.70
   2  12   3   93.49    5.60
   2  12   3   62.89    7.00
   2  12   3   77.09    5.90
   2  12   3   60.69    6.80
  -3 -12  -3   53.19    4.40
  -3 -12  -3   57.29    4.50
  -3 -12  -3   48.30    3.90
   3  12   3   51.79    4.70
   3  12   3   44.20    4.20
   3  12   3   51.59    5.50
   3  12   3   45.70    5.80
   3  12   3   57.39    4.50
  -4 -12  -3   -0.80    2.20
  -4 -12  -3    0.20    2.80
  -4 -12  -3    2.90    2.60
   4  12   3    2.70    2.70
   4  12   3    1.00    2.60
   4  12   3   -1.90    3.10
   4  12   3    0.70    2.90
  -5 -12  -3    1.00    3.10
  -5 -12  -3   -0.60    3.70
  -5 -12  -3   -0.20    3.30
   5  12   3   -7.30    3.10
   5  12   3   -4.30    3.20
   5  12   3    5.20    3.00
  -6 -12  -3   -4.10    3.90
  -6 -12  -3   -1.30    4.10
   6  12   3   -6.10    3.40
   6  12   3   -1.20    2.60
   3 -13  -3    4.80    5.90
  -3  13   3    2.40    3.80
  -3  13   3    2.80    5.00
   2 -13  -3    5.20    3.10
   2 -13  -3    7.30    5.00
  -2  13   3    3.70    2.70
  -2  13   3   -2.00    4.10
  -2  13   3    1.80    3.40
   1 -13  -3   22.90    4.80
   1 -13  -3   18.50    3.30
  -1  13   3   16.90    3.00
  -1  13   3   20.70    3.80
  -1  13   3   14.90    4.40
  -1  13   3   12.60    3.20
   0 -13  -3    3.50    2.80
   0  13   3    3.60    2.60
   0  13   3    8.20    3.00
   0  13   3   11.40    2.90
   0  13   3    3.50    3.90
  -1 -13  -3   54.59    4.80
   1  13   3   56.49    6.40
   1  13   3   57.49    5.00
   1  13   3   53.39    4.40
   1  13   3   66.49    5.40
  -2 -13  -3   13.70    2.80
  -2 -13  -3   10.50    2.20
   2  13   3   17.40    3.40
   2  13   3    7.80    4.40
   2  13   3   10.20    2.90
  -3 -13  -3    8.20    2.60
  -3 -13  -3    9.80    2.80
   3  13   3    8.80    3.20
   3  13   3   -5.50    4.00
   3  13   3    3.30    2.80
   3  13   3    1.60    3.00
  -4 -13  -3    3.90    3.20
  -4 -13  -3    0.00    3.70
   4  13   3    0.30    3.20
   4  13   3    4.30    2.70
   4  13   3    0.80    3.10
  -5 -13  -3   -2.50    4.20
  -5 -13  -3    1.50    3.70
   5  13   3   -4.00    3.60
   5  13   3    0.10    4.00
   5  13   3   -1.50    3.50
  -6 -13  -3    1.60    3.20
  -6 -13  -3   -3.70    4.50
   6  13   3    5.40    4.00
   6  13   3   -5.10    3.90
   2 -14  -3   15.50    5.60
  -2  14   3   -1.50    4.80
  -2  14   3    8.70    4.10
  -2  14   3    0.80    3.50
   1 -14  -3    6.80    4.60
   1 -14  -3    3.50    3.00
  -1  14   3    2.60    3.10
  -1  14   3    9.90    3.70
  -1  14   3    7.30    4.40
  -1  14   3    2.30    2.80
   0 -14  -3    6.10    2.90
   0  14   3    5.50    3.00
   0  14   3    5.10    4.30
   0  14   3    3.30    2.90
   0  14   3    9.10    3.40
  -1 -14  -3   -0.70    3.20
   1  14   3    6.40    4.40
   1  14   3    1.60    2.80
   1  14   3    2.20    2.90
   1  14   3    6.90    3.40
  -2 -14  -3    3.90    3.40
  -2 -14  -3    1.50    2.30
   2  14   3   -1.70    3.30
   2  14   3    3.20    3.30
   2  14   3    3.70    3.10
  -3 -14  -3    6.80    3.80
  -3 -14  -3    1.10    2.60
   3  14   3  -10.30    3.20
   3  14   3    4.80    3.30
   3  14   3   -3.10    3.20
   3  14   3   -9.70    4.50
  -4 -14  -3    4.60    4.10
  -4 -14  -3   10.40    3.50
   4  14   3    3.50    4.90
   4  14   3   11.80    3.70
   4  14   3    7.60    3.80
  -5 -14  -3   -5.70    4.00
  -5 -14  -3   -6.00    3.70
   5  14   3    1.30    3.80
   5  14   3   -1.80    3.60
   5  14   3   -1.20    2.90
   1 -15  -3    8.20    4.90
   1 -15  -3    4.60    3.30
  -1  15   3    5.60    4.00
  -1  15   3    2.40    3.80
  -1  15   3    2.50    3.60
  -1  15   3   -0.20    3.30
   0 -15  -3    3.90    3.30
   0 -15  -3    1.20    4.50
   0  15   3    3.40    3.70
   0  15   3    9.10    3.90
   0  15   3    1.60    3.40
   0  15   3    2.90    3.10
  -1 -15  -3    9.70    3.60
   1  15   3   10.10    4.10
   1  15   3    7.00    3.10
   1  15   3    7.00    3.00
   1  15   3   11.80    3.90
  -2 -15  -3    2.60    3.80
   2  15   3   11.90    3.20
   2  15   3    1.20    3.60
   2  15   3   -7.80    4.80
   2  15   3    2.30    3.30
  -3 -15  -3    8.40    2.90
  -3 -15  -3    3.00    4.00
   3  15   3    3.40    4.30
   3  15   3   10.20    3.70
   3  15   3   11.60    3.60
  -4 -15  -3   11.10    3.90
  -4 -15  -3    8.20    4.70
   4  15   3   18.30    4.10
   4  15   3    8.30    4.10
   4  15   3   -2.90    5.20
   0 -16  -3   -1.50    3.60
   0 -16  -3    8.10    5.10
   0  16   3    5.10    4.10
   0  16   3   -2.40    5.00
   0  16   3   -1.30    3.30
  -1 -16  -3    0.00    2.70
   1  16   3    1.70    3.40
   1  16   3   -3.00    5.20
   1  16   3    0.70    3.80
  -2 -16  -3    1.90    3.90
   2  16   3   -0.10    3.50
   2  16   3   -5.40    4.20
   2  16   3  -10.50    5.40
   2  16   3    9.40    3.50
  -3 -16  -3    2.70    4.30
   3  16   3    6.50    3.90
   3  16   3   -2.40    6.00
   3  16   3    3.90    3.80
   2  15  -4   -8.40    4.80
   2  15  -4    2.30    3.30
   2  15  -4   -2.70    4.40
  -2 -15   4   -7.40    3.50
  -2 -15   4    6.60    4.40
  -2 -15   4    2.40    2.90
   1  15  -4   -2.50    4.70
   1  15  -4   -0.30    4.50
  -1 -15   4    0.30    4.00
  -1 -15   4    5.20    4.30
   4  14  -4    2.80    5.20
   4  14  -4    9.30    4.10
   4  14  -4    0.10    4.40
  -4 -14   4    7.60    3.70
  -4 -14   4    3.00    4.30
   3  14  -4   -8.50    4.80
   3  14  -4  -10.00    3.80
   3  14  -4    0.20    3.40
  -3 -14   4   -2.20    3.80
  -3 -14   4    1.30    3.00
   2  14  -4   -6.10    4.40
   2  14  -4   -3.30    4.10
   2  14  -4    0.40    3.00
   2  14  -4   -8.00    2.90
  -2 -14   4    7.00    3.80
  -2 -14   4   -5.90    3.30
  -2 -14   4   -0.10    2.80
   1  14  -4   12.50    3.20
   1  14  -4    8.50    4.40
   1  14  -4   11.80    4.80
   1  14  -4   14.40    3.10
  -1 -14   4   23.20    3.10
  -1 -14   4   18.50    4.50
  -1 -14   4    3.20    3.20
  -1 -14   4   17.20    4.20
   0  14  -4    1.20    4.10
   0  14  -4    0.00    3.30
   0 -14   4    6.30    4.70
   0 -14   4    0.80    3.70
  -1  14  -4    2.10    4.30
  -1  14  -4   -5.30    3.90
   1 -14   4    1.20    4.20
   1 -14   4   -1.50    5.20
   5  13  -4    2.10    4.80
   5  13  -4   -2.20    3.90
   5  13  -4   -6.30    3.80
  -5 -13   4  -12.60    4.50
  -5 -13   4    3.90    4.20
  -5 -13   4   -7.20    3.60
   4  13  -4    2.50    4.00
   4  13  -4   -1.70    3.60
   4  13  -4   -1.80    4.50
  -4 -13   4   -0.60    3.30
  -4 -13   4   -1.80    3.50
  -4 -13   4   -0.40    3.90
   3  13  -4   -2.70    4.40
   3  13  -4   -5.70    3.00
   3  13  -4   -4.90    3.50
  -3 -13   4   -2.00    3.60
  -3 -13   4    1.20    3.00
   2  13  -4   -6.30    4.00
   2  13  -4   -3.70    2.70
   2  13  -4   -1.20    2.80
   2  13  -4   -3.00    2.70
  -2 -13   4    0.20    2.50
  -2 -13   4    6.30    3.30
  -2 -13   4   -2.50    3.00
   1  13  -4   -0.40    2.40
   1  13  -4   -2.00    3.90
   1  13  -4   -0.60    2.40
   1  13  -4   -3.20    3.50
  -1 -13   4   -3.80    2.70
  -1 -13   4    2.10    3.30
  -1 -13   4    5.30    2.50
  -1 -13   4    1.80    3.50
   0  13  -4    0.50    3.60
   0  13  -4   -2.00    3.90
   0 -13   4    3.60    3.50
   0 -13   4    1.10    4.10
  -1  13  -4    2.80    4.10
  -1  13  -4   -0.40    3.80
   1 -13   4    4.20    5.00
   1 -13   4   -1.00    3.50
  -2  13  -4   -0.90    4.20
  -2  13  -4    3.20    4.30
   2 -13   4    3.80    5.40
   5  12  -4    3.10    3.50
   5  12  -4    4.20    4.30
  -5 -12   4    2.00    4.50
  -5 -12   4    3.40    4.10
  -5 -12   4    1.10    3.50
   4  12  -4   -5.20    3.10
   4  12  -4   -0.50    3.30
   4  12  -4    0.50    4.00
  -4 -12   4   -3.80    2.70
  -4 -12   4    3.30    3.50
  -4 -12   4   -6.70    3.00
   3  12  -4   -5.90    3.70
   3  12  -4    0.70    2.80
   3  12  -4   -0.20    3.40
  -3 -12   4   -4.70    3.30
  -3 -12   4    0.80    2.80
   2  12  -4   16.90    3.10
   2  12  -4   22.30    4.40
   2  12  -4   14.30    3.90
   2  12  -4   12.70    4.00
   2  12  -4   23.00    3.10
  -2 -12   4   15.20    3.40
  -2 -12   4   22.70    2.90
  -2 -12   4   25.00    3.80
   1  12  -4    7.60    2.50
   1  12  -4    6.20    2.60
   1  12  -4   10.70    3.20
   1  12  -4   10.30    3.60
   1  12  -4    8.20    3.60
  -1 -12   4   13.70    3.30
  -1 -12   4   12.10    3.90
  -1 -12   4    7.70    2.80
   0  12  -4    2.90    2.20
   0  12  -4    1.80    3.40
   0  12  -4    3.20    2.20
   0  12  -4    0.90    3.20
   0  12  -4    3.60    3.70
   0 -12   4    2.60    2.50
   0 -12   4    2.50    3.30
   0 -12   4    6.20    3.80
  -1  12  -4    5.20    2.80
  -1  12  -4    6.40    3.70
   1 -12   4    3.20    3.50
   1 -12   4    6.50    4.60
  -2  12  -4    2.30    3.70
  -2  12  -4    1.50    3.50
   2 -12   4   -2.10    3.80
   2 -12   4   -2.60    5.20
  -3  12  -4    5.80    4.30
  -3  12  -4    0.40    3.20
   3 -12   4    1.80    4.60
   6  11  -4    5.40    4.60
   6  11  -4   -4.00    3.70
  -6 -11   4   -2.50    4.50
  -6 -11   4    3.40    4.40
  -6 -11   4    3.60    3.70
   5  11  -4   -0.90    3.80
   5  11  -4    3.80    3.50
  -5 -11   4   -0.90    3.80
  -5 -11   4   -3.30    2.40
  -5 -11   4   -1.70    3.70
   4  11  -4   -2.60    3.50
   4  11  -4    0.40    3.00
   4  11  -4    0.30    2.90
  -4 -11   4   -1.00    3.40
  -4 -11   4    2.20    3.30
  -4 -11   4   -0.30    2.20
   3  11  -4   40.60    4.80
   3  11  -4   33.80    4.50
   3  11  -4   33.80    3.30
   3  11  -4   40.10    4.50
  -3 -11   4   38.50    3.50
  -3 -11   4   34.50    3.80
  -3 -11   4   32.30    4.10
   2  11  -4   15.60    3.90
   2  11  -4   15.40    3.60
   2  11  -4   17.90    2.90
   2  11  -4   24.80    2.90
   2  11  -4   18.80    3.80
  -2 -11   4   20.00    2.70
  -2 -11   4   18.60    3.30
  -2 -11   4   26.10    3.60
   1  11  -4   -4.60    2.70
   1  11  -4    0.80    2.00
   1  11  -4   -1.70    2.20
   1  11  -4   -1.30    2.90
   1  11  -4   -2.00    3.10
  -1 -11   4   -0.70    2.80
  -1 -11   4   -4.60    2.40
  -1 -11   4    7.00    2.80
   0  11  -4   11.10    3.40
   0  11  -4   18.80    3.70
   0  11  -4   10.90    2.30
   0  11  -4   12.50    2.10
   0  11  -4    6.70    3.20
   0 -11   4   14.10    3.50
   0 -11   4   11.20    3.70
   0 -11   4   14.30    2.40
  -1  11  -4    3.60    3.20
  -1  11  -4    0.00    3.00
  -1  11  -4    2.10    3.10
   1 -11   4    1.40    3.10
   1 -11   4    1.10    3.90
  -2  11  -4    9.60    3.50
  -2  11  -4    4.30    3.50
   2 -11   4    1.50    4.60
   2 -11   4    3.80    3.40
  -3  11  -4    5.40    3.10
  -3  11  -4    8.20    3.90
   3 -11   4    2.90    5.60
   3 -11   4    2.00    3.90
  -4  11  -4   13.70    4.50
  -4  11  -4   11.90    4.40
   4 -11   4    5.10    6.70
   6  10  -4    2.00    4.00
   6  10  -4   -0.10    3.60
  -6 -10   4   -0.80    4.00
  -6 -10   4    3.20    3.40
  -6 -10   4    4.00    4.20
   5  10  -4   -2.60    3.50
   5  10  -4   -0.60    3.10
  -5 -10   4   -2.30    3.40
  -5 -10   4   -1.50    2.90
  -5 -10   4    1.50    2.70
   4  10  -4    5.40    3.20
   4  10  -4    4.50    2.90
   4  10  -4    9.10    2.90
  -4 -10   4    4.20    2.70
  -4 -10   4   -0.20    3.10
  -4 -10   4    8.50    3.30
   3  10  -4    6.30    2.70
   3  10  -4    4.70    2.50
   3  10  -4    8.30    3.10
   3  10  -4    6.80    2.70
  -3 -10   4    6.90    2.80
  -3 -10   4    6.70    2.40
  -3 -10   4    4.10    2.20
   2  10  -4   17.20    3.30
   2  10  -4   22.00    3.10
   2  10  -4   17.60    3.20
   2  10  -4   26.00    2.70
   2  10  -4   17.50    2.60
  -2 -10   4   20.80    2.90
  -2 -10   4   15.10    2.40
  -2 -10   4   14.80    2.90
   1  10  -4   79.59    6.40
   1  10  -4   90.09    7.30
   1  10  -4   76.99    5.10
   1  10  -4   92.19    5.00
   1  10  -4   89.09    7.50
  -1 -10   4   93.59    6.80
  -1 -10   4  102.59    6.70
  -1 -10   4   90.99    5.50
   0  10  -4   52.69    5.60
   0  10  -4   38.70    3.00
   0  10  -4   40.30    4.30
   0  10  -4   36.30    3.00
   0  10  -4   43.50    4.60
   0 -10   4   37.10    3.30
   0 -10   4   47.00    4.70
   0 -10   4   46.50    4.70
  -1  10  -4    4.40    2.70
  -1  10  -4    3.10    2.20
  -1  10  -4    2.50    2.80
   1 -10   4    2.00    1.80
   1 -10   4    2.30    2.90
   1 -10   4   -0.80    3.60
  -2  10  -4    7.20    3.10
  -2  10  -4    5.70    2.10
  -2  10  -4    4.30    3.10
  -2  10  -4    7.10    3.10
   2 -10   4    1.40    3.60
   2 -10   4    7.40    4.50
  -3  10  -4    5.90    3.40
  -3  10  -4    2.90    3.20
  -3  10  -4    0.30    2.50
   3 -10   4   -3.80    5.00
   3 -10   4    0.60    3.30
  -4  10  -4    5.70    4.10
  -4  10  -4    6.30    3.00
  -4  10  -4    5.50    3.10
   4 -10   4    3.90    6.10
   6   9  -4    3.30    3.70
   6   9  -4    4.50    3.30
  -6  -9   4    3.00    3.20
  -6  -9   4    5.30    4.10
  -6  -9   4    2.50    3.90
   5   9  -4   20.30    3.40
   5   9  -4   22.10    4.00
  -5  -9   4   20.10    3.20
  -5  -9   4   20.70    3.10
  -5  -9   4   11.50    3.70
   4   9  -4  107.29    5.80
   4   9  -4  101.49    7.10
   4   9  -4  106.79    8.20
  -4  -9   4  116.59    5.80
  -4  -9   4  106.59    6.90
  -4  -9   4   91.99    6.20
   3   9  -4  128.79    9.10
   3   9  -4  121.69    7.90
   3   9  -4  140.59    6.80
   3   9  -4  132.29    8.90
  -3  -9   4  128.49    7.40
  -3  -9   4  114.09    6.80
  -3  -9   4  129.19    6.20
   2   9  -4   15.50    2.90
   2   9  -4   11.00    2.60
   2   9  -4   13.90    2.90
   2   9  -4   16.00    2.30
   2   9  -4   13.60    2.20
  -2  -9   4   12.70    2.50
  -2  -9   4   14.30    2.10
  -2  -9   4   18.00    2.60
  -2  -9   4   14.20    2.10
   1   9  -4    1.20    2.40
   1   9  -4    1.00    1.80
   1   9  -4    5.30    1.70
   1   9  -4   -1.20    2.30
   1   9  -4    4.00    2.70
  -1  -9   4    2.70    1.80
  -1  -9   4    2.80    2.30
   0   9  -4   -1.10    1.50
   0   9  -4    2.70    2.40
   0   9  -4   -0.10    1.10
   0   9  -4    2.90    2.40
   0   9  -4   -0.50    1.30
   0   9  -4   -2.10    2.40
   0  -9   4    1.20    2.60
   0  -9   4    0.10    1.70
   0  -9   4    5.40    2.50
  -1   9  -4   12.60    1.80
  -1   9  -4    8.70    1.50
  -1   9  -4   13.70    1.60
  -1   9  -4   14.60    3.00
  -1   9  -4   11.90    2.90
  -1   9  -4   12.80    2.80
   1  -9   4    8.00    1.70
   1  -9   4   10.20    3.50
   1  -9   4   13.30    3.10
  -2   9  -4   11.60    2.20
  -2   9  -4   14.20    2.60
  -2   9  -4    6.00    2.90
  -2   9  -4    8.50    2.90
   2  -9   4    9.80    1.90
   2  -9   4   16.90    4.20
   2  -9   4    8.60    3.30
  -3   9  -4    3.90    2.40
  -3   9  -4    0.30    3.10
  -3   9  -4    5.30    2.90
  -3   9  -4    3.40    2.50
   3  -9   4   -0.30    2.00
   3  -9   4    6.10    4.60
   3  -9   4   -5.20    3.00
  -4   9  -4    1.60    3.10
  -4   9  -4    2.40    4.00
   4  -9   4   -1.10    5.20
   4  -9   4    0.10    2.80
  -5   9  -4    1.40    3.50
  -5   9  -4    0.90    4.70
   5  -9   4   -3.90    6.50
   7   8  -4    9.40    4.20
   7   8  -4    7.50    4.30
   7   8  -4    3.40    3.50
  -7  -8   4    7.70    4.50
  -7  -8   4    9.20    3.40
   6   8  -4   -1.00    3.00
   6   8  -4    1.70    3.40
  -6  -8   4    2.00    2.70
  -6  -8   4    0.30    2.70
  -6  -8   4   -4.50    3.70
   5   8  -4    2.90    3.00
   5   8  -4   -0.50    2.60
  -5  -8   4   -0.20    2.50
  -5  -8   4    2.50    3.10
  -5  -8   4   -1.00    3.20
   4   8  -4    9.70    2.50
   4   8  -4   12.20    2.40
   4   8  -4   10.90    2.50
  -4  -8   4   12.20    3.00
  -4  -8   4   12.70    2.40
  -4  -8   4    9.90    2.30
   3   8  -4   64.49    4.30
   3   8  -4   72.79    5.60
   3   8  -4   65.19    5.00
  -3  -8   4   71.09    4.40
  -3  -8   4   60.89    3.90
  -3  -8   4   67.89    4.90
   2   8  -4  330.47   17.50
   2   8  -4  350.16   20.80
   2   8  -4  364.56   21.10
   2   8  -4  345.47   15.10
  -2  -8   4  351.36   15.80
  -2  -8   4  319.07   16.30
  -2  -8   4  328.77   13.60
  -2  -8   4  342.07   19.70
   1   8  -4  172.98   11.70
   1   8  -4  173.28    9.90
   1   8  -4  176.38   11.60
   1   8  -4  180.78    8.30
   1   8  -4  188.98    8.20
  -1  -8   4  177.68    8.90
  -1  -8   4  178.98    7.40
  -1  -8   4  174.78   10.80
   0   8  -4   54.79    5.00
   0   8  -4   50.19    3.10
   0   8  -4   52.59    3.20
   0   8  -4   50.69    4.90
   0   8  -4   52.29    4.30
   0   8  -4   53.79    3.10
   0  -8   4   42.30    4.40
   0  -8   4   48.80    3.30
   0  -8   4   51.09    4.70
  -1   8  -4    2.00    2.30
  -1   8  -4    6.70    2.30
  -1   8  -4    3.10    1.30
  -1   8  -4    3.40    1.20
  -1   8  -4    3.90    2.10
  -1   8  -4    2.20    1.20
   1  -8   4    3.80    1.30
   1  -8   4    2.10    2.60
   1  -8   4    1.30    2.30
  -2   8  -4   -1.20    2.20
  -2   8  -4   -1.70    2.00
  -2   8  -4    1.30    2.40
  -2   8  -4    0.00    1.50
   2  -8   4    3.50    3.30
   2  -8   4   -2.70    2.50
   2  -8   4   -0.30    1.40
  -3   8  -4    2.60    2.80
  -3   8  -4    0.80    2.10
  -3   8  -4    2.00    2.30
   3  -8   4   -1.50    4.00
   3  -8   4   -2.80    2.80
   3  -8   4    1.70    2.00
  -4   8  -4    1.30    3.50
  -4   8  -4    4.40    2.70
   4  -8   4    3.40    2.50
   4  -8   4    6.80    5.00
  -5   8  -4    0.10    3.30
  -5   8  -4    2.30    4.30
   5  -8   4   -3.80    3.50
   5  -8   4    1.90    6.00
   7   7  -4    0.20    3.00
   7   7  -4    3.70    3.90
   7   7  -4    1.40    3.80
  -7  -7   4   -0.50    3.80
  -7  -7   4    0.00    3.10
   6   7  -4   26.30    3.40
   6   7  -4   22.20    4.20
   6   7  -4   29.20    3.90
  -6  -7   4   24.00    4.00
  -6  -7   4   26.20    3.30
  -6  -7   4   22.20    4.20
   5   7  -4  109.19    6.20
   5   7  -4  111.29    5.80
   5   7  -4  109.69    7.30
  -5  -7   4  104.59    6.40
  -5  -7   4  104.99    5.30
  -5  -7   4  105.99    7.10
  -5  -7   4  108.79    6.50
   4   7  -4  109.79    7.10
   4   7  -4  106.39    5.90
   4   7  -4  125.39    5.80
  -4  -7   4  111.89    6.80
  -4  -7   4  113.79    6.90
  -4  -7   4  120.39    5.70
  -4  -7   4  116.39    6.40
   3   7  -4   57.99    3.80
   3   7  -4   60.09    4.40
   3   7  -4   61.89    4.90
   3   7  -4   59.59    3.00
  -3  -7   4   54.69    3.50
  -3  -7   4   54.79    3.90
  -3  -7   4   58.39    4.20
   2   7  -4   12.70    2.20
   2   7  -4   12.20    2.00
   2   7  -4   12.00    1.60
   2   7  -4   10.10    2.00
  -2  -7   4   11.70    1.80
  -2  -7   4   15.50    0.90
  -2  -7   4   12.80    2.10
  -2  -7   4    8.90    1.70
  -2  -7   4   11.70    0.90
   1   7  -4    3.60    1.70
   1   7  -4    4.50    1.80
   1   7  -4    5.90    1.30
   1   7  -4    4.90    1.90
   1   7  -4    4.40    1.30
  -1  -7   4    5.00    1.30
  -1  -7   4    3.90    1.80
  -1  -7   4    5.00    0.60
  -1  -7   4    4.60    1.50
  -1  -7   4    8.40    1.50
   0   7  -4   -0.50    0.80
   0   7  -4   -0.50    1.40
   0   7  -4    0.00    1.70
   0   7  -4    0.00    1.10
   0   7  -4    1.50    1.80
   0   7  -4    0.50    1.00
   0  -7   4   -0.20    0.70
   0  -7   4   -0.90    1.80
   0  -7   4   -1.80    1.90
   0  -7   4    0.10    1.60
   0  -7   4   -0.40    1.10
  -1   7  -4    5.50    1.20
  -1   7  -4    4.00    1.70
  -1   7  -4    4.20    2.00
  -1   7  -4    5.90    1.10
  -1   7  -4    3.10    1.90
  -1   7  -4    4.70    1.00
   1  -7   4    3.10    2.20
   1  -7   4    5.20    2.50
   1  -7   4    3.50    1.10
  -2   7  -4   25.40    3.10
  -2   7  -4   21.90    1.50
  -2   7  -4   23.70    1.60
  -2   7  -4   23.00    3.10
  -2   7  -4   15.10    2.80
  -2   7  -4   22.10    2.30
   2  -7   4   24.50    2.00
   2  -7   4   22.10    1.60
   2  -7   4   19.20    3.10
   2  -7   4   27.50    3.30
  -3   7  -4    3.80    2.80
  -3   7  -4    0.60    2.00
  -3   7  -4   -0.10    2.50
   3  -7   4   -2.00    2.80
   3  -7   4    0.90    1.90
   3  -7   4    1.60    3.40
  -4   7  -4    2.50    3.10
  -4   7  -4    0.10    3.10
  -4   7  -4    1.70    2.60
   4  -7   4    0.90    4.10
   4  -7   4   -2.50    2.30
  -5   7  -4    3.10    4.00
  -5   7  -4    3.40    3.30
   5  -7   4   -3.80    3.50
   5  -7   4   -5.30    4.90
   7   6  -4    2.60    3.00
   7   6  -4    2.80    3.10
   7   6  -4    4.70    3.70
  -7  -6   4    2.50    4.00
  -7  -6   4   -3.40    2.90
   6   6  -4    4.00    2.70
   6   6  -4    1.30    3.00
   6   6  -4    6.90    3.40
   6   6  -4    8.80    2.40
  -6  -6   4    2.40    2.60
  -6  -6   4    7.90    2.60
  -6  -6   4    8.70    2.90
   5   6  -4   18.00    2.30
   5   6  -4   18.40    3.40
   5   6  -4   16.50    2.70
  -5  -6   4   18.30    3.10
  -5  -6   4   13.70    2.50
  -5  -6   4   14.10    3.30
  -5  -6   4   18.40    2.50
   4   6  -4   49.90    3.60
   4   6  -4   50.29    4.30
   4   6  -4   52.49    3.20
  -4  -6   4   52.09    3.40
  -4  -6   4   46.70    4.00
  -4  -6   4   45.60    4.10
  -4  -6   4   48.50    3.30
   3   6  -4  183.18    8.10
   3   6  -4  168.08    8.00
   3   6  -4  176.78    9.50
   3   6  -4  175.98   11.20
  -3  -6   4  169.78    7.40
  -3  -6   4  180.48    8.90
  -3  -6   4  170.48    8.90
  -3  -6   4  172.98    8.60
   2   6  -4   40.00    3.10
   2   6  -4   39.30    1.90
   2   6  -4   36.90    3.20
   2   6  -4   36.80    3.30
   2   6  -4   35.50    2.30
  -2  -6   4   36.00    3.10
  -2  -6   4   38.10    2.90
  -2  -6   4   35.50    2.00
  -2  -6   4   37.60    2.40
  -2  -6   4   42.50    2.80
  -2  -6   4   39.00    2.00
   1   6  -4    0.60    1.10
   1   6  -4    2.70    1.30
   1   6  -4    1.80    1.20
   1   6  -4    1.30    1.30
  -1  -6   4    1.80    1.00
  -1  -6   4    1.40    0.50
  -1  -6   4    0.40    1.40
  -1  -6   4    2.20    1.00
  -1  -6   4    2.50    1.30
   0   6  -4   -2.50    1.60
   0   6  -4   -0.10    1.30
   0   6  -4    0.90    0.90
   0   6  -4    0.00    0.80
   0   6  -4    0.00    1.70
   0   6  -4    0.20    0.70
   0   6  -4    0.20    0.40
   0  -6   4   -2.10    0.90
   0  -6   4    0.00    0.90
   0  -6   4    0.50    1.30
   0  -6   4   -0.30    0.70
   0  -6   4   -2.30    1.60
   0  -6   4    1.20    1.70
  -1   6  -4   37.70    2.10
  -1   6  -4   32.00    3.60
  -1   6  -4   38.70    2.10
  -1   6  -4   30.00    3.50
  -1   6  -4   39.90    2.50
  -1   6  -4   35.10    2.90
   1  -6   4   38.30    3.20
   1  -6   4   37.60    2.30
   1  -6   4   32.00    3.50
   1  -6   4   38.40    3.50
   1  -6   4   38.00    2.30
  -2   6  -4   14.30    1.00
  -2   6  -4   10.90    2.30
  -2   6  -4   15.40    2.30
  -2   6  -4   12.70    1.70
   2  -6   4   14.30    0.90
   2  -6   4   15.80    0.90
   2  -6   4   13.50    1.60
   2  -6   4   16.20    3.00
   2  -6   4   13.00    2.60
   2  -6   4   16.50    1.10
   2  -6   4   13.70    1.10
  -3   6  -4   54.59    5.20
  -3   6  -4   51.29    3.90
  -3   6  -4   63.89    5.40
   3  -6   4   58.99    5.50
   3  -6   4   49.60    4.90
   3  -6   4   51.99    4.00
  -4   6  -4   29.20    4.00
  -4   6  -4   23.50    3.10
  -4   6  -4   25.50    3.40
   4  -6   4   26.30    4.60
   4  -6   4   32.70    3.20
  -5   6  -4    0.10    3.00
  -5   6  -4   -1.40    3.50
   5  -6   4    3.40    3.40
   5  -6   4    0.50    4.60
  -6   6  -4    4.70    4.20
  -6   6  -4    4.20    4.60
   6  -6   4   -4.70    3.90
   6  -6   4    5.90    5.80
   7   5  -4    7.90    3.00
   7   5  -4    2.70    3.00
   7   5  -4    3.30    3.50
  -7  -5   4   -2.00    3.40
  -7  -5   4    5.60    3.70
  -7  -5   4    0.20    2.80
   6   5  -4   10.30    2.80
   6   5  -4   14.50    3.30
   6   5  -4   18.10    3.70
   6   5  -4   11.40    2.60
  -6  -5   4   10.00    2.90
  -6  -5   4   15.10    2.70
  -6  -5   4   10.80    3.50
   5   5  -4   54.49    4.80
   5   5  -4   52.09    3.60
   5   5  -4   43.60    3.30
   5   5  -4   45.20    3.70
  -5  -5   4   48.90    3.90
  -5  -5   4   49.50    3.60
  -5  -5   4   55.49    4.50
  -5  -5   4   42.40    4.10
   4   5  -4  235.88   10.70
   4   5  -4  219.48   12.00
   4   5  -4  233.18   10.50
  -4  -5   4  233.88   11.20
  -4  -5   4  225.18   11.40
  -4  -5   4  214.98    9.50
  -4  -5   4  237.58   11.80
   3   5  -4   97.59    4.70
   3   5  -4   92.29    4.90
   3   5  -4   93.59    5.50
  -3  -5   4  100.79    6.40
  -3  -5   4   99.79    5.10
  -3  -5   4   89.89    5.10
  -3  -5   4   92.69    4.30
  -3  -5   4   93.29    5.40
   2   5  -4    7.80    1.30
   2   5  -4    6.90    1.30
   2   5  -4    7.40    1.60
   2   5  -4    7.30    1.30
   2   5  -4    6.50    0.80
  -2  -5   4    8.00    0.70
  -2  -5   4    6.40    1.40
  -2  -5   4    5.00    1.20
  -2  -5   4    7.30    1.30
  -2  -5   4    6.60    0.70
  -2  -5   4    4.10    1.40
   1   5  -4    5.10    1.10
   1   5  -4    6.50    1.20
   1   5  -4    7.80    1.40
   1   5  -4    6.60    1.40
  -1  -5   4    8.30    1.30
  -1  -5   4    7.90    0.70
  -1  -5   4    7.20    1.20
  -1  -5   4    7.20    1.20
  -1  -5   4    8.30    1.00
   0   5  -4  431.26   20.90
   0   5  -4  414.76   25.70
   0   5  -4  411.46   21.30
   0   5  -4  451.05   18.90
   0   5  -4  436.66   25.50
   0   5  -4  417.56   18.20
   0  -5   4  384.06   24.50
   0  -5   4  432.46   24.30
   0  -5   4  454.85   25.50
   0  -5   4  427.66   19.70
   0  -5   4  427.06   17.90
   0  -5   4  430.36   16.40
  -1   5  -4  206.48    9.00
  -1   5  -4  201.98   11.00
  -1   5  -4  209.88   10.50
  -1   5  -4  176.08   13.00
  -1   5  -4  175.08   12.80
   1  -5   4  232.78   12.90
   1  -5   4  212.48    9.70
   1  -5   4  215.38    8.10
   1  -5   4  225.18    9.00
   1  -5   4  217.18    9.00
   1  -5   4  212.08   12.40
   1  -5   4  205.28   12.50
   1  -5   4  221.78    9.10
  -2   5  -4    3.10    1.20
  -2   5  -4    2.90    0.30
  -2   5  -4    1.70    1.60
  -2   5  -4    2.90    1.60
   2  -5   4    7.80    2.10
   2  -5   4    4.60    2.30
   2  -5   4    3.50    0.30
   2  -5   4    3.40    0.30
   2  -5   4    2.20    1.30
   2  -5   4    4.70    0.40
   2  -5   4    3.80    1.30
  -3   5  -4    0.30    1.60
  -3   5  -4    2.00    2.10
  -3   5  -4    2.30    1.90
   3  -5   4    1.60    2.10
   3  -5   4    0.50    2.50
   3  -5   4    0.20    1.60
  -4   5  -4    0.90    2.60
  -4   5  -4    2.00    2.00
  -4   5  -4   -0.60    1.40
   4  -5   4   -2.30    2.10
   4  -5   4    2.50    2.50
  -5   5  -4   10.90    3.20
   5  -5   4   16.00    4.60
   5  -5   4   11.50    3.30
  -6   5  -4    4.80    3.90
   6  -5   4   10.10    5.70
   6  -5   4    4.30    3.70
   7   4  -4   10.20    3.10
   7   4  -4    9.80    3.40
   7   4  -4    9.50    3.30
  -7  -4   4    7.00    3.80
  -7  -4   4    4.10    3.50
  -7  -4   4    8.60    3.10
   6   4  -4   27.60    3.50
   6   4  -4   39.30    3.50
   6   4  -4   25.60    3.20
  -6  -4   4   30.50    3.60
  -6  -4   4   32.00    3.10
  -6  -4   4   21.70    3.70
   5   4  -4   23.00    2.30
   5   4  -4   21.50    2.90
   5   4  -4   28.00    2.90
   5   4  -4   21.40    2.50
  -5  -4   4   21.70    3.20
  -5  -4   4   24.80    2.50
  -5  -4   4   25.80    2.90
   4   4  -4   11.50    1.80
   4   4  -4   10.60    2.00
   4   4  -4    9.90    1.90
  -4  -4   4    9.40    1.90
  -4  -4   4   12.10    1.80
  -4  -4   4   13.30    1.90
  -4  -4   4   11.70    2.20
   3   4  -4   22.80    1.80
   3   4  -4   22.00    2.40
   3   4  -4   21.30    1.80
  -3  -4   4   24.90    2.50
  -3  -4   4   22.80    1.60
  -3  -4   4   22.60    1.90
  -3  -4   4   24.40    1.90
  -3  -4   4   22.70    2.50
  -3  -4   4   22.70    2.30
   2   4  -4   16.30    1.60
   2   4  -4   18.30    1.30
   2   4  -4   17.50    1.90
   2   4  -4   18.30    1.90
  -2  -4   4   14.60    1.40
  -2  -4   4   15.80    1.60
  -2  -4   4   18.30    1.30
  -2  -4   4   19.30    2.00
  -2  -4   4   15.10    1.90
   1   4  -4   17.90    1.80
   1   4  -4   17.20    1.40
   1   4  -4   21.50    1.90
   1   4  -4   19.30    1.90
  -1  -4   4   17.70    1.30
  -1  -4   4   17.60    1.50
  -1  -4   4   18.00    1.50
  -1  -4   4   18.90    1.70
   0   4  -4  130.39    8.90
   0   4  -4  142.19    6.30
   0   4  -4  148.59    6.40
   0   4  -4  131.49    8.80
   0   4  -4  150.88    7.00
   0   4  -4  142.79    7.50
   0  -4   4  142.99    8.90
   0  -4   4  142.89    8.40
   0  -4   4  151.28    6.80
   0  -4   4  142.59    5.70
   0  -4   4  135.89    8.60
   0  -4   4  144.09    6.10
  -1   4  -4  105.49    5.20
  -1   4  -4   89.99    6.40
  -1   4  -4   94.09    6.60
  -1   4  -4   86.59    5.60
  -1   4  -4   97.69    4.40
   1  -4   4  101.99    6.40
   1  -4   4   98.49    3.90
   1  -4   4  101.19    4.50
   1  -4   4  107.89    6.50
   1  -4   4  106.29    4.50
   1  -4   4   96.99    6.30
   1  -4   4  107.19    4.40
   1  -4   4   99.89    4.70
  -2   4  -4  361.16   21.40
  -2   4  -4  368.86   17.80
  -2   4  -4  370.86   21.70
   2  -4   4  347.47   15.20
   2  -4   4  364.86   20.70
   2  -4   4  351.46   16.20
   2  -4   4  337.47   20.60
  -3   4  -4  260.07   13.60
  -3   4  -4  273.57   16.40
   3  -4   4  264.17   15.90
   3  -4   4  266.47   15.80
   3  -4   4  265.87   12.40
  -4   4  -4    0.70    1.60
  -4   4  -4   -0.30    2.30
  -4   4  -4    4.10    2.00
   4  -4   4   -0.70    2.10
   4  -4   4   -1.60    2.10
  -5   4  -4    1.50    2.90
  -5   4  -4    1.20    1.90
  -5   4  -4    1.90    2.70
   5  -4   4    4.50    3.90
   5  -4   4    2.50    2.70
  -6   4  -4   -2.90    3.50
   6  -4   4   -0.60    3.70
   6  -4   4    3.00    3.70
   7   3  -4   -1.20    2.70
   7   3  -4    1.40    3.40
   7   3  -4   -8.30    3.30
  -7  -3   4   -0.60    2.50
  -7  -3   4    2.40    3.20
  -7  -3   4    0.70    4.00
   6   3  -4    0.70    2.60
   6   3  -4   -2.90    2.60
   6   3  -4    1.00    2.30
  -6  -3   4    1.00    2.70
  -6  -3   4    2.20    3.00
  -6  -3   4    0.10    2.30
   5   3  -4   33.80    3.00
   5   3  -4   33.30    2.80
   5   3  -4   37.80    3.20
   5   3  -4   41.00    3.80
  -5  -3   4   33.70    2.70
  -5  -3   4   34.40    3.40
  -5  -3   4   37.30    3.30
   4   3  -4   99.39    6.10
   4   3  -4   97.69    5.10
   4   3  -4   95.29    4.70
   4   3  -4  101.49    5.30
  -4  -3   4  104.09    5.70
  -4  -3   4  102.79    4.50
  -4  -3   4   98.39    5.70
   3   3  -4   34.90    3.00
   3   3  -4   36.20    2.40
   3   3  -4   33.50    2.50
  -3  -3   4   37.40    2.50
  -3  -3   4   33.70    2.80
  -3  -3   4   38.70    2.20
  -3  -3   4   34.20    2.30
  -3  -3   4   35.60    3.00
  -3  -3   4   37.40    2.60
   2   3  -4  450.65   23.10
   2   3  -4  488.05   20.80
   2   3  -4  455.55   19.90
  -2  -3   4  461.15   21.60
  -2  -3   4  489.15   22.80
  -2  -3   4  476.65   27.40
  -2  -3   4  440.86   20.70
  -2  -3   4  460.85   18.00
   1   3  -4 2358.16   97.09
   1   3  -4 2326.07  134.79
   1   3  -4 2305.97  136.39
   1   3  -4 2263.47  112.69
  -1  -3   4 2358.86  136.09
  -1  -3   4 2324.67   87.89
  -1  -3   4 2196.68  129.49
  -1  -3   4 2329.67  134.59
  -1  -3   4 2351.06  105.29
   0   3  -4  376.66   23.40
   0   3  -4  419.66   18.10
   0   3  -4  392.86   17.40
   0   3  -4  379.46   23.10
   0   3  -4  401.36   19.10
   0   3  -4  391.46   16.60
   0   3  -4  383.36   19.40
   0  -3   4  389.06   16.40
   0  -3   4  419.46   16.90
   0  -3   4  374.06   23.10
   0  -3   4  392.36   15.00
   0  -3   4  403.86   16.60
   0  -3   4  391.76   23.40
   0  -3   4  384.66   22.40
   0  -3   4  396.06   18.00
   0  -3   4  376.76   22.20
  -1   3  -4   47.90    2.30
  -1   3  -4   45.50    2.10
  -1   3  -4   44.50    3.30
  -1   3  -4   47.30    2.00
  -1   3  -4   43.90    3.00
  -1   3  -4   48.70    3.40
   1  -3   4   41.40    3.10
   1  -3   4   45.30    1.90
   1  -3   4   47.00    2.40
   1  -3   4   53.19    3.50
   1  -3   4   48.90    2.20
  -2   3  -4   38.30    3.10
   2  -3   4   38.40    2.60
   2  -3   4   39.70    3.30
   2  -3   4   40.70    2.20
   2  -3   4   35.90    3.20
  -3   3  -4   26.50    2.10
  -3   3  -4   25.90    2.80
   3  -3   4   26.80    3.10
   3  -3   4   24.70    2.20
   3  -3   4   26.70    2.90
   3  -3   4   25.50    2.30
  -4   3  -4   10.10    1.50
  -4   3  -4    8.00    2.10
  -4   3  -4   10.50    1.90
  -4   3  -4    8.70    2.40
   4  -3   4   11.00    2.90
   4  -3   4    8.40    2.20
  -5   3  -4    1.30    2.80
  -5   3  -4    5.90    2.10
  -5   3  -4    7.40    2.70
   5  -3   4    7.90    3.50
   5  -3   4    5.80    2.20
  -6   3  -4    3.00    2.70
   6  -3   4   -1.60    3.50
  -7   3  -4   -2.20    4.40
   7  -3   4  -10.30    4.30
   7   2  -4    5.20    3.00
   7   2  -4    9.00    3.30
   7   2  -4    8.70    3.60
  -7  -2   4    1.60    2.70
  -7  -2   4    1.70    3.90
   6   2  -4   11.40    2.50
   6   2  -4   15.10    2.80
   6   2  -4    9.70    2.90
  -6  -2   4   15.70    2.70
  -6  -2   4   12.50    2.90
  -6  -2   4   14.30    3.30
   5   2  -4   10.00    2.30
   5   2  -4    8.30    2.10
   5   2  -4    7.50    2.40
  -5  -2   4   11.50    2.50
  -5  -2   4    5.30    1.90
  -5  -2   4    8.30    2.30
   4   2  -4   89.09    4.80
   4   2  -4   87.59    4.60
   4   2  -4   86.99    5.50
   4   2  -4   98.79    5.20
  -4  -2   4   96.99    4.40
  -4  -2   4   96.89    5.50
  -4  -2   4   94.89    5.20
   3   2  -4    0.60    1.20
   3   2  -4    0.60    1.20
   3   2  -4    3.00    1.60
   3   2  -4    1.50    1.00
  -3  -2   4    0.00    1.00
  -3  -2   4    0.10    1.40
  -3  -2   4   -0.20    0.90
   2   2  -4   22.60    1.50
   2   2  -4   23.80    1.80
   2   2  -4   23.10    1.90
   2   2  -4   23.60    1.60
  -2  -2   4   28.30    2.10
  -2  -2   4   24.00    1.60
  -2  -2   4   24.80    1.80
  -2  -2   4   26.30    2.10
  -2  -2   4   27.00    1.80
   1   2  -4  155.58    9.20
   1   2  -4  155.48    7.90
   1   2  -4  149.99    6.70
   1   2  -4  152.78    6.30
  -1  -2   4  165.18    9.20
  -1  -2   4  153.98    6.10
  -1  -2   4  140.99    7.60
  -1  -2   4  153.48    7.30
  -1  -2   4  153.98    9.10
   0   2  -4  816.92   45.60
   0   2  -4  853.51   37.10
   0   2  -4  829.32   47.40
   0   2  -4  808.82   31.00
   0   2  -4  864.31   39.60
   0   2  -4  781.72   34.20
   0   2  -4  825.02   47.90
   0   2  -4  755.12   39.80
   0   2  -4  787.72   32.00
   0  -2   4  824.82   47.40
   0  -2   4  876.91   48.00
   0  -2   4  840.62   34.20
   0  -2   4  794.62   45.80
   0  -2   4  790.52   31.00
   0  -2   4  776.82   45.60
   0  -2   4  772.12   33.80
  -1   2  -4  625.74   25.30
  -1   2  -4  669.23   29.40
  -1   2  -4  664.83   38.20
  -1   2  -4  642.64   27.10
  -1   2  -4  635.54   31.70
  -1   2  -4  653.53   37.70
   1  -2   4  666.83   27.50
   1  -2   4  629.54   26.90
   1  -2   4  634.04   24.50
   1  -2   4  659.83   36.40
   1  -2   4  613.54   36.40
   1  -2   4  653.83   27.10
  -2   2  -4  255.27   14.90
   2  -2   4  249.88   14.40
   2  -2   4  245.98   11.30
   2  -2   4  246.38   14.40
   2  -2   4  242.08   10.70
  -3   2  -4  123.19    5.90
   3  -2   4  117.09    7.60
   3  -2   4  120.39    6.10
   3  -2   4  117.19    5.80
   3  -2   4  125.39    7.70
  -4   2  -4   31.70    2.20
  -4   2  -4   31.80    2.60
   4  -2   4   35.50    3.80
   4  -2   4   32.50    2.70
  -5   2  -4    6.70    2.00
  -5   2  -4    4.80    2.50
   5  -2   4    3.10    2.60
   5  -2   4   12.80    3.40
  -6   2  -4    5.60    2.60
  -6   2  -4    3.90    3.40
   6  -2   4   -3.10    3.30
  -7   2  -4    3.20    4.40
   7  -2   4   -1.00    4.20
   7   1  -4    4.10    3.10
   7   1  -4    1.90    3.80
   7   1  -4    0.40    2.60
  -7  -1   4    0.80    3.90
  -7  -1   4    1.30    2.50
  -7  -1   4    1.40    3.50
   6   1  -4    1.80    2.20
   6   1  -4    0.50    2.50
   6   1  -4   -3.50    3.00
  -6  -1   4    3.70    3.10
  -6  -1   4   -0.20    2.10
  -6  -1   4    2.70    2.30
   5   1  -4    6.70    2.00
   5   1  -4    6.30    1.70
   5   1  -4    3.40    1.90
  -5  -1   4    3.20    2.30
  -5  -1   4    5.50    1.80
  -5  -1   4    4.10    2.00
   4   1  -4    3.00    1.80
   4   1  -4    3.50    1.50
   4   1  -4   -0.60    2.00
   4   1  -4    0.80    1.60
  -4  -1   4    0.60    1.40
  -4  -1   4    1.90    1.50
  -4  -1   4    4.20    1.60
   3   1  -4   25.90    2.00
   3   1  -4   23.80    2.00
   3   1  -4   26.20    2.20
   3   1  -4   29.00    2.60
  -3  -1   4   26.40    1.90
  -3  -1   4   30.60    2.30
  -3  -1   4   26.40    2.10
   2   1  -4 1053.19   44.00
   2   1  -4 1039.60   46.20
   2   1  -4 1036.80   41.10
   2   1  -4 1034.80   51.09
  -2  -1   4 1079.59   50.89
  -2  -1   4 1002.00   39.80
  -2  -1   4 1051.59   45.60
   1   1  -4  597.34   27.20
   1   1  -4  551.74   27.40
   1   1  -4  554.44   23.60
   1   1  -4  566.04   22.10
  -1  -1   4  554.74   32.50
  -1  -1   4  590.04   32.90
  -1  -1   4  475.15   27.20
  -1  -1   4  564.04   21.40
   0   1  -4   88.69    4.20
   0   1  -4   96.19    4.50
   0   1  -4   83.29    4.80
   0   1  -4  102.59    4.80
   0   1  -4   93.89    5.60
   0   1  -4   99.49    3.80
   0   1  -4   90.79    3.90
   0   1  -4   96.19    5.70
   0   1  -4   97.19    5.50
   0  -1   4   90.29    3.80
   0  -1   4   89.89    5.60
   0  -1   4   99.09    5.60
   0  -1   4   94.19    4.90
   0  -1   4  101.39    4.20
  -1   1  -4  977.80   49.40
  -1   1  -4 1012.50   58.79
  -1   1  -4 1001.10   39.80
  -1   1  -4 1059.09   38.40
   1  -1   4 1039.90   39.70
   1  -1   4 1022.90   38.50
   1  -1   4 1021.40   42.50
   1  -1   4 1062.89   42.40
   1  -1   4  984.50   56.79
   1  -1   4  966.60   56.79
   1  -1   4  979.70   42.10
   2  -1   4   59.99    4.20
   2  -1   4   62.29    4.30
   2  -1   4   66.19    3.20
   2  -1   4   66.19    3.40
  -3   1  -4   11.40    0.50
  -3   1  -4   12.60    1.50
  -3   1  -4   11.40    1.20
   3  -1   4   13.00    1.90
   3  -1   4   12.00    0.60
   3  -1   4   12.90    0.60
   3  -1   4   14.30    1.70
   3  -1   4   11.30    1.40
  -4   1  -4   59.89    2.70
  -4   1  -4   61.59    3.70
  -4   1  -4   59.89    2.50
  -4   1  -4   61.29    3.20
   4  -1   4   65.09    5.00
   4  -1   4   62.79    4.10
   4  -1   4   57.89    2.50
  -5   1  -4    1.60    1.90
  -5   1  -4    2.00    1.20
   5  -1   4    3.80    2.40
  -6   1  -4    4.80    2.40
  -6   1  -4    5.80    3.20
   6  -1   4    2.70    2.40
  -7   1  -4   -1.10    4.10
   7  -1   4    3.40    3.90
   7   0  -4   -5.00    3.70
   7   0  -4    1.10    2.90
  -7   0   4    2.40    4.20
  -7   0   4   -3.00    3.30
  -7   0   4   -0.80    2.40
   6   0  -4    0.00    3.20
   6   0  -4    5.30    2.20
   6   0  -4    8.50    2.50
  -6   0   4    2.80    2.80
  -6   0   4    0.90    2.10
  -6   0   4    5.30    2.40
  -6   0   4    3.40    3.30
   5   0  -4   32.00    3.10
   5   0  -4   30.20    2.80
   5   0  -4   29.10    2.60
  -5   0   4   30.30    2.50
  -5   0   4   29.00    3.30
  -5   0   4   29.70    2.70
   4   0  -4   28.90    2.40
   4   0  -4   38.70    3.10
   4   0  -4   35.30    2.90
   4   0  -4   33.50    2.50
  -4   0   4   32.30    2.30
  -4   0   4   40.40    2.80
  -4   0   4   31.80    2.90
   3   0  -4  471.95   19.60
   3   0  -4  449.36   18.70
   3   0  -4  448.76   20.00
   3   0  -4  443.26   23.20
   3   0  -4  484.15   26.40
   3   0  -4  500.65   21.20
  -3   0   4  475.45   23.20
  -3   0   4  450.35   18.10
  -3   0   4  474.15   20.70
   2   0  -4  427.96   21.50
   2   0  -4  439.56   24.40
   2   0  -4  426.26   17.30
   2   0  -4  443.36   18.50
   2   0  -4  412.46   18.30
  -2   0   4  412.86   16.70
  -2   0   4  450.15   19.20
  -2   0   4  456.05   21.50
   1   0  -4  297.47   14.30
   1   0  -4  299.17   11.50
   1   0  -4  292.97   12.30
  -1   0   4  250.47   14.30
  -1   0   4  300.27   11.20
   0   0  -4  358.56   14.70
   0   0  -4  381.26   18.20
   0   0  -4  417.26   21.00
   0   0  -4  365.46   14.20
   0   0  -4  361.56   18.20
   0   0   4  375.46   18.20
   0   0   4  357.16   18.10
   0   0   4  356.86   20.90
   0   0   4  387.96   14.70
   0   0   4  345.67   15.70
   0   0   4  391.76   15.70
   0   0   4  348.57   14.20
  -1   0  -4   19.70    1.00
  -1   0  -4   20.50    1.30
  -1   0  -4   19.30    1.20
  -1   0  -4   23.90    1.10
  -1   0  -4   21.50    1.10
   1   0   4   21.10    1.70
   1   0   4   19.30    1.20
   1   0   4   22.60    1.10
   1   0   4   21.30    1.00
  -2   0  -4   77.59    3.70
  -2   0  -4   81.19    3.70
  -2   0  -4   79.19    3.40
   2   0   4   82.49    3.90
   2   0   4   80.59    3.20
   2   0   4   75.89    5.00
   2   0   4   75.49    3.70
   2   0   4   78.99    3.50
  -3   0  -4  131.89    6.00
  -3   0  -4  140.39    5.80
  -3   0  -4  131.79    5.20
  -3   0  -4  137.69    5.90
  -3   0  -4  131.79    6.50
  -3   0  -4  129.69    6.30
   3   0   4  133.29    5.80
   3   0   4  136.59    6.20
   3   0   4  134.89    6.60
  -4   0  -4   19.90    2.10
  -4   0  -4   19.00    1.50
  -4   0  -4   20.10    1.20
   4   0   4   19.00    2.00
   4   0   4   18.10    2.00
   4   0   4   19.50    1.30
   4   0   4   21.00    1.30
  -5   0  -4   63.49    3.40
  -5   0  -4   61.69    4.40
   5   0   4   72.89    4.80
  -6   0  -4   47.30    4.10
   6   0   4   45.20    4.30
  -7   0  -4    8.00    3.40
  -7   0  -4    5.40    4.10
   7   0   4    6.70    3.90
   7  -1  -4   -1.10    2.80
   7  -1  -4    0.70    4.20
  -7   1   4    0.70    4.30
  -7   1   4    0.40    2.50
  -7   1   4   -0.20    3.00
   6  -1  -4    2.20    2.40
   6  -1  -4   -0.50    2.50
  -6   1   4    3.00    3.40
  -6   1   4    2.90    2.10
  -6   1   4    0.70    2.50
   5  -1  -4    0.70    1.90
   5  -1  -4    2.00    2.00
   5  -1  -4    0.90    2.60
  -5   1   4    2.50    2.10
  -5   1   4    0.80    1.90
  -5   1   4    0.20    1.50
  -5   1   4    2.50    1.70
   4  -1  -4    1.20    1.50
   4  -1  -4    0.90    1.40
   4  -1  -4    1.70    1.50
   4  -1  -4   -2.00    2.00
  -4   1   4    0.00    1.40
  -4   1   4    1.00    1.30
  -4   1   4    1.70    1.30
  -4   1   4    1.20    1.60
   3  -1  -4    6.20    1.30
   3  -1  -4    6.50    0.40
   3  -1  -4    7.50    1.80
   3  -1  -4    6.50    1.40
   3  -1  -4    5.10    1.30
  -3   1   4    6.00    1.20
  -3   1   4    7.10    1.20
  -3   1   4    6.80    1.50
   2  -1  -4  305.97   13.10
   2  -1  -4  311.57   12.30
   2  -1  -4  283.67   15.20
   2  -1  -4  308.57   12.90
   2  -1  -4  302.17   17.20
  -2   1   4  297.37   11.80
  -2   1   4  318.57   15.30
   1  -1  -4 1541.15   75.29
   1  -1  -4 1612.04   64.79
   1  -1  -4 1668.83   60.79
  -1   1   4 1317.27   75.29
  -1   1   4 1583.64   58.79
  -1   1   4 1553.34   64.89
   0  -1  -4 1971.10   81.09
   0  -1  -4 2006.40  100.29
   0  -1  -4 2095.99  119.79
   0  -1  -4 2017.00  100.49
   0  -1  -4 2074.19   78.29
   0  -1  -4 2365.36  115.99
   0  -1  -4 2158.88   86.39
   0  -1  -4 1969.70   86.39
   0   1   4 2153.28  100.49
   0   1   4 2039.80  100.89
   0   1   4 1987.50   86.69
   0   1   4 1994.00  121.29
   0   1   4 1936.91   78.49
   0   1   4 2192.78   80.99
   0   1   4 1951.10  115.69
   0   1   4 2069.19  119.79
  -1  -1  -4  344.37   19.80
  -1  -1  -4  324.67   13.30
  -1  -1  -4  332.97   12.80
  -1  -1  -4  338.47   14.20
  -1  -1  -4  330.57   14.20
  -1  -1  -4  320.37   16.40
   1   1   4  346.57   13.30
   1   1   4  354.56   14.20
   1   1   4  322.97   19.00
   1   1   4  328.67   14.10
  -2  -1  -4   61.19    3.10
  -2  -1  -4   65.09    3.40
  -2  -1  -4   67.79    3.30
   2   1   4   63.19    3.20
   2   1   4   62.79    3.30
   2   1   4   71.59    3.10
   2   1   4   73.19    2.90
  -3  -1  -4  463.25   19.50
  -3  -1  -4  470.35   19.50
  -3  -1  -4  440.06   20.40
  -3  -1  -4  460.55   21.10
  -3  -1  -4  471.15   19.70
   3   1   4  443.16   20.60
   3   1   4  460.15   19.40
   3   1   4  456.05   19.60
   3   1   4  460.35   19.50
  -4  -1  -4  132.49    6.40
  -4  -1  -4  137.19    6.70
  -4  -1  -4  136.09    5.30
  -4  -1  -4  129.89    6.00
   4   1   4  124.99    6.70
   4   1   4  132.49    5.90
   4   1   4  131.89    6.50
  -5  -1  -4   15.10    1.30
  -5  -1  -4   14.80    2.40
  -5  -1  -4   15.20    1.60
   5   1   4   15.30    1.40
   5   1   4   17.30    1.40
   5   1   4   10.90    2.00
  -6  -1  -4    6.70    2.70
   6   1   4    7.60    2.90
  -7  -1  -4    2.20    3.00
  -7  -1  -4    1.50    2.90
   7   1   4    3.10    3.30
   7  -2  -4   -1.00    3.30
  -7   2   4   -3.40    4.40
   6  -2  -4   -2.70    3.50
   6  -2  -4    1.30    2.40
  -6   2   4   -4.20    3.50
  -6   2   4    0.20    2.30
  -6   2   4   -2.40    2.00
   5  -2  -4   11.90    2.20
   5  -2  -4    9.70    3.10
   5  -2  -4   12.30    2.50
  -5   2   4   11.60    3.00
  -5   2   4   11.00    1.90
  -5   2   4   14.70    2.30
   4  -2  -4  201.18   11.60
   4  -2  -4  196.88    9.80
   4  -2  -4  197.18    8.30
  -4   2   4  191.58   10.50
  -4   2   4  202.58    8.10
  -4   2   4  185.28    8.90
  -4   2   4  181.58    8.80
   3  -2  -4  289.87   14.20
   3  -2  -4  314.07   17.70
   3  -2  -4  311.17   12.50
  -3   2   4  317.47   13.60
  -3   2   4  303.47   15.60
  -3   2   4  310.27   12.10
  -3   2   4  297.77   13.40
   2  -2  -4  116.69    6.80
   2  -2  -4  112.99    4.90
   2  -2  -4  114.39    4.90
   2  -2  -4  115.39    5.30
  -2   2   4  112.79    5.20
  -2   2   4  112.09    7.10
  -2   2   4  109.29    4.70
  -2   2   4  114.39    6.10
   1  -2  -4    4.90    0.70
   1  -2  -4    4.90    0.60
  -1   2   4    5.00    0.80
  -1   2   4    5.00    0.50
  -1   2   4    3.80    0.90
  -1   2   4    6.10    0.70
  -1   2   4    4.30    0.80
  -1   2   4    5.20    0.60
   0  -2  -4   93.39    4.20
   0  -2  -4  102.69    6.10
   0  -2  -4  109.09    5.80
   0  -2  -4  106.79    6.20
   0  -2  -4   92.29    4.50
   0   2   4   94.49    6.20
   0   2   4   95.39    5.80
   0   2   4   95.29    6.10
   0   2   4  105.49    5.30
   0   2   4  101.99    4.50
   0   2   4  107.09    5.10
  -1  -2  -4  341.87   20.90
  -1  -2  -4  338.77   14.20
  -1  -2  -4  337.77   15.20
  -1  -2  -4  360.16   21.10
  -1  -2  -4  359.66   15.10
   1   2   4  349.57   15.00
   1   2   4  354.86   21.10
   1   2   4  367.76   15.40
   1   2   4  368.76   15.20
   1   2   4  378.46   14.20
  -2  -2  -4   75.39    4.00
  -2  -2  -4   78.89    4.00
  -2  -2  -4   72.39    3.80
  -2  -2  -4   77.59    3.70
  -2  -2  -4   79.69    3.70
   2   2   4   86.69    3.40
   2   2   4   83.49    3.80
   2   2   4   80.19    3.70
  -3  -2  -4   57.89    3.00
  -3  -2  -4   47.30    3.10
  -3  -2  -4   53.79    2.80
  -3  -2  -4   54.79    2.90
   3   2   4   54.09    2.60
   3   2   4   50.69    3.10
   3   2   4   51.39    3.00
   3   2   4   52.69    2.60
  -4  -2  -4   58.09    3.10
  -4  -2  -4   57.49    3.40
  -4  -2  -4   57.59    2.70
  -4  -2  -4   61.59    3.20
   4   2   4   57.49    2.90
   4   2   4   56.89    3.00
   4   2   4   56.19    3.60
   4   2   4   54.89    3.60
  -5  -2  -4  157.88    7.10
  -5  -2  -4  151.98    8.10
  -5  -2  -4  152.78    7.70
  -5  -2  -4  160.78    6.50
   5   2   4  154.78    8.10
   5   2   4  161.28    7.10
  -6  -2  -4   40.10    3.90
   6   2   4   35.90    3.70
  -7  -2  -4   -0.30    3.10
   7   2   4    3.20    3.10
   7  -3  -4    2.70    4.60
  -7   3   4   -5.00    4.60
   6  -3  -4    6.40    3.40
   6  -3  -4    1.20    2.30
   6  -3  -4   -4.00    3.70
  -6   3   4    2.30    3.90
  -6   3   4    0.20    2.40
  -6   3   4    1.70    2.10
   5  -3  -4   -0.60    1.90
   5  -3  -4    3.80    2.50
   5  -3  -4   -3.40    2.90
  -5   3   4   -1.60    1.80
  -5   3   4   -0.50    2.20
  -5   3   4   -1.50    2.60
  -5   3   4   -1.40    2.90
   4  -3  -4   -1.40    1.50
   4  -3  -4    1.10    1.90
   4  -3  -4   -1.50    1.60
  -4   3   4   -0.30    1.40
  -4   3   4   -0.50    1.60
  -4   3   4    1.40    1.70
  -4   3   4    0.70    2.10
   3  -3  -4   82.59    5.30
   3  -3  -4   75.39    3.80
   3  -3  -4   79.99    3.80
   3  -3  -4   77.09    4.80
  -3   3   4   81.99    5.70
  -3   3   4   83.59    4.90
  -3   3   4   76.09    4.10
  -3   3   4   81.89    5.10
  -3   3   4   79.49    3.70
   2  -3  -4  440.46   21.20
   2  -3  -4  460.65   19.80
   2  -3  -4  491.65   20.60
   2  -3  -4  482.05   18.80
   2  -3  -4  490.85   26.80
  -2   3   4  481.65   19.80
  -2   3   4  458.05   27.70
  -2   3   4  466.85   18.20
  -2   3   4  462.75   23.40
  -2   3   4  458.85   20.10
   1  -3  -4  170.08    7.10
   1  -3  -4  174.88    7.40
  -1   3   4  168.68    7.60
  -1   3   4  153.38    8.90
  -1   3   4  183.68   10.50
  -1   3   4  181.68    7.40
  -1   3   4  160.78    6.80
  -1   3   4  179.18   10.40
   0  -3  -4    3.50    0.90
   0  -3  -4    4.70    0.90
   0  -3  -4    5.40    0.60
   0  -3  -4    5.90    0.90
   0  -3  -4    5.60    0.80
   0   3   4    5.80    0.70
   0   3   4    4.80    0.80
   0   3   4    3.40    0.90
   0   3   4    3.90    0.90
   0   3   4    4.10    0.90
  -1  -3  -4  453.45   27.20
  -1  -3  -4  448.16   20.20
  -1  -3  -4  434.76   19.50
  -1  -3  -4  460.25   26.90
   1   3   4  480.55   19.80
   1   3   4  480.35   22.30
   1   3   4  476.25   22.30
   1   3   4  482.95   19.60
   1   3   4  453.75   19.20
   1   3   4  439.66   27.20
   1   3   4  468.25   22.60
   1   3   4  429.66   26.80
  -2  -3  -4 1392.16   58.29
  -2  -3  -4 1358.76   60.49
  -2  -3  -4 1342.77   67.49
  -2  -3  -4 1383.56   63.39
  -2  -3  -4 1415.56   80.69
   2   3   4 1411.56   57.69
   2   3   4 1405.26   59.19
  -3  -3  -4  365.96   21.70
  -3  -3  -4  367.66   17.00
  -3  -3  -4  366.06   15.70
  -3  -3  -4  350.86   16.40
  -3  -3  -4  372.86   18.00
   3   3   4  369.56   15.70
   3   3   4  369.46   15.60
   3   3   4  369.26   15.90
   3   3   4  358.46   16.50
  -4  -3  -4  105.79    4.90
  -4  -3  -4  102.09    5.50
  -4  -3  -4   96.39    5.20
   4   3   4   99.49    5.30
   4   3   4  106.49    5.20
   4   3   4   98.79    4.70
   4   3   4  102.69    4.80
  -5  -3  -4   35.50    2.30
  -5  -3  -4   37.50    2.80
  -5  -3  -4   36.30    3.30
  -5  -3  -4   36.70    2.50
   5   3   4   37.80    3.20
   5   3   4   35.50    2.50
  -6  -3  -4    2.00    2.60
  -6  -3  -4    0.00    1.40
  -6  -3  -4    1.80    1.70
   6   3   4    0.30    1.50
   6   3   4    2.20    2.60
  -7  -3  -4   -0.30    3.20
   7   3   4   -0.90    3.10
   6  -4  -4    1.70    2.60
   6  -4  -4    4.80    3.90
   6  -4  -4   -2.00    4.00
  -6   4   4    1.80    2.30
  -6   4   4    3.90    4.10
  -6   4   4    3.60    2.70
   5  -4  -4   15.60    3.60
   5  -4  -4   27.80    2.60
   5  -4  -4   32.60    4.10
  -5   4   4   23.10    2.70
  -5   4   4   22.80    3.70
  -5   4   4   23.70    3.40
  -5   4   4   22.70    2.40
   4  -4  -4   30.20    3.40
   4  -4  -4   21.50    3.20
   4  -4  -4   26.00    2.30
  -4   4   4   21.00    3.20
  -4   4   4   25.50    3.30
  -4   4   4   24.10    2.20
  -4   4   4   25.50    2.40
   3  -4  -4    7.70    0.70
   3  -4  -4    4.90    2.00
   3  -4  -4    7.70    2.10
   3  -4  -4    7.20    1.50
  -3   4   4    6.80    0.70
  -3   4   4    7.30    1.40
  -3   4   4    5.30    1.60
  -3   4   4    6.20    1.90
  -3   4   4    6.10    1.50
   2  -4  -4    1.70    0.40
   2  -4  -4    1.90    1.70
   2  -4  -4    4.30    1.20
   2  -4  -4    1.80    1.10
   2  -4  -4    1.00    0.80
  -2   4   4    1.60    1.20
  -2   4   4    1.50    1.30
  -2   4   4    1.50    0.90
  -2   4   4    2.80    1.00
  -2   4   4    1.00    1.10
   1  -4  -4   -0.70    0.80
   1  -4  -4    0.70    0.70
   1  -4  -4   -2.40    0.60
  -1   4   4   -1.40    1.30
  -1   4   4   -0.20    1.00
  -1   4   4   -0.80    0.90
  -1   4   4    0.50    0.90
   0  -4  -4   34.30    1.90
   0  -4  -4   35.90    1.80
   0  -4  -4   36.90    2.10
   0  -4  -4   32.80    1.90
   0  -4  -4   26.40    2.50
   0   4   4   33.20    2.30
   0   4   4   29.60    2.70
   0   4   4   32.90    1.80
   0   4   4   30.20    2.70
  -1  -4  -4  342.67   20.50
  -1  -4  -4  360.26   15.40
  -1  -4  -4  327.87   14.90
   1   4   4  360.06   15.00
   1   4   4  358.66   17.30
   1   4   4  345.17   20.50
   1   4   4  352.76   15.20
   1   4   4  338.57   20.80
  -2  -4  -4  922.31   51.19
  -2  -4  -4  887.71   38.40
  -2  -4  -4  849.32   37.00
  -2  -4  -4  814.92   40.20
   2   4   4  910.21   42.70
   2   4   4  869.31   51.79
   2   4   4  871.31   37.60
   2   4   4  882.01   36.60
  -3  -4  -4   89.19    4.40
  -3  -4  -4   83.19    4.20
  -3  -4  -4   87.79    5.70
  -3  -4  -4   82.39    4.50
  -3  -4  -4   84.49    4.60
   3   4   4   92.89    4.30
   3   4   4   82.79    4.20
  -4  -4  -4   71.69    4.10
  -4  -4  -4   64.79    3.40
  -4  -4  -4   67.39    3.90
   4   4   4   67.69    3.80
   4   4   4   63.49    3.50
   4   4   4   61.59    3.90
   4   4   4   63.39    3.60
  -5  -4  -4   21.20    1.90
  -5  -4  -4   14.80    2.60
  -5  -4  -4   18.00    1.80
  -5  -4  -4   17.10    2.00
   5   4   4   17.10    1.80
   5   4   4   17.80    2.40
  -6  -4  -4   10.30    3.00
  -6  -4  -4    9.20    1.60
  -6  -4  -4    6.40    2.10
   6   4   4    5.90    1.70
   6   4   4    9.80    2.70
  -7  -4  -4   32.30    4.40
   7   4   4   33.90    4.00
   6  -5  -4   -2.70    3.10
   6  -5  -4    1.50    4.00
  -6   5   4   -0.60    3.30
   5  -5  -4    3.50    2.10
   5  -5  -4    1.50    3.30
   5  -5  -4   -4.30    3.20
  -5   5   4   -1.40    2.30
  -5   5   4    1.80    3.50
   4  -5  -4   18.90    3.70
   4  -5  -4   14.60    2.50
   4  -5  -4   16.10    2.20
  -4   5   4   13.60    3.10
  -4   5   4   16.50    2.20
  -4   5   4   15.70    3.10
   3  -5  -4   78.69    5.70
   3  -5  -4   83.99    4.90
   3  -5  -4   67.49    3.80
  -3   5   4   72.09    5.50
  -3   5   4   72.89    5.20
  -3   5   4   76.49    4.10
  -3   5   4   68.69    5.40
   2  -5  -4   -2.30    1.40
   2  -5  -4    3.90    1.60
   2  -5  -4    0.60    1.20
   2  -5  -4    0.60    0.90
  -2   5   4    1.80    1.40
  -2   5   4    0.60    1.70
  -2   5   4    0.50    1.20
  -2   5   4    0.80    1.50
   1  -5  -4   25.20    1.90
   1  -5  -4   27.90    1.70
   1  -5  -4   26.20    1.30
   1  -5  -4   27.40    2.60
  -1   5   4   21.70    2.40
  -1   5   4   24.10    2.50
  -1   5   4   24.50    2.40
  -1   5   4   24.90    1.90
   0  -5  -4   14.40    1.50
   0  -5  -4   16.10    1.90
   0  -5  -4   16.20    1.30
   0  -5  -4   16.50    1.10
   0   5   4   14.40    2.00
   0   5   4   14.80    1.90
   0   5   4   17.60    1.50
   0   5   4   16.40    1.30
   0   5   4   14.90    1.90
  -1  -5  -4  313.57   13.90
  -1  -5  -4  308.97   13.50
  -1  -5  -4  303.37   18.60
   1   5   4  291.77   15.50
   1   5   4  319.97   13.60
   1   5   4  319.27   15.70
   1   5   4  319.97   18.90
   1   5   4  325.07   18.70
   1   5   4  317.17   13.80
  -2  -5  -4  258.57   14.40
  -2  -5  -4  230.98   11.50
  -2  -5  -4  238.48   10.50
  -2  -5  -4  237.78   10.90
   2   5   4  237.38   11.80
   2   5   4  241.98   14.60
   2   5   4  237.28   10.30
   2   5   4  234.78   10.70
   2   5   4  235.88   14.40
  -3  -5  -4  644.74   36.80
  -3  -5  -4  621.14   26.60
  -3  -5  -4  630.54   29.00
  -3  -5  -4  638.04   30.60
  -3  -5  -4  600.54   27.70
   3   5   4  607.54   37.30
   3   5   4  626.84   30.60
   3   5   4  639.04   27.10
   3   5   4  618.54   26.30
  -4  -5  -4  320.07   14.80
  -4  -5  -4  314.27   15.30
  -4  -5  -4  332.87   14.10
   4   5   4  323.17   14.10
   4   5   4  316.17   14.20
   4   5   4  330.97   14.80
   4   5   4  314.17   14.00
  -5  -5  -4   16.60    2.10
  -5  -5  -4   13.50    2.60
  -5  -5  -4   15.20    2.10
   5   5   4   16.00    2.40
   5   5   4   18.30    2.00
   5   5   4   17.70    2.00
  -6  -5  -4    0.70    2.10
  -6  -5  -4    3.20    1.90
  -6  -5  -4   -0.30    1.70
   6   5   4    0.30    2.40
   6   5   4    1.60    1.80
  -7  -5  -4   11.30    3.80
   7   5   4   10.00    3.20
   6  -6  -4    2.70    5.40
   6  -6  -4   -1.10    4.50
  -6   6   4   -1.70    4.50
  -6   6   4   -4.60    4.20
   5  -6  -4    3.20    2.50
   5  -6  -4    1.80    2.70
   5  -6  -4    6.60    4.60
  -5   6   4   -0.90    2.50
  -5   6   4    3.90    2.30
  -5   6   4   -0.80    2.80
   4  -6  -4    3.10    2.70
   4  -6  -4    5.30    1.90
   4  -6  -4    6.90    3.60
  -4   6   4    0.50    2.90
  -4   6   4    4.10    1.90
  -4   6   4    1.90    2.70
  -4   6   4    7.00    3.00
   3  -6  -4   22.80    2.20
   3  -6  -4   19.50    3.50
   3  -6  -4   24.00    2.80
  -3   6   4   18.00    2.80
  -3   6   4   16.00    2.80
  -3   6   4   20.60    2.20
  -3   6   4   19.90    3.10
   2  -6  -4   10.90    1.50
   2  -6  -4   13.90    1.70
   2  -6  -4    7.30    2.20
   2  -6  -4   12.60    2.00
  -2   6   4   10.90    1.90
  -2   6   4    9.90    2.20
  -2   6   4   13.60    1.70
  -2   6   4   12.60    2.10
   1  -6  -4  109.49    4.70
   1  -6  -4  108.39    4.70
   1  -6  -4  116.59    7.30
   1  -6  -4  113.89    5.10
  -1   6   4  111.69    5.20
  -1   6   4   98.29    7.20
  -1   6   4  105.09    6.10
  -1   6   4   93.69    7.30
   0  -6  -4 1139.39   49.50
   0  -6  -4 1176.28   66.59
   0  -6  -4 1123.19   47.90
   0   6   4 1188.18   66.69
   0   6   4 1099.69   48.00
   0   6   4 1209.68   67.49
   0   6   4 1065.79   55.79
   0   6   4 1089.49   48.70
  -1  -6  -4 1367.66   57.99
  -1  -6  -4 1397.86   59.99
  -1  -6  -4 1251.57   80.29
   1   6   4 1451.45   81.39
   1   6   4 1360.96   58.09
   1   6   4 1350.26   58.89
   1   6   4 1373.56   67.39
   1   6   4 1389.66   67.19
   1   6   4 1450.05   80.39
  -2  -6  -4   49.00    2.70
  -2  -6  -4   52.59    3.60
  -2  -6  -4   42.60    2.80
  -2  -6  -4   42.90    3.00
   2   6   4   46.00    3.60
   2   6   4   50.49    2.60
   2   6   4   44.50    3.60
   2   6   4   47.60    2.40
   2   6   4   44.30    2.80
  -3  -6  -4    5.70    1.20
  -3  -6  -4    7.00    0.90
  -3  -6  -4    4.10    1.50
  -3  -6  -4    6.20    1.70
   3   6   4    5.30    0.90
   3   6   4    5.30    1.20
   3   6   4    3.80    1.40
   3   6   4    4.30    1.50
  -4  -6  -4    6.20    1.60
  -4  -6  -4    3.50    1.90
  -4  -6  -4    6.50    1.80
   4   6   4    6.80    1.70
   4   6   4    7.20    1.60
   4   6   4    5.70    1.20
   4   6   4    7.90    1.50
  -5  -6  -4   21.70    2.20
  -5  -6  -4   20.60    2.50
  -5  -6  -4   22.40    2.50
   5   6   4   22.30    2.20
   5   6   4   23.80    2.40
   5   6   4   22.90    2.50
  -6  -6  -4   22.70    2.30
  -6  -6  -4   21.30    2.80
  -6  -6  -4   21.20    3.50
   6   6   4   23.90    2.90
   6   6   4   23.50    2.50
  -7  -6  -4    2.90    3.50
  -7  -6  -4   -2.50    2.00
   7   6   4    1.30    2.10
   7   6   4   -2.70    2.80
   6  -7  -4    3.60    4.60
   6  -7  -4    2.40    5.70
  -6   7   4   -1.00    4.60
  -6   7   4    4.00    5.00
   5  -7  -4    3.30    2.30
   5  -7  -4    0.40    3.60
   5  -7  -4   -5.00    4.60
  -5   7   4   -3.40    4.00
  -5   7   4   -1.70    3.70
   4  -7  -4   17.40    2.30
   4  -7  -4   23.40    4.80
   4  -7  -4   13.90    3.20
  -4   7   4   10.70    3.60
  -4   7   4   13.80    3.60
  -4   7   4   13.90    2.40
  -4   7   4   11.50    3.40
   3  -7  -4   -4.80    3.10
   3  -7  -4    0.30    1.80
   3  -7  -4   -1.00    1.60
  -3   7   4    0.00    2.50
  -3   7   4   -0.40    2.30
  -3   7   4   -1.40    2.40
  -3   7   4    4.80    2.00
   2  -7  -4    7.90    1.50
   2  -7  -4    7.80    1.90
   2  -7  -4    9.00    1.70
   2  -7  -4    3.50    2.70
  -2   7   4    6.90    2.10
  -2   7   4    6.50    2.30
  -2   7   4    3.70    2.20
  -2   7   4    7.20    1.70
   1  -7  -4    0.40    1.10
   1  -7  -4   -0.70    1.20
  -1   7   4    0.50    1.80
  -1   7   4    1.10    1.00
  -1   7   4   -0.20    1.70
  -1   7   4    0.60    1.30
  -1   7   4   -0.50    1.60
   0  -7  -4  131.19    6.50
   0  -7  -4  152.18    9.30
   0  -7  -4  140.89    6.50
   0   7   4  158.18    9.60
   0   7   4  135.09    6.80
   0   7   4  133.39    6.70
   0   7   4  145.09    8.00
   0   7   4  150.18    9.50
  -1  -7  -4   91.59    4.40
  -1  -7  -4   80.39    6.00
  -1  -7  -4   87.69    4.40
   1   7   4   84.69    5.40
   1   7   4   85.99    4.90
   1   7   4   91.19    4.60
   1   7   4   91.09    4.60
   1   7   4   97.19    6.40
   1   7   4   94.89    6.40
  -2  -7  -4  783.62   44.50
  -2  -7  -4  738.03   35.00
  -2  -7  -4  740.23   32.10
  -2  -7  -4  743.73   33.20
   2   7   4  723.53   31.50
   2   7   4  799.82   37.00
   2   7   4  787.12   44.50
   2   7   4  756.72   45.00
   2   7   4  719.53   32.70
  -3  -7  -4  521.05   25.20
  -3  -7  -4  548.85   23.10
  -3  -7  -4  543.05   24.00
   3   7   4  538.75   32.30
   3   7   4  527.05   26.30
   3   7   4  531.25   23.50
   3   7   4  544.95   22.60
  -4  -7  -4    0.30    1.90
  -4  -7  -4    0.60    1.70
  -4  -7  -4    2.90    1.90
   4   7   4    0.70    1.10
   4   7   4    1.90    1.60
   4   7   4    1.80    1.80
   4   7   4    4.30    1.30
  -5  -7  -4    9.50    2.20
  -5  -7  -4    5.60    2.50
  -5  -7  -4    8.20    2.30
   5   7   4    6.90    2.00
   5   7   4    8.40    2.00
  -6  -7  -4   13.80    3.40
  -6  -7  -4   15.90    2.50
  -6  -7  -4   16.80    2.80
  -6  -7  -4   18.90    2.40
   6   7   4   15.20    2.40
   6   7   4   15.70    2.40
  -7  -7  -4   -0.80    2.20
  -7  -7  -4    1.60    2.60
  -7  -7  -4    2.70    3.70
   7   7   4    5.10    2.40
   5  -8  -4   -0.20    5.50
   5  -8  -4    7.30    3.80
  -5   8   4    7.50    3.50
  -5   8   4    1.70    4.20
   4  -8  -4    2.10    4.60
   4  -8  -4    8.30    2.30
   4  -8  -4    6.30    3.00
  -4   8   4    4.50    2.90
  -4   8   4    6.00    3.50
  -4   8   4    8.60    2.60
   3  -8  -4    3.40    2.20
   3  -8  -4   -8.00    3.60
   3  -8  -4    3.80    2.40
  -3   8   4    1.10    2.70
  -3   8   4    0.20    2.70
  -3   8   4    1.50    2.00
  -3   8   4    0.90    2.60
   2  -8  -4   32.30    3.80
   2  -8  -4   32.60    2.70
   2  -8  -4   43.50    3.20
  -2   8   4   30.90    3.30
  -2   8   4   26.60    3.50
  -2   8   4   32.70    2.60
  -2   8   4   35.70    2.80
  -2   8   4   20.10    3.00
   1  -8  -4  206.88   11.40
   1  -8  -4  201.48    9.20
  -1   8   4  202.28    9.30
  -1   8   4  204.08   11.00
  -1   8   4  198.08   13.00
  -1   8   4  212.18    9.50
  -1   8   4  189.88   13.20
   0  -8  -4  110.69    5.50
   0  -8  -4  117.39    5.90
   0   8   4  108.59    5.80
   0   8   4  132.09    8.50
   0   8   4  138.19    7.20
   0   8   4  135.39    8.60
   0   8   4  110.09    5.90
  -1  -8  -4   58.79    3.00
  -1  -8  -4   52.99    3.80
  -1  -8  -4   50.99    3.40
   1   8   4   40.40    3.60
   1   8   4   56.69    3.20
   1   8   4   51.29    4.80
   1   8   4   54.19    3.50
   1   8   4   49.99    4.80
   1   8   4   59.09    3.60
  -2  -8  -4    7.30    1.50
  -2  -8  -4    3.70    1.40
  -2  -8  -4    2.10    1.80
   2   8   4    5.10    1.90
   2   8   4    4.70    1.90
   2   8   4    3.70    1.70
   2   8   4    5.30    1.30
   2   8   4    4.60    1.00
  -3  -8  -4    0.50    2.00
  -3  -8  -4    0.20    1.70
  -3  -8  -4    3.00    1.80
   3   8   4    2.50    1.70
   3   8   4    2.30    1.80
   3   8   4    0.30    1.00
   3   8   4   -0.50    1.70
   3   8   4    1.20    1.00
  -4  -8  -4   43.50    3.50
  -4  -8  -4   39.70    3.70
  -4  -8  -4   43.10    3.40
   4   8   4   42.10    2.80
   4   8   4   42.70    4.00
   4   8   4   49.20    2.90
   4   8   4   40.30    3.30
   4   8   4   40.40    3.40
  -5  -8  -4    1.20    1.80
  -5  -8  -4   -1.00    1.90
  -5  -8  -4    1.50    2.10
   5   8   4    3.50    1.60
   5   8   4    4.10    2.20
   5   8   4    1.90    2.00
  -6  -8  -4    9.10    3.40
  -6  -8  -4   11.20    2.70
  -6  -8  -4   11.30    2.50
  -6  -8  -4   14.70    3.00
   6   8   4   13.40    2.60
   6   8   4   12.80    2.60
  -7  -8  -4    3.30    2.70
  -7  -8  -4    4.50    3.00
  -7  -8  -4    5.40    3.00
   7   8   4    8.00    2.80
   5  -9  -4    6.00    6.50
   5  -9  -4   20.40    4.30
  -5   9   4   11.60    5.00
  -5   9   4    7.30    4.60
   4  -9  -4   12.50    3.40
   4  -9  -4    0.70    5.50
  -4   9   4    9.70    3.90
  -4   9   4   11.40    2.60
  -4   9   4    2.10    3.70
  -4   9   4   11.80    2.80
   3  -9  -4   -2.40    4.30
   3  -9  -4    4.30    2.50
  -3   9   4    6.10    2.40
  -3   9   4    4.00    2.40
  -3   9   4   -3.50    2.90
  -3   9   4    2.80    2.20
  -3   9   4    2.80    3.10
   2  -9  -4    2.10    2.00
   2  -9  -4    2.20    3.40
  -2   9   4    2.30    2.00
  -2   9   4   -0.10    1.90
  -2   9   4   -2.20    2.20
  -2   9   4   -2.40    2.40
  -2   9   4    0.00    1.80
   1  -9  -4   42.60    3.30
   1  -9  -4   45.00    3.00
   1  -9  -4   53.79    3.50
  -1   9   4   46.30    3.00
  -1   9   4   47.10    4.50
  -1   9   4   46.40    4.90
  -1   9   4   55.59    4.40
  -1   9   4   45.70    3.60
   0  -9  -4  108.09    5.80
   0  -9  -4  105.99    5.30
   0   9   4  124.69    7.00
   0   9   4  105.99    5.80
   0   9   4  128.29    8.40
   0   9   4  103.39    5.90
   0   9   4  120.49    8.10
  -1  -9  -4  119.29    5.70
  -1  -9  -4  116.49    6.00
  -1  -9  -4  117.89    6.30
   1   9   4  116.89    5.90
   1   9   4  118.49    6.00
   1   9   4  107.89    8.40
   1   9   4  134.09    6.60
   1   9   4  108.89    7.00
   1   9   4  102.09    8.50
  -2  -9  -4   76.29    4.30
  -2  -9  -4   76.49    4.20
  -2  -9  -4   75.49    5.00
   2   9   4   77.09    4.70
   2   9   4   75.59    3.60
   2   9   4   73.39    4.70
   2   9   4   76.69    5.80
   2   9   4   82.99    6.30
  -3  -9  -4    3.20    2.30
  -3  -9  -4    4.40    1.90
  -3  -9  -4    3.80    2.10
   3   9   4    5.10    1.40
   3   9   4    7.00    1.10
   3   9   4    3.50    2.00
   3   9   4    4.70    2.10
   3   9   4    5.20    2.10
  -4  -9  -4    4.90    1.80
  -4  -9  -4    4.40    2.20
  -4  -9  -4    5.20    2.00
   4   9   4    2.50    2.10
   4   9   4    5.40    2.40
   4   9   4    1.60    2.20
   4   9   4    7.40    1.50
  -5  -9  -4   26.10    3.50
  -5  -9  -4   23.00    2.90
  -5  -9  -4   23.70    2.90
   5   9   4   23.90    2.70
   5   9   4   26.20    3.10
  -6  -9  -4   11.80    3.60
  -6  -9  -4   11.80    2.70
  -6  -9  -4   18.00    3.20
  -6  -9  -4   16.40    2.90
   6   9   4   17.20    3.00
   6   9   4   16.10    2.80
  -7  -9  -4   14.70    3.20
  -7  -9  -4    3.30    4.10
  -7  -9  -4   12.50    3.50
   7   9   4   14.40    3.00
   4 -10  -4   -9.00    5.70
   4 -10  -4    0.80    3.20
  -4  10   4   -1.10    3.80
  -4  10   4    4.80    4.10
   3 -10  -4    0.80    4.50
   3 -10  -4    2.40    2.50
  -3  10   4    2.00    2.60
  -3  10   4   -2.30    3.20
  -3  10   4    4.80    2.70
  -3  10   4    4.60    3.40
   2 -10  -4   36.50    3.00
   2 -10  -4   34.80    4.90
  -2  10   4   34.70    3.10
  -2  10   4   21.60    3.50
  -2  10   4   24.90    3.50
  -2  10   4   33.40    3.20
  -2  10   4   36.00    3.90
   1 -10  -4    9.10    2.20
   1 -10  -4   14.40    1.90
  -1  10   4   11.20    2.30
  -1  10   4   12.20    2.90
  -1  10   4   11.60    2.70
  -1  10   4    8.10    2.90
  -1  10   4    9.00    2.20
   0 -10  -4   22.10    2.60
   0 -10  -4   21.80    1.80
   0  10   4   22.70    2.60
   0  10   4   26.10    3.70
   0  10   4   20.20    2.60
   0  10   4   24.70    3.10
   0  10   4   22.90    3.40
  -1 -10  -4   39.50    3.50
  -1 -10  -4   37.60    3.30
  -1 -10  -4   35.00    2.80
   1  10   4   42.70    3.80
   1  10   4   40.00    4.50
   1  10   4   48.90    3.50
   1  10   4   43.00    4.60
   1  10   4   39.30    3.20
  -2 -10  -4    0.00    2.10
  -2 -10  -4    0.80    1.60
  -2 -10  -4    1.90    1.70
   2  10   4   -0.70    2.40
   2  10   4    2.10    0.90
   2  10   4    1.80    2.00
   2  10   4   -2.60    1.70
   2  10   4    0.20    2.40
  -3 -10  -4   12.70    2.40
  -3 -10  -4   13.00    2.10
  -3 -10  -4   10.50    2.90
   3  10   4   17.40    2.00
   3  10   4   11.00    2.80
   3  10   4   12.10    2.60
   3  10   4   13.70    2.90
  -4 -10  -4   79.79    5.60
  -4 -10  -4   92.69    5.40
  -4 -10  -4   78.89    6.10
   4  10   4   78.99    5.10
   4  10   4   88.09    5.10
   4  10   4   86.29    5.80
   4  10   4   98.69    7.50
  -5 -10  -4   67.99    5.20
  -5 -10  -4   58.29    4.90
  -5 -10  -4   65.79    5.40
   5  10   4   69.19    5.30
   5  10   4   61.69    5.00
  -6 -10  -4    5.90    2.80
  -6 -10  -4    3.90    2.70
  -6 -10  -4    8.90    3.40
   6  10   4    5.00    2.80
   6  10   4    5.90    2.90
  -7 -10  -4   -2.30    4.00
  -7 -10  -4    3.40    3.60
  -7 -10  -4    2.20    3.00
   7  10   4    0.30    3.00
   4 -11  -4   -3.90    5.80
   4 -11  -4    2.30    3.20
  -4  11   4    1.30    4.00
  -4  11   4    6.50    4.40
   3 -11  -4    7.80    5.40
   3 -11  -4    2.20    2.90
  -3  11   4   -0.30    3.50
  -3  11   4    0.80    3.50
  -3  11   4    3.10    2.50
  -3  11   4    1.00    2.50
   2 -11  -4    3.40    2.10
   2 -11  -4    3.60    3.20
  -2  11   4    4.20    2.50
  -2  11   4    0.70    2.40
  -2  11   4   -1.10    2.90
  -2  11   4    0.40    2.30
   1 -11  -4    8.00    1.90
  -1  11   4    5.60    3.10
  -1  11   4    5.10    3.10
  -1  11   4    3.80    2.30
  -1  11   4    3.40    2.10
  -1  11   4    4.00    2.40
   0 -11  -4    1.30    2.30
   0 -11  -4    4.30    2.40
   0  11   4    1.90    2.90
   0  11   4    2.60    2.20
   0  11   4    7.80    2.20
   0  11   4    0.60    2.20
   0  11   4    2.00    2.50
   0  11   4    4.40    2.80
  -1 -11  -4    2.20    1.80
  -1 -11  -4    4.00    2.40
  -1 -11  -4   -1.50    1.50
   1  11   4   -2.80    2.70
   1  11   4    5.10    2.40
   1  11   4   -0.30    2.10
   1  11   4   -2.00    2.80
   1  11   4   -1.40    2.40
  -2 -11  -4   12.50    2.70
  -2 -11  -4   12.80    2.90
  -2 -11  -4   11.90    2.00
   2  11   4    7.40    3.20
   2  11   4    9.70    2.50
   2  11   4   11.20    2.60
   2  11   4    7.60    2.60
  -3 -11  -4    2.90    2.20
  -3 -11  -4    5.90    2.20
  -3 -11  -4    2.30    2.40
   3  11   4    2.60    2.90
   3  11   4    8.00    2.10
   3  11   4    5.10    3.00
   3  11   4    3.20    2.50
  -4 -11  -4    9.30    2.90
  -4 -11  -4    6.40    2.60
  -4 -11  -4    3.80    2.70
   4  11   4   10.00    3.30
   4  11   4    2.60    2.90
   4  11   4    7.10    2.30
   4  11   4   12.00    2.10
  -5 -11  -4   46.00    4.20
  -5 -11  -4   42.80    4.30
  -5 -11  -4   33.10    3.70
   5  11   4   45.90    4.30
   5  11   4   42.90    4.70
   5  11   4   41.10    3.80
  -6 -11  -4   35.20    4.20
  -6 -11  -4   42.30    4.10
  -6 -11  -4   34.00    4.70
   6  11   4   38.20    4.40
   6  11   4   40.50    4.40
   3 -12  -4    3.40    5.70
   3 -12  -4    3.40    2.70
  -3  12   4   -0.40    3.50
  -3  12   4    1.70    4.10
   2 -12  -4    7.40    4.60
   2 -12  -4    6.20    2.20
  -2  12   4    0.70    2.60
  -2  12   4    3.50    3.80
  -2  12   4    0.40    3.20
  -2  12   4    4.90    2.80
   1 -12  -4   22.70    3.70
   1 -12  -4   20.60    3.20
   1 -12  -4   22.80    2.40
  -1  12   4   24.60    3.40
  -1  12   4   25.70    3.60
  -1  12   4   23.20    3.10
  -1  12   4   20.60    4.10
   0 -12  -4   19.90    3.10
   0 -12  -4   18.40    2.10
   0  12   4   18.30    2.90
   0  12   4   18.00    3.30
   0  12   4   14.50    3.80
   0  12   4   22.80    4.10
   0  12   4   26.10    3.20
  -1 -12  -4    0.30    1.90
  -1 -12  -4   -0.50    1.50
  -1 -12  -4    0.70    2.00
   1  12   4    2.90    2.30
   1  12   4   -1.80    2.30
   1  12   4    0.50    2.20
   1  12   4   -3.30    3.20
   1  12   4   -2.10    2.60
  -2 -12  -4   52.39    4.10
  -2 -12  -4   63.49    5.20
  -2 -12  -4   65.89    4.30
   2  12   4   39.70    5.70
   2  12   4   48.80    5.80
   2  12   4   55.59    4.60
   2  12   4   68.89    4.90
  -3 -12  -4  129.79    8.10
  -3 -12  -4  123.79    7.30
  -3 -12  -4  117.79    7.10
   3  12   4  128.29    7.60
   3  12   4  133.39   10.10
   3  12   4  131.19   10.40
   3  12   4  129.39    7.50
  -4 -12  -4   78.69    5.80
  -4 -12  -4   70.59    6.10
  -4 -12  -4   73.79    5.70
   4  12   4   83.69    5.80
   4  12   4   83.89    8.20
   4  12   4   78.79    6.20
  -5 -12  -4    0.40    3.00
  -5 -12  -4   -3.30    2.70
  -5 -12  -4   -2.40    3.20
   5  12   4   -3.70    2.40
   5  12   4    4.90    3.80
   5  12   4   -8.80    3.10
  -6 -12  -4    7.60    3.60
  -6 -12  -4    7.50    4.00
  -6 -12  -4    1.80    4.10
   6  12   4   -4.50    3.30
   6  12   4   -4.00    3.40
   3 -13  -4    7.90    6.20
  -3  13   4   -0.60    3.90
  -3  13   4    6.60    5.00
   2 -13  -4   11.80    5.30
   2 -13  -4    2.50    2.90
  -2  13   4    2.80    3.50
  -2  13   4   -0.10    3.10
  -2  13   4   -1.70    4.00
  -2  13   4    5.90    3.30
   1 -13  -4   12.20    4.40
   1 -13  -4   10.10    2.90
  -1  13   4    7.70    3.30
  -1  13   4    7.80    3.20
  -1  13   4    5.10    2.80
  -1  13   4   11.50    3.30
   0 -13  -4   14.10    2.60
   0  13   4   17.10    3.40
   0  13   4   14.90    3.50
   0  13   4   14.30    3.00
   0  13   4   17.70    3.30
  -1 -13  -4    3.10    2.90
  -1 -13  -4    2.30    2.30
   1  13   4    1.70    2.90
   1  13   4    2.50    2.70
   1  13   4   -0.70    2.70
   1  13   4    4.10    2.80
  -2 -13  -4   -0.50    2.30
  -2 -13  -4   -1.80    1.90
  -2 -13  -4    0.30    2.30
   2  13   4    0.70    2.90
   2  13   4    3.90    2.80
   2  13   4   -3.80    2.80
  -3 -13  -4   28.10    3.30
  -3 -13  -4   35.90    3.60
  -3 -13  -4   29.40    4.30
   3  13   4   22.70    3.50
   3  13   4   20.40    5.10
   3  13   4   27.80    3.80
  -4 -13  -4   43.70    4.60
  -4 -13  -4   41.00    4.30
  -4 -13  -4   42.20    5.00
   4  13   4   37.00    5.70
   4  13   4   38.50    4.50
   4  13   4   47.80    4.70
  -5 -13  -4   59.89    5.10
  -5 -13  -4   45.40    5.70
  -5 -13  -4   52.59    5.20
   5  13   4   55.39    6.60
   5  13   4   53.59    5.30
   5  13   4   49.90    5.30
  -6 -13  -4    3.90    4.70
  -6 -13  -4    4.50    4.20
   6  13   4    2.50    4.00
   6  13   4    3.90    4.10
   2 -14  -4    8.00    3.20
   2 -14  -4    4.00    4.20
  -2  14   4    6.70    4.90
  -2  14   4    3.50    3.70
   1 -14  -4    0.30    3.00
   1 -14  -4    7.00    4.70
  -1  14   4    5.90    3.30
  -1  14   4    1.60    3.00
  -1  14   4    1.20    3.10
  -1  14   4    4.20    3.30
   0 -14  -4    5.20    3.00
   0  14   4    7.50    3.00
   0  14   4    9.00    3.20
   0  14   4    5.00    3.20
   0  14   4    7.00    4.40
  -1 -14  -4   12.00    3.60
   1  14   4   12.10    3.30
   1  14   4   13.90    3.20
   1  14   4    4.40    4.30
   1  14   4   12.60    3.50
  -2 -14  -4   35.60    4.30
   2  14   4   33.80    4.50
   2  14   4   32.70    3.50
   2  14   4   32.60    5.90
  -3 -14  -4   18.70    4.10
  -3 -14  -4   19.50    4.00
  -3 -14  -4   15.80    3.00
   3  14   4   22.00    3.70
   3  14   4   19.40    3.70
   3  14   4   11.30    4.20
  -4 -14  -4    2.00    3.60
  -4 -14  -4   -0.60    3.00
  -4 -14  -4    4.10    3.30
   4  14   4   -2.60    3.60
   4  14   4    1.90    3.40
   4  14   4   -6.00    4.50
  -5 -14  -4    6.00    3.90
  -5 -14  -4    4.20    4.60
   5  14   4    4.20    4.90
   5  14   4    2.40    4.00
   5  14   4    6.60    3.20
   1 -15  -4    4.50    5.20
   1 -15  -4    7.80    3.50
  -1  15   4    1.40    4.80
  -1  15   4   -3.90    3.10
  -1  15   4   -1.90    3.40
  -1  15   4    4.20    3.80
   0 -15  -4    5.60    3.50
   0  15   4    4.00    3.50
   0  15   4   11.20    3.80
   0  15   4    5.40    4.80
   0  15   4    4.80    3.40
  -1 -15  -4    1.90    3.30
   1  15   4    2.60    3.40
   1  15   4   11.00    3.70
   1  15   4    3.80    3.10
   1  15   4    5.70    5.00
  -2 -15  -4    9.50    3.90
   2  15   4    7.10    3.20
   2  15   4   12.30    4.10
   2  15   4    8.80    4.20
  -3 -15  -4    2.40    3.90
  -3 -15  -4   -0.40    2.70
   3  15   4   -5.10    5.00
   3  15   4    2.80    3.50
   3  15   4    9.60    3.70
  -4 -15  -4    9.70    3.60
  -4 -15  -4   10.00    3.60
   4  15   4   17.00    4.30
   4  15   4   -2.50    5.30
   4  15   4   10.00    3.90
   0 -16  -4    4.40    5.10
   0 -16  -4   -0.20    3.70
   0  16   4    1.00    3.90
   0  16   4   -3.70    3.30
   0  16   4   -0.20    3.40
   0  16   4   -3.90    3.70
  -1 -16  -4    3.00    3.80
   1  16   4    3.10    5.30
   1  16   4    2.80    3.60
   1  16   4    1.00    3.80
  -2 -16  -4    5.70    4.00
   2  16   4    4.70    5.60
   2  16   4    1.40    3.50
   2  16   4   11.90    3.60
  -3 -16  -4   10.30    4.50
   3  16   4    5.00    6.30
   3  16   4   14.40    4.10
   3  16   4   19.90    4.20
   3  14  -5    2.60    3.50
   3  14  -5   -5.80    4.10
   3  14  -5   -7.00    5.00
  -3 -14   5   -4.00    3.80
  -3 -14   5    3.60    3.30
   2  14  -5   -5.70    3.70
   2  14  -5   -5.90    2.90
   2  14  -5  -10.60    4.70
  -2 -14   5   -1.10    2.80
  -2 -14   5    3.40    4.00
  -2 -14   5   -0.90    3.80
   1  14  -5    1.40    4.70
   1  14  -5   -2.70    3.90
  -1 -14   5    7.00    4.40
   0  14  -5    0.50    4.00
   0  14  -5    0.40    3.50
   0 -14   5    6.90    5.20
   0 -14   5   -2.10    3.90
   4  13  -5    0.50    3.70
   4  13  -5    1.10    4.00
   4  13  -5    0.70    4.60
  -4 -13   5   -3.70    4.10
  -4 -13   5   -4.20    3.50
   3  13  -5    2.20    4.80
   3  13  -5    0.90    3.90
   3  13  -5    6.20    3.30
  -3 -13   5   10.80    3.30
  -3 -13   5   10.20    4.00
   2  13  -5   21.20    5.30
   2  13  -5   30.10    3.70
   2  13  -5   24.00    4.70
  -2 -13   5   23.30    4.00
  -2 -13   5   29.70    3.50
  -2 -13   5   34.40    4.90
   1  13  -5    8.70    2.70
   1  13  -5   12.40    4.50
   1  13  -5    5.70    3.90
  -1 -13   5   15.40    4.20
  -1 -13   5    3.10    3.20
  -1 -13   5   10.70    4.00
  -1 -13   5   14.10    2.50
   0  13  -5   -1.60    4.00
   0  13  -5   -5.50    3.50
   0 -13   5   -0.70    3.80
   0 -13   5   -0.50    4.70
  -1  13  -5    2.20    3.20
  -1  13  -5   -3.70    3.60
   1 -13   5   -2.20    4.20
   1 -13   5    6.20    5.10
  -2  13  -5   -1.10    3.90
  -2  13  -5    4.40    3.30
   2 -13   5    1.00    4.40
   2 -13   5   -3.60    5.50
   5  12  -5   28.40    5.70
   5  12  -5   33.40    4.60
  -5 -12   5   33.50    4.40
  -5 -12   5   23.30    4.80
  -5 -12   5   28.90    5.40
   4  12  -5   25.70    5.10
   4  12  -5   18.20    4.30
   4  12  -5   21.00    4.00
  -4 -12   5   24.80    3.70
  -4 -12   5   17.00    4.40
   3  12  -5   -1.60    3.00
   3  12  -5   -2.50    3.90
   3  12  -5    2.10    3.30
  -3 -12   5   -4.60    3.40
  -3 -12   5   -2.10    2.70
   2  12  -5   -3.50    3.90
   2  12  -5   -3.00    3.20
   2  12  -5   -5.70    3.10
   2  12  -5   -0.60    2.60
  -2 -12   5   -1.20    2.40
  -2 -12   5    1.70    3.30
   1  12  -5   -5.60    2.40
   1  12  -5   -2.30    3.50
   1  12  -5   -2.40    3.20
   1  12  -5   -7.90    2.90
  -1 -12   5   -0.30    3.10
  -1 -12   5    3.70    3.20
  -1 -12   5   -5.80    2.50
  -1 -12   5   -0.90    2.30
   0  12  -5    3.00    3.70
   0  12  -5   -1.60    3.10
   0 -12   5    5.40    3.50
   0 -12   5    0.60    3.80
  -1  12  -5   -0.20    3.20
  -1  12  -5    1.80    3.80
   1 -12   5    4.70    4.50
   1 -12   5    3.10    3.80
  -2  12  -5    0.70    3.80
  -2  12  -5    0.10    3.80
   2 -12   5   -4.20    4.10
   2 -12   5   -5.70    5.10
  -3  12  -5    0.40    4.20
  -3  12  -5    1.00    4.00
   3 -12   5   -8.00    5.90
   5  11  -5    7.20    4.60
   5  11  -5    1.70    3.70
  -5 -11   5    0.00    3.00
  -5 -11   5    2.10    2.60
  -5 -11   5   -0.30    4.00
   4  11  -5    7.10    3.30
   4  11  -5   11.30    4.20
   4  11  -5   10.30    2.70
  -4 -11   5    8.90    3.50
  -4 -11   5    7.40    3.10
  -4 -11   5    2.50    3.70
   3  11  -5   21.70    4.40
   3  11  -5   22.40    3.30
   3  11  -5   25.20    4.10
   3  11  -5   19.80    3.80
  -3 -11   5   27.00    3.20
  -3 -11   5   18.60    3.70
   2  11  -5    7.60    3.80
   2  11  -5    8.70    3.20
   2  11  -5    5.60    3.20
   2  11  -5   13.40    2.70
  -2 -11   5   10.40    2.80
  -2 -11   5   14.50    3.10
  -2 -11   5   10.40    2.40
   1  11  -5   -3.10    2.70
   1  11  -5   -5.00    3.20
   1  11  -5   -1.30    2.00
   1  11  -5   -5.70    2.70
  -1 -11   5   -3.70    2.20
  -1 -11   5   -0.80    2.00
  -1 -11   5    3.20    3.10
  -1 -11   5    1.50    2.80
   0  11  -5    6.90    3.20
   0  11  -5    6.50    2.10
   0  11  -5    8.50    2.80
   0  11  -5    4.80    3.10
   0 -11   5    3.60    2.30
   0 -11   5    8.30    3.70
   0 -11   5   11.90    3.50
   0 -11   5    6.80    1.90
  -1  11  -5    1.70    2.60
  -1  11  -5    0.10    3.00
  -1  11  -5   -0.70    3.00
   1 -11   5   -2.40    3.30
   1 -11   5    2.00    4.10
  -2  11  -5    4.40    3.60
  -2  11  -5    8.20    3.50
   2 -11   5    1.90    3.70
   2 -11   5    3.70    4.70
  -3  11  -5    3.60    3.80
  -3  11  -5    1.30    3.80
   3 -11   5   -3.80    5.60
   3 -11   5   -1.80    3.90
   6  10  -5   10.90    4.40
   6  10  -5    5.00    3.90
  -6 -10   5   21.60    3.80
  -6 -10   5   12.00    4.40
  -6 -10   5    8.50    3.60
   5  10  -5    8.30    3.50
   5  10  -5   17.40    4.30
  -5 -10   5   14.90    3.30
  -5 -10   5    7.60    3.90
  -5 -10   5   10.90    3.20
   4  10  -5   13.40    3.20
   4  10  -5   13.50    3.70
   4  10  -5   15.30    3.30
  -4 -10   5   16.10    3.00
  -4 -10   5   16.50    3.80
  -4 -10   5   15.90    3.60
   3  10  -5   -0.40    3.20
   3  10  -5    2.40    2.50
   3  10  -5   -0.80    2.40
  -3 -10   5   -3.00    2.30
  -3 -10   5   -0.80    2.10
   2  10  -5    2.70    3.10
   2  10  -5    0.50    2.40
   2  10  -5    2.80    2.20
   2  10  -5    1.00    2.70
  -2 -10   5    3.10    2.00
  -2 -10   5    2.60    2.40
  -2 -10   5   -0.40    2.40
   1  10  -5   -0.90    3.00
   1  10  -5    2.70    1.90
   1  10  -5    4.10    2.70
   1  10  -5    2.40    2.70
  -1 -10   5    5.80    2.20
  -1 -10   5    4.50    2.00
  -1 -10   5    5.90    2.90
  -1 -10   5    1.40    2.80
   0  10  -5   17.10    3.70
   0  10  -5   21.70    3.70
   0  10  -5   21.50    2.30
   0  10  -5   21.70    3.40
   0 -10   5   19.60    2.40
   0 -10   5   23.40    2.10
   0 -10   5   21.40    3.80
   0 -10   5   24.60    3.70
  -1  10  -5    3.50    2.80
  -1  10  -5    0.10    2.90
  -1  10  -5   -0.90    2.80
   1 -10   5   -0.50    3.70
   1 -10   5    2.50    3.20
  -2  10  -5    7.60    3.30
  -2  10  -5    3.40    3.30
  -2  10  -5    1.50    2.90
   2 -10   5    1.90    4.30
   2 -10   5   -1.90    3.80
  -3  10  -5    6.40    3.60
  -3  10  -5    2.80    3.30
   3 -10   5   -2.10    5.10
   3 -10   5   -6.50    4.00
  -4  10  -5    2.20    3.70
  -4  10  -5    5.50    4.00
   4 -10   5   -8.20    4.30
   4 -10   5   -8.70    5.70
   6   9  -5   10.70    4.40
   6   9  -5    2.10    3.80
   6   9  -5    9.00    3.60
  -6  -9   5    4.70    2.50
  -6  -9   5    2.10    3.10
  -6  -9   5    5.70    3.20
   5   9  -5   18.10    3.50
   5   9  -5   22.90    4.30
  -5  -9   5   23.50    3.20
  -5  -9   5   18.00    4.00
  -5  -9   5   19.10    3.30
   4   9  -5    4.90    3.20
   4   9  -5    1.10    2.40
   4   9  -5    0.50    2.60
  -4  -9   5   -1.10    2.30
  -4  -9   5   -0.30    2.90
  -4  -9   5   -1.60    1.80
   3   9  -5    1.50    2.20
   3   9  -5    0.70    2.90
   3   9  -5   -1.60    2.10
  -3  -9   5   -1.40    2.10
  -3  -9   5   -1.30    2.50
  -3  -9   5   -0.30    1.90
   2   9  -5    0.10    1.90
   2   9  -5   -0.30    2.10
   2   9  -5    4.00    2.80
   2   9  -5    1.10    2.30
  -2  -9   5    0.30    2.00
  -2  -9   5   -1.80    1.80
  -2  -9   5    1.50    2.10
   1   9  -5   28.90    3.60
   1   9  -5   25.50    3.50
   1   9  -5   25.80    3.60
   1   9  -5   35.50    2.70
  -1  -9   5   35.30    3.60
  -1  -9   5   26.00    2.80
  -1  -9   5   35.60    2.50
  -1  -9   5   32.30    3.50
   0   9  -5    7.70    1.60
   0   9  -5    3.10    2.50
   0   9  -5    5.80    2.80
   0   9  -5    2.10    2.40
   0  -9   5    3.20    2.70
   0  -9   5   10.20    3.00
   0  -9   5    4.30    1.50
   0  -9   5    5.80    1.90
  -1   9  -5   30.10    3.80
  -1   9  -5   30.10    3.80
  -1   9  -5   27.20    3.70
  -1   9  -5   33.80    2.40
   1  -9   5   33.70    4.40
   1  -9   5   27.50    4.10
   1  -9   5   26.30    1.90
   1  -9   5   27.30    2.30
  -2   9  -5   30.50    4.10
  -2   9  -5   26.90    2.80
  -2   9  -5   25.40    3.80
  -2   9  -5   30.10    4.00
   2  -9   5   42.20    5.20
   2  -9   5   29.90    4.50
  -3   9  -5   32.70    4.40
  -3   9  -5   40.00    4.50
  -3   9  -5   36.30    4.50
  -3   9  -5   35.80    3.40
   3  -9   5   30.60    4.90
   3  -9   5   34.20    5.90
  -4   9  -5    0.90    2.70
  -4   9  -5    7.00    3.80
  -4   9  -5    4.30    3.80
   4  -9   5  -10.40    5.10
   4  -9   5   -4.30    3.90
   6   8  -5    2.90    3.10
   6   8  -5    3.60    3.90
   6   8  -5    1.50    3.60
  -6  -8   5    4.20    3.10
  -6  -8   5   -0.90    3.70
  -6  -8   5    4.60    3.80
   5   8  -5    8.40    3.00
   5   8  -5    8.00    3.50
  -5  -8   5   10.60    2.80
  -5  -8   5    9.80    3.60
  -5  -8   5   13.50    3.50
   4   8  -5    7.90    3.00
   4   8  -5    7.90    2.50
  -4  -8   5    9.00    3.00
  -4  -8   5    6.30    2.40
  -4  -8   5    2.80    3.00
   3   8  -5    1.80    2.60
   3   8  -5   -0.30    1.80
   3   8  -5    1.20    2.00
  -3  -8   5    1.20    1.70
  -3  -8   5    2.50    2.50
  -3  -8   5   -0.60    1.90
   2   8  -5  118.89    7.90
   2   8  -5  114.49    5.80
   2   8  -5  117.49    7.70
   2   8  -5  111.89    6.90
  -2  -8   5  112.89    5.30
  -2  -8   5  103.19    6.00
  -2  -8   5  107.29    7.10
   1   8  -5  104.09    6.70
   1   8  -5  115.29    7.90
   1   8  -5  110.29    7.70
   1   8  -5  110.19    5.50
  -1  -8   5  114.19    5.00
  -1  -8   5  111.39    4.80
  -1  -8   5  109.69    7.20
  -1  -8   5  101.19    5.90
   0   8  -5    7.80    2.40
   0   8  -5    6.90    2.60
   0   8  -5    5.20    2.30
   0   8  -5   12.20    1.60
   0  -8   5    9.40    1.10
   0  -8   5    9.40    2.60
   0  -8   5    8.20    1.70
   0  -8   5    6.70    1.40
   0  -8   5    9.40    2.80
  -1   8  -5    6.80    2.20
  -1   8  -5    7.50    1.40
  -1   8  -5    5.90    2.40
  -1   8  -5    9.70    1.30
  -1   8  -5    8.60    2.70
   1  -8   5    7.00    2.70
   1  -8   5    9.10    1.40
   1  -8   5    8.60    1.20
   1  -8   5    9.00    3.00
  -2   8  -5    2.30    2.70
  -2   8  -5   -2.60    2.00
  -2   8  -5    0.10    2.10
  -2   8  -5   -0.20    1.70
   2  -8   5   -7.00    2.70
   2  -8   5    1.00    3.40
  -3   8  -5    6.00    2.10
  -3   8  -5   10.30    3.00
  -3   8  -5    6.90    3.10
  -3   8  -5    7.80    3.10
   3  -8   5    7.50    2.10
   3  -8   5   10.50    4.30
   3  -8   5    3.80    3.40
  -4   8  -5    0.20    3.50
  -4   8  -5    2.00    2.50
   4  -8   5    2.30    5.00
   4  -8   5   -2.80    2.40
   4  -8   5   -4.00    3.60
  -5   8  -5    3.50    4.50
  -5   8  -5    3.20    3.20
   5  -8   5    0.40    3.30
   5  -8   5   -2.80    6.00
   7   7  -5   -1.50    4.00
   7   7  -5    1.50    3.30
   7   7  -5    1.20    4.40
  -7  -7   5    2.60    3.30
  -7  -7   5    1.90    4.30
   6   7  -5    2.00    3.50
   6   7  -5   -1.80    3.50
   6   7  -5   -0.50    3.00
  -6  -7   5   -0.20    3.70
  -6  -7   5    3.10    2.80
   5   7  -5   17.10    3.00
   5   7  -5   14.20    3.60
  -5  -7   5   10.60    3.50
  -5  -7   5   15.80    2.30
  -5  -7   5   16.80    2.70
   4   7  -5   29.80    3.60
   4   7  -5   29.00    3.00
   4   7  -5   30.10    2.50
  -4  -7   5   28.80    2.50
  -4  -7   5   29.10    3.00
  -4  -7   5   22.60    3.40
   3   7  -5    0.80    1.70
   3   7  -5    1.70    1.40
   3   7  -5    1.20    2.30
   3   7  -5    0.90    0.90
  -3  -7   5    2.30    2.10
  -3  -7   5    0.50    2.30
  -3  -7   5    1.50    1.10
  -3  -7   5    1.90    1.80
   2   7  -5   13.80    2.50
   2   7  -5   14.60    2.20
   2   7  -5   12.70    2.10
   2   7  -5   15.20    1.70
  -2  -7   5   14.00    1.80
  -2  -7   5   15.90    1.90
  -2  -7   5   15.90    1.10
  -2  -7   5   13.20    2.20
   1   7  -5   14.60    1.70
   1   7  -5   11.80    2.10
   1   7  -5   13.70    2.20
   1   7  -5   13.30    2.40
  -1  -7   5   14.20    1.10
  -1  -7   5   13.90    2.10
  -1  -7   5   14.40    1.60
  -1  -7   5   13.60    1.90
  -1  -7   5   17.20    1.90
   0   7  -5  127.79    8.60
   0   7  -5  125.19    8.50
   0   7  -5  126.69    5.80
   0   7  -5  113.29    7.30
   0   7  -5  129.49    6.30
   0  -7   5  124.79    5.50
   0  -7   5  136.39    8.40
   0  -7   5  122.99    7.90
   0  -7   5  125.49    6.30
   0  -7   5  110.49    8.10
   0  -7   5  122.79    5.20
  -1   7  -5  122.19    8.30
  -1   7  -5  117.39    5.40
  -1   7  -5  114.09    6.30
  -1   7  -5  121.69    8.40
  -1   7  -5  111.09    6.90
   1  -7   5   96.49    8.10
   1  -7   5  126.19    4.90
   1  -7   5  126.59    5.90
   1  -7   5  127.29    8.00
   1  -7   5  122.89    5.50
  -2   7  -5   63.99    3.90
  -2   7  -5   65.19    4.80
  -2   7  -5   49.90    5.30
  -2   7  -5   53.09    5.20
   2  -7   5   55.19    5.50
   2  -7   5   59.89    3.60
   2  -7   5   63.79    5.60
  -3   7  -5    6.90    2.80
  -3   7  -5    5.50    2.20
  -3   7  -5    8.00    2.80
  -3   7  -5    4.80    2.60
   3  -7   5    4.20    3.00
   3  -7   5    4.80    2.20
   3  -7   5   11.10    3.70
  -4   7  -5    0.70    3.20
  -4   7  -5    1.30    2.60
  -4   7  -5    0.70    3.10
   4  -7   5    3.30    2.70
   4  -7   5    4.60    4.50
   4  -7   5   -1.90    3.70
  -5   7  -5    2.00    4.00
  -5   7  -5   -1.50    3.00
   5  -7   5   -1.30    3.10
   5  -7   5    1.40    5.10
   7   6  -5    4.60    3.30
   7   6  -5    5.50    3.80
  -7  -6   5    4.30    3.90
  -7  -6   5    1.60    3.20
   6   6  -5   12.90    3.50
   6   6  -5    9.30    2.50
   6   6  -5   17.70    4.00
   6   6  -5    8.50    3.00
  -6  -6   5   11.50    3.60
  -6  -6   5   15.20    3.00
   5   6  -5   -1.90    2.50
   5   6  -5    1.00    2.30
   5   6  -5    3.00    2.50
   5   6  -5    2.50    1.90
  -5  -6   5    4.50    2.10
  -5  -6   5    3.20    1.80
  -5  -6   5    0.50    1.90
  -5  -6   5    0.20    3.00
   4   6  -5    5.40    2.10
   4   6  -5    9.60    2.80
   4   6  -5    2.80    1.40
  -4  -6   5    2.20    1.40
  -4  -6   5    6.60    1.90
  -4  -6   5    5.10    1.90
  -4  -6   5    4.80    2.00
   3   6  -5  276.17   12.70
   3   6  -5  308.27   13.00
   3   6  -5  278.27   17.60
   3   6  -5  280.57   14.90
  -3  -6   5  293.67   14.00
  -3  -6   5  275.97   16.20
  -3  -6   5  289.57   13.60
  -3  -6   5  287.07   14.20
  -3  -6   5  292.07   11.60
   2   6  -5  367.36   15.60
   2   6  -5  348.17   15.40
   2   6  -5  363.56   21.30
   2   6  -5  331.67   17.80
   2   6  -5  351.16   21.00
  -2  -6   5  352.76   19.90
  -2  -6   5  348.57   13.90
  -2  -6   5  343.67   16.70
  -2  -6   5  353.26   21.00
   1   6  -5  193.58   10.70
   1   6  -5  225.68   12.60
   1   6  -5  211.98   12.80
   1   6  -5  209.68    9.10
   1   6  -5  200.48    9.10
   1   6  -5  202.68    9.00
  -1  -6   5  193.38    9.90
  -1  -6   5  198.08    8.20
  -1  -6   5  201.58   11.90
  -1  -6   5  202.68    8.70
   0   6  -5   21.10    1.20
   0   6  -5   18.70    1.20
   0   6  -5   19.20    2.20
   0   6  -5   19.30    2.40
   0   6  -5   19.50    1.50
   0   6  -5   18.20    2.30
   0  -6   5   19.40    1.50
   0  -6   5   21.80    2.40
   0  -6   5   15.20    2.80
   0  -6   5   21.20    1.50
   0  -6   5   20.70    2.30
   0  -6   5   18.50    1.70
  -1   6  -5   82.69    4.40
  -1   6  -5   75.19    6.00
  -1   6  -5   82.69    3.80
  -1   6  -5   75.29    5.20
  -1   6  -5   76.79    5.90
   1  -6   5   89.09    5.80
   1  -6   5   84.39    3.40
   1  -6   5   72.19    6.00
   1  -6   5   79.99    3.90
   1  -6   5   83.19    4.10
   1  -6   5   86.49    5.80
  -2   6  -5    6.80    2.30
  -2   6  -5    8.10    2.20
  -2   6  -5    8.70    1.60
  -2   6  -5    7.20    2.00
   2  -6   5    7.80    2.80
   2  -6   5    9.00    1.60
   2  -6   5    6.10    1.60
   2  -6   5   11.20    2.70
  -3   6  -5    1.20    2.20
  -3   6  -5   -0.70    1.60
  -3   6  -5   -2.00    2.20
   3  -6   5    0.20    2.60
   3  -6   5   -1.60    3.10
   3  -6   5    1.10    2.00
  -4   6  -5    0.70    1.80
  -4   6  -5    1.30    2.20
  -4   6  -5    3.40    2.90
  -4   6  -5   -2.00    2.80
   4  -6   5    1.10    3.20
   4  -6   5    2.10    2.40
   4  -6   5   -5.20    3.70
  -5   6  -5    1.60    3.00
  -5   6  -5    0.20    2.70
   5  -6   5   -2.10    3.10
   5  -6   5    5.00    4.80
  -6   6  -5   -4.80    3.90
  -6   6  -5   -6.10    4.20
   6  -6   5    4.30    6.20
   6  -6   5   -8.30    3.80
   7   5  -5    0.10    3.00
   7   5  -5    1.30    3.20
   7   5  -5    1.00    3.40
  -7  -5   5   -1.80    3.90
  -7  -5   5    2.50    2.90
   6   5  -5   17.10    3.10
   6   5  -5   20.70    4.10
   6   5  -5   16.10    2.60
   6   5  -5   19.30    3.50
  -6  -5   5   18.40    3.70
  -6  -5   5   14.10    2.90
  -6  -5   5   17.80    3.40
   5   5  -5   15.50    2.30
   5   5  -5   13.80    2.50
   5   5  -5   12.20    2.90
   5   5  -5   13.90    2.70
  -5  -5   5   12.80    2.40
  -5  -5   5   11.80    3.00
  -5  -5   5   17.20    2.50
   4   5  -5    2.90    1.50
   4   5  -5    2.20    1.50
   4   5  -5    1.00    2.40
  -4  -5   5    5.60    2.30
  -4  -5   5    2.80    1.50
  -4  -5   5    2.40    2.30
  -4  -5   5    3.60    1.80
   3   5  -5   36.60    2.80
   3   5  -5   34.30    2.30
   3   5  -5   33.60    3.20
  -3  -5   5   33.20    2.40
  -3  -5   5   35.40    2.40
  -3  -5   5   31.30    2.70
  -3  -5   5   35.00    3.00
  -3  -5   5   38.90    3.40
   2   5  -5   76.89    4.00
   2   5  -5   87.89    3.90
   2   5  -5   76.79    4.70
   2   5  -5   79.89    5.50
  -2  -5   5   72.69    4.00
  -2  -5   5   80.39    4.60
  -2  -5   5   86.39    4.80
  -2  -5   5   83.19    4.50
  -2  -5   5   88.09    5.50
  -2  -5   5   81.99    4.00
  -2  -5   5   82.69    3.80
   1   5  -5  113.99    7.10
   1   5  -5  116.39    7.10
   1   5  -5  113.19    5.20
   1   5  -5  108.29    6.00
  -1  -5   5  109.59    6.60
  -1  -5   5  111.09    4.70
  -1  -5   5   98.89    7.00
  -1  -5   5  110.49    4.90
  -1  -5   5  116.19    5.70
   0   5  -5  149.19    9.90
   0   5  -5  153.98    8.30
   0   5  -5  161.58    7.00
   0   5  -5  162.88    7.10
   0   5  -5  152.28    9.90
   0   5  -5  158.98    7.70
   0  -5   5  162.98    7.50
   0  -5   5  156.78    6.30
   0  -5   5  156.08    9.30
   0  -5   5  158.58    6.80
   0  -5   5  160.58    9.80
   0  -5   5  141.19    9.70
  -1   5  -5   20.20    2.20
  -1   5  -5   19.60    1.30
  -1   5  -5   14.70    2.20
  -1   5  -5   11.50    2.00
  -1   5  -5   21.10    1.60
   1  -5   5   25.10    1.40
   1  -5   5   21.40    2.20
   1  -5   5   19.50    1.20
   1  -5   5   20.30    1.50
   1  -5   5   23.80    1.40
   1  -5   5   20.50    2.70
   1  -5   5   20.50    2.50
   1  -5   5   17.70    1.50
  -2   5  -5    3.10    1.60
  -2   5  -5    1.90    1.60
  -2   5  -5   -0.80    1.90
  -2   5  -5    0.80    1.10
   2  -5   5    4.70    2.10
   2  -5   5    2.20    1.30
   2  -5   5    1.20    2.20
   2  -5   5    2.50    1.30
  -3   5  -5    2.60    2.00
  -3   5  -5    0.60    2.00
  -3   5  -5    1.50    1.60
   3  -5   5    0.20    2.70
   3  -5   5    0.30    2.20
   3  -5   5    1.00    1.70
  -4   5  -5   -1.60    1.60
  -4   5  -5    2.10    2.50
  -4   5  -5   -0.10    2.50
  -4   5  -5    1.30    2.10
   4  -5   5    0.80    3.30
   4  -5   5    2.60    2.30
  -5   5  -5    6.70    3.00
  -5   5  -5    4.10    2.70
   5  -5   5    5.70    3.20
   5  -5   5    5.00    4.40
  -6   5  -5    3.70    4.20
  -6   5  -5    5.10    3.90
   6  -5   5    5.20    4.10
   6  -5   5    5.50    4.30
   7   4  -5   -1.40    3.10
   7   4  -5    2.00    2.90
   7   4  -5    4.80    3.60
  -7  -4   5   -1.40    3.30
  -7  -4   5    0.40    2.90
  -7  -4   5    2.70    3.70
   6   4  -5   -0.90    3.00
   6   4  -5    4.80    2.60
   6   4  -5   -0.90    3.60
   6   4  -5    2.60    2.60
  -6  -4   5   -0.60    2.90
  -6  -4   5   -4.20    3.00
  -6  -4   5   -1.60    2.50
   5   4  -5    0.20    2.40
   5   4  -5    2.80    2.20
   5   4  -5    6.00    3.00
   5   4  -5    2.20    2.00
  -5  -4   5    0.50    1.90
  -5  -4   5    3.50    2.00
  -5  -4   5    2.00    2.10
   4   4  -5  154.98    7.10
   4   4  -5  144.39    6.70
   4   4  -5  137.29    6.80
   4   4  -5  145.79    8.30
  -4  -4   5  147.49    7.80
  -4  -4   5  122.29    7.20
  -4  -4   5  146.69    6.40
   3   4  -5  172.68    8.20
   3   4  -5  178.08    9.60
   3   4  -5  182.48    8.40
  -3  -4   5  171.68    8.70
  -3  -4   5  185.58    9.10
  -3  -4   5  171.68    8.90
  -3  -4   5  182.58   11.00
  -3  -4   5  170.08    7.40
   2   4  -5  202.08   10.30
   2   4  -5  194.28    8.80
   2   4  -5  194.78   12.10
   2   4  -5  206.48    9.10
  -2  -4   5  197.78    9.80
  -2  -4   5  209.78   12.00
  -2  -4   5  187.58    9.50
  -2  -4   5  194.28    8.00
  -2  -4   5  189.48    9.30
   1   4  -5  320.57   14.00
   1   4  -5  325.97   19.40
   1   4  -5  319.97   16.30
   1   4  -5  319.47   19.20
  -1  -4   5  337.37   15.20
  -1  -4   5  329.17   18.40
  -1  -4   5  332.07   12.70
  -1  -4   5  313.17   19.20
   0   4  -5  237.48   11.10
   0   4  -5  223.18   13.70
   0   4  -5  223.08   11.60
   0   4  -5  240.48   11.10
   0   4  -5  220.58   13.90
   0   4  -5  223.38    9.80
   0  -4   5  224.98    9.70
   0  -4   5  225.88   13.10
   0  -4   5  222.08   10.60
   0  -4   5  227.48    8.90
   0  -4   5  217.48   13.50
   0  -4   5  230.28   13.70
  -1   4  -5    8.90    0.80
  -1   4  -5    7.70    0.90
  -1   4  -5    7.20    0.70
  -1   4  -5    7.00    1.40
  -1   4  -5    5.10    1.40
  -1   4  -5    4.90    1.40
  -1   4  -5    9.60    0.70
   1  -4   5    9.50    1.70
   1  -4   5    6.60    1.80
   1  -4   5    8.20    1.10
   1  -4   5    9.80    0.70
   1  -4   5    8.00    0.70
  -2   4  -5   70.89    4.90
  -2   4  -5   81.59    5.60
  -2   4  -5   84.39    5.70
  -2   4  -5   80.89    4.60
   2  -4   5   82.29    5.60
   2  -4   5   76.79    4.00
   2  -4   5   78.49    4.20
   2  -4   5   86.69    5.70
  -3   4  -5   64.09    4.30
  -3   4  -5   67.59    5.30
   3  -4   5   66.99    4.10
   3  -4   5   61.99    3.90
   3  -4   5   74.99    5.50
   3  -4   5   69.39    5.50
  -4   4  -5    1.00    1.40
  -4   4  -5    1.90    2.00
  -4   4  -5    3.10    1.90
  -4   4  -5    0.70    2.30
   4  -4   5    1.00    3.10
   4  -4   5    1.00    2.20
  -5   4  -5    6.60    2.10
  -5   4  -5    5.40    2.80
  -5   4  -5    5.20    3.10
   5  -4   5    9.00    4.00
   5  -4   5    2.30    2.90
  -6   4  -5    8.80    3.90
   6  -4   5    7.70    3.80
   7   3  -5    3.10    3.40
   7   3  -5    2.10    2.80
   7   3  -5    0.30    3.40
  -7  -3   5    0.70    2.90
  -7  -3   5   -5.80    3.60
  -7  -3   5    2.90    3.30
   6   3  -5    4.70    2.90
   6   3  -5    8.00    2.90
   6   3  -5    4.70    2.50
  -6  -3   5    2.90    2.80
  -6  -3   5    4.00    2.90
  -6  -3   5    5.30    2.50
   5   3  -5   77.79    5.40
   5   3  -5   79.69    4.80
   5   3  -5   74.09    4.80
   5   3  -5   81.99    5.10
  -5  -3   5   76.59    5.30
  -5  -3   5   80.89    5.40
  -5  -3   5   77.19    4.50
   4   3  -5  123.89    7.40
   4   3  -5  122.99    5.70
   4   3  -5  128.59    6.40
   4   3  -5  133.09    6.30
  -4  -3   5  117.79    5.50
  -4  -3   5  128.09    6.90
  -4  -3   5  120.99    6.40
   3   3  -5  195.58    8.50
   3   3  -5  195.78   10.50
   3   3  -5  197.48    9.10
   3   3  -5  207.18    9.40
  -3  -3   5  193.98    8.10
  -3  -3   5  213.38   12.30
  -3  -3   5  190.18    9.60
  -3  -3   5  209.28   10.30
   2   3  -5  193.18    8.00
   2   3  -5  183.38    8.50
   2   3  -5  186.48    9.90
   2   3  -5  196.28    8.80
  -2  -3   5  178.58    9.10
  -2  -3   5  201.38   11.50
  -2  -3   5  197.18    9.50
  -2  -3   5  183.08    7.60
  -2  -3   5  188.68    8.90
   1   3  -5   20.70    1.40
   1   3  -5   21.20    1.50
   1   3  -5   23.60    2.00
   1   3  -5   21.50    1.80
   1   3  -5   22.90    1.80
  -1  -3   5   23.40    1.80
  -1  -3   5   21.00    1.50
  -1  -3   5   21.80    1.50
  -1  -3   5   23.00    1.80
  -1  -3   5   20.50    1.80
   0   3  -5    1.80    1.00
   0   3  -5    0.20    0.80
   0   3  -5    0.10    0.60
   0   3  -5    0.20    0.40
   0   3  -5   -0.40    0.60
   0   3  -5    1.10    0.70
   0  -3   5   -1.00    0.70
   0  -3   5   -0.90    1.30
   0  -3   5   -0.20    0.70
   0  -3   5   -0.10    0.70
   0  -3   5    0.20    0.90
   0  -3   5    0.00    0.60
  -1   3  -5   25.80    2.30
  -1   3  -5   26.90    2.40
  -1   3  -5   25.90    1.40
  -1   3  -5   29.20    1.50
  -1   3  -5   28.30    2.50
  -1   3  -5   27.10    1.30
   1  -3   5   29.10    1.40
   1  -3   5   24.00    1.70
   1  -3   5   29.20    1.40
   1  -3   5   27.70    1.30
   1  -3   5   24.90    2.40
   1  -3   5   28.10    2.70
  -2   3  -5    7.10    1.40
  -2   3  -5    5.30    1.50
   2  -3   5    5.80    1.30
   2  -3   5    5.90    1.50
   2  -3   5    4.50    1.30
   2  -3   5    5.70    1.90
  -3   3  -5    7.10    1.90
   3  -3   5    8.70    2.30
   3  -3   5    7.70    1.70
   3  -3   5    6.90    2.40
   3  -3   5    7.30    1.70
  -4   3  -5   75.09    3.90
  -4   3  -5   75.59    6.00
  -4   3  -5   76.19    4.70
   4  -3   5   70.19    5.60
   4  -3   5   76.09    4.90
  -5   3  -5   41.60    3.50
  -5   3  -5   37.20    4.00
  -5   3  -5   42.10    4.80
   5  -3   5   47.80    4.10
   5  -3   5   49.00    5.20
  -6   3  -5   18.50    4.00
   6  -3   5   16.70    3.30
   7   2  -5    3.50    3.30
   7   2  -5    2.80    2.90
   7   2  -5   -1.00    3.40
  -7  -2   5   -1.20    3.90
  -7  -2   5    1.20    2.70
   6   2  -5    0.50    2.80
   6   2  -5    5.40    3.00
   6   2  -5    2.30    2.40
  -6  -2   5    0.20    3.00
  -6  -2   5    3.90    2.60
  -6  -2   5    2.70    2.40
   5   2  -5   -0.30    1.60
   5   2  -5    0.70    2.20
   5   2  -5   -0.20    2.00
   5   2  -5    2.80    2.90
  -5  -2   5   -0.80    1.50
  -5  -2   5    1.60    2.20
  -5  -2   5   -0.40    2.20
   4   2  -5   35.60    2.70
   4   2  -5   33.50    3.10
   4   2  -5   31.30    2.80
   4   2  -5   36.60    2.90
  -4  -2   5   32.80    2.50
  -4  -2   5   34.00    2.90
  -4  -2   5   36.30    3.20
   3   2  -5  260.97   10.90
   3   2  -5  253.07   13.50
   3   2  -5  264.47   12.20
   3   2  -5  266.37   11.60
  -3  -2   5  267.77   12.20
  -3  -2   5  276.57   13.40
  -3  -2   5  252.67   10.50
   2   2  -5  528.65   26.20
   2   2  -5  538.25   22.60
   2   2  -5  537.65   21.10
  -2  -2   5  535.65   26.00
  -2  -2   5  507.85   20.40
   1   2  -5  133.19    6.50
   1   2  -5  130.59    5.50
   1   2  -5  129.89    6.80
   1   2  -5  124.39    7.90
   1   2  -5  131.59    5.80
  -1  -2   5  132.59    7.90
  -1  -2   5  127.99    5.30
  -1  -2   5  131.39    7.80
  -1  -2   5  128.69    6.50
   0   2  -5    0.00    0.50
   0   2  -5    0.20    0.50
   0   2  -5    0.20    0.50
   0   2  -5    0.40    0.50
   0   2  -5    0.90    0.50
   0   2  -5    1.30    0.80
   0  -2   5    0.40    0.50
   0  -2   5   -0.90    1.10
   0  -2   5    0.60    0.60
   0  -2   5    0.10    0.50
   0  -2   5   -0.20    0.80
   0  -2   5    0.30    0.60
  -1   2  -5  850.91   37.30
  -1   2  -5  825.82   47.80
  -1   2  -5  796.32   40.20
  -1   2  -5  797.22   32.20
  -1   2  -5  848.62   48.40
   1  -2   5  827.32   46.20
   1  -2   5  800.32   31.10
   1  -2   5  796.62   46.10
   1  -2   5  831.02   34.40
   1  -2   5  785.02   34.20
   1  -2   5  837.02   34.40
   1  -2   5  832.02   34.90
  -2   2  -5  841.92   48.40
   2  -2   5  813.82   46.80
   2  -2   5  821.82   34.60
   2  -2   5  834.62   36.80
   2  -2   5  823.92   46.70
  -3   2  -5    1.20    1.40
  -3   2  -5    1.20    1.40
  -3   2  -5    0.00    1.10
   3  -2   5    1.90    2.10
   3  -2   5    1.40    1.50
   3  -2   5    0.80    1.40
   3  -2   5    3.20    1.90
  -4   2  -5    1.50    1.70
  -4   2  -5    2.60    1.20
   4  -2   5    3.40    2.00
   4  -2   5    3.00    2.00
  -5   2  -5    1.00    2.60
  -5   2  -5    2.90    2.00
  -5   2  -5   -0.20    1.30
   5  -2   5   -2.30    2.50
  -6   2  -5    3.90    2.40
  -6   2  -5   -2.00    3.30
   6  -2   5    7.20    3.30
  -7   2  -5    2.50    4.40
   7  -2   5   -0.80    4.40
   7   1  -5   -5.20    3.60
   7   1  -5   -0.60    3.30
   7   1  -5    1.00    2.80
  -7  -1   5   -4.50    3.20
  -7  -1   5    1.20    2.70
  -7  -1   5   -2.10    3.90
   6   1  -5   24.60    3.90
   6   1  -5   19.80    2.90
   6   1  -5   25.70    3.30
  -6  -1   5   20.90    2.90
  -6  -1   5   25.50    2.80
  -6  -1   5   21.70    3.80
   5   1  -5   88.69    5.90
   5   1  -5   87.39    5.00
   5   1  -5   84.39    5.10
  -5  -1   5   89.89    5.30
  -5  -1   5   94.89    6.40
  -5  -1   5   96.09    4.70
   4   1  -5   28.00    1.40
   4   1  -5   27.60    2.80
   4   1  -5   23.90    2.10
   4   1  -5   25.80    2.40
   4   1  -5   26.80    3.10
  -4  -1   5   29.20    2.10
  -4  -1   5   25.20    2.40
  -4  -1   5   25.90    2.60
   3   1  -5    1.50    1.10
   3   1  -5    1.90    1.30
   3   1  -5    1.60    1.50
   3   1  -5    0.30    1.70
  -3  -1   5    3.00    1.30
  -3  -1   5   -0.30    1.40
  -3  -1   5    1.60    0.90
   2   1  -5  202.88    8.50
   2   1  -5  207.28   10.60
   2   1  -5  201.08    9.00
  -2  -1   5  208.78    8.20
  -2  -1   5  209.78   10.50
   1   1  -5    2.90    0.60
   1   1  -5    3.60    0.80
   1   1  -5    2.00    0.80
   1   1  -5    3.60    0.40
   1   1  -5    2.30    0.90
  -1  -1   5    2.30    0.50
  -1  -1   5    2.00    0.50
  -1  -1   5    1.70    0.70
  -1  -1   5    2.00    0.70
   0   1  -5   15.60    1.10
   0   1  -5   15.20    1.00
   0   1  -5   16.40    1.20
   0   1  -5   14.70    1.30
   0   1  -5   15.80    1.00
   0   1  -5   15.50    1.00
   0   1  -5   13.50    1.30
   0  -1   5   14.40    1.00
   0  -1   5   16.60    1.70
  -1   1  -5  128.29    6.80
  -1   1  -5  131.29    5.40
  -1   1  -5  138.79    5.20
  -1   1  -5  131.89    8.00
   1  -1   5  132.09    5.20
   1  -1   5  133.89    5.90
   1  -1   5  138.09    5.40
   1  -1   5  136.99    5.80
   1  -1   5  127.19    7.90
   1  -1   5  137.79    5.80
  -2   1  -5   27.10    1.30
  -2   1  -5   26.30    1.00
  -2   1  -5   26.40    1.30
   2  -1   5   24.10    1.70
   2  -1   5   27.80    2.60
   2  -1   5   25.30    2.30
   2  -1   5   26.40    1.20
   2  -1   5   25.30    1.20
  -3   1  -5  148.89    6.70
  -3   1  -5  149.59    7.10
   3  -1   5  149.59    9.10
   3  -1   5  148.29    7.20
   3  -1   5  138.69    6.70
  -4   1  -5   61.99    4.00
  -4   1  -5   66.09    3.50
   4  -1   5   68.29    4.30
   4  -1   5   63.39    4.10
  -5   1  -5   11.70    2.40
  -5   1  -5   16.70    1.80
   5  -1   5   14.60    2.70
  -6   1  -5    7.20    2.60
   6  -1   5    2.90    3.20
  -7   1  -5   -2.70    4.20
   7  -1   5   -1.50    3.90
   7   0  -5    3.50    3.20
   7   0  -5    6.40    3.20
  -7   0   5    2.30    2.90
  -7   0   5   -2.00    3.70
  -7   0   5    1.10    4.30
   6   0  -5   -0.60    2.30
   6   0  -5   -0.10    3.40
   6   0  -5   -4.20    2.50
  -6   0   5    0.90    3.30
  -6   0   5    1.20    2.30
  -6   0   5    3.20    2.70
   5   0  -5   -1.10    2.00
   5   0  -5   -0.10    2.00
   5   0  -5   -1.60    2.60
  -5   0   5   -0.40    2.40
  -5   0   5   -0.50    1.80
  -5   0   5   -0.30    1.90
   4   0  -5   82.79    4.50
   4   0  -5   88.29    5.40
   4   0  -5   87.19    5.50
   4   0  -5   85.39    4.60
  -4   0   5   86.99    4.30
  -4   0   5   87.09    5.50
  -4   0   5   94.59    4.90
   3   0  -5  276.87   14.30
   3   0  -5  282.77   13.10
   3   0  -5  279.17   15.90
   3   0  -5  277.27   12.30
   3   0  -5  290.27   11.50
   3   0  -5  279.57   11.90
  -3   0   5  279.67   14.20
  -3   0   5  272.67   11.10
  -3   0   5  279.97   12.70
   2   0  -5   11.80    1.10
   2   0  -5   11.40    1.00
   2   0  -5   13.60    1.40
   2   0  -5   10.40    1.30
   2   0  -5   10.70    0.90
  -2   0   5    9.60    1.40
  -2   0   5    8.40    1.20
   1   0  -5  192.48    8.10
   1   0  -5  228.98   10.00
   1   0  -5  192.98    8.60
   1   0  -5  194.08    8.60
   1   0  -5  194.58   10.00
  -1   0   5  185.78   10.00
  -1   0   5  195.78    7.80
  -1   0   5  204.08   11.80
   0   0  -5  941.41   44.20
   0   0  -5  909.91   44.10
   0   0  -5  898.81   38.10
   0   0  -5  879.11   35.60
   0   0   5  921.61   38.00
   0   0   5  864.91   34.40
   0   0   5  878.01   50.69
   0   0   5  932.91   44.10
   0   0   5  909.51   44.10
  -1   0  -5  947.01   38.10
  -1   0  -5  907.51   47.20
  -1   0  -5  995.00   36.80
  -1   0  -5  931.51   40.80
   1   0   5 1053.59   40.70
   1   0   5 1007.50   40.70
   1   0   5  924.21   40.30
   1   0   5  912.51   54.29
   1   0   5 1034.10   38.10
  -2   0  -5  403.66   18.70
  -2   0  -5  411.46   17.50
  -2   0  -5  433.76   17.20
  -2   0  -5  409.66   15.60
   2   0   5  426.46   17.50
   2   0   5  372.56   23.30
   2   0   5  418.26   16.10
   2   0   5  390.76   17.30
  -3   0  -5  256.97   11.90
  -3   0  -5  255.67   10.90
  -3   0  -5  266.17   11.30
  -3   0  -5  260.47    9.90
  -3   0  -5  252.97   11.80
   3   0   5  250.07   11.30
   3   0   5  259.07   11.90
   3   0   5  263.57   10.20
   3   0   5  260.87   10.90
  -4   0  -5   90.59    3.50
  -4   0  -5   89.19    4.40
  -4   0  -5   88.19    4.90
   4   0   5   93.19    5.10
   4   0   5   83.59    3.60
   4   0   5   86.49    3.90
   4   0   5   86.59    4.80
  -5   0  -5    6.60    1.50
  -5   0  -5    3.60    2.20
   5   0   5    6.50    2.40
  -6   0  -5    7.50    2.70
   6   0   5    4.50    2.40
  -7   0  -5    1.60    4.10
  -7   0  -5    2.70    3.10
   7   0   5    3.80    3.80
   7  -1  -5   -1.70    3.00
   7  -1  -5    0.70    4.40
  -7   1   5    2.00    2.90
  -7   1   5    2.30    4.40
  -7   1   5    4.00    3.50
   6  -1  -5   12.30    3.80
   6  -1  -5    8.10    2.80
  -6   1   5   12.60    3.00
  -6   1   5    9.90    2.40
  -6   1   5   12.60    3.90
   5  -1  -5    9.00    3.10
   5  -1  -5   12.50    2.30
   5  -1  -5    7.60    2.30
  -5   1   5   10.30    2.00
  -5   1   5    9.50    3.00
  -5   1   5    9.10    2.10
  -5   1   5    9.80    2.40
   4  -1  -5    9.50    1.50
   4  -1  -5   10.00    1.80
   4  -1  -5    7.80    2.40
   4  -1  -5    4.10    1.90
  -4   1   5   12.50    1.60
  -4   1   5    8.00    2.20
  -4   1   5   11.30    2.10
  -4   1   5   11.20    1.70
   3  -1  -5  106.39    4.60
   3  -1  -5  107.89    6.40
   3  -1  -5  103.39    5.10
   3  -1  -5  105.19    4.90
   3  -1  -5  102.39    5.60
  -3   1   5  103.59    5.90
  -3   1   5  110.89    5.20
  -3   1   5  104.59    4.70
   2  -1  -5   26.90    1.90
   2  -1  -5   24.30    1.60
   2  -1  -5   23.20    2.20
   2  -1  -5   25.30    1.40
   2  -1  -5   25.10    1.90
  -2   1   5   25.70    1.70
  -2   1   5   26.90    2.00
  -2   1   5   23.00    2.20
   1  -1  -5   11.90    1.00
   1  -1  -5   12.90    1.00
   1  -1  -5   12.40    1.30
  -1   1   5   11.80    1.20
  -1   1   5   14.20    1.00
  -1   1   5   13.00    1.30
  -1   1   5   11.60    1.40
  -1   1   5   14.00    1.20
   0  -1  -5 1562.04   75.39
   0  -1  -5 1514.95   60.79
   0  -1  -5 1568.24   64.99
   0   1   5 1421.66   89.89
   0   1   5 1544.05   58.79
   0   1   5 1549.74   75.39
   0   1   5 1657.73   75.39
   0   1   5 1516.45   86.49
   0   1   5 1598.44   64.99
  -1  -1  -5  115.69    4.70
  -1  -1  -5  114.69    4.90
  -1  -1  -5  110.79    4.40
  -1  -1  -5  114.99    6.80
  -1  -1  -5  108.69    6.70
  -1  -1  -5  106.89    5.10
  -1  -1  -5  108.19    5.60
   1   1   5  105.69    6.60
   1   1   5  111.39    5.00
   1   1   5  114.79    4.60
   1   1   5  118.39    5.00
  -2  -1  -5   16.60    1.40
  -2  -1  -5   20.10    1.60
  -2  -1  -5   20.10    1.20
   2   1   5   20.20    1.30
   2   1   5   21.70    1.10
   2   1   5   21.50    1.70
   2   1   5   22.00    1.40
  -3  -1  -5    2.60    0.70
  -3  -1  -5    3.50    1.30
  -3  -1  -5    2.60    0.70
  -3  -1  -5    0.20    1.00
   3   1   5    1.90    0.70
   3   1   5   -0.60    1.30
   3   1   5    2.20    1.30
   3   1   5    1.20    0.60
   3   1   5    1.60    0.60
  -4  -1  -5   41.80    2.40
  -4  -1  -5   46.30    2.70
  -4  -1  -5   44.80    3.30
  -4  -1  -5   42.60    2.10
   4   1   5   47.60    3.30
   4   1   5   43.20    2.90
   4   1   5   40.60    2.20
  -5  -1  -5   20.20    1.90
  -5  -1  -5   17.10    2.20
   5   1   5   19.50    2.40
  -6  -1  -5    3.60    2.60
   6   1   5    6.80    2.30
  -7  -1  -5    0.30    3.40
   7   1   5    0.70    2.60
   7  -2  -5    0.60    4.40
  -7   2   5    1.50    4.50
   6  -2  -5    3.80    2.90
   6  -2  -5   -1.60    3.80
  -6   2   5    0.00    2.50
  -6   2   5    0.30    2.60
  -6   2   5   -0.70    3.70
   5  -2  -5   -4.40    2.80
   5  -2  -5    1.80    2.10
   5  -2  -5    1.20    2.20
  -5   2   5    0.60    2.10
  -5   2   5    2.30    2.90
  -5   2   5   -0.60    1.80
   4  -2  -5   13.80    2.10
   4  -2  -5   15.80    2.20
   4  -2  -5   13.70    2.70
  -4   2   5   14.70    2.20
  -4   2   5   15.80    1.90
  -4   2   5   14.10    2.60
   3  -2  -5   17.20    1.90
   3  -2  -5   18.10    2.40
   3  -2  -5   18.50    1.10
   3  -2  -5   22.30    2.10
  -3   2   5   19.80    1.70
  -3   2   5   17.40    1.90
  -3   2   5   17.10    2.30
   2  -2  -5   14.20    1.50
   2  -2  -5   17.20    1.70
   2  -2  -5   15.50    1.20
  -2   2   5   12.50    1.30
  -2   2   5   10.20    1.80
  -2   2   5   13.50    1.30
  -2   2   5   12.00    1.60
   1  -2  -5  220.48    9.30
   1  -2  -5  228.08    9.90
  -1   2   5  204.78   11.70
  -1   2   5  223.28    9.00
  -1   2   5  260.17   13.80
  -1   2   5  231.08   10.00
  -1   2   5  226.08   13.00
  -1   2   5  240.48   13.60
   0  -2  -5   53.89    2.70
   0  -2  -5   54.09    2.50
   0  -2  -5   60.99    3.50
   0  -2  -5   52.59    3.00
   0  -2  -5   59.49    3.50
   0   2   5   55.99    3.00
   0   2   5   54.59    2.80
   0   2   5   52.59    2.40
   0   2   5   53.39    3.40
   0   2   5   58.49    3.50
   0   2   5   60.29    3.50
   0   2   5   56.89    3.30
  -1  -2  -5  340.17   15.20
  -1  -2  -5  357.56   14.20
  -1  -2  -5  359.56   21.10
  -1  -2  -5  351.16   20.80
  -1  -2  -5  348.17   17.30
   1   2   5  339.17   20.10
   1   2   5  364.26   15.20
   1   2   5  355.46   15.00
   1   2   5  383.16   17.40
   1   2   5  353.76   21.00
  -2  -2  -5 1103.39   63.69
  -2  -2  -5 1102.69   47.80
  -2  -2  -5 1100.49   46.00
  -2  -2  -5 1022.40   49.99
  -2  -2  -5 1097.99   53.29
  -2  -2  -5 1191.38   53.19
   2   2   5 1106.79   45.60
   2   2   5 1059.99   46.70
   2   2   5 1047.50   46.00
  -3  -2  -5  502.65   23.20
  -3  -2  -5  556.24   25.60
  -3  -2  -5  502.45   24.00
  -3  -2  -5  527.25   22.30
   3   2   5  526.35   23.50
   3   2   5  515.55   22.20
   3   2   5  528.65   22.50
  -4  -2  -5   47.50    2.70
  -4  -2  -5   46.00    2.70
  -4  -2  -5   44.20    3.40
   4   2   5   48.60    3.40
   4   2   5   46.90    2.50
   4   2   5   47.30    2.60
   4   2   5   46.30    3.30
  -5  -2  -5   78.49    3.50
  -5  -2  -5   77.99    4.20
  -5  -2  -5   74.29    4.00
  -5  -2  -5   77.29    5.00
   5   2   5   73.59    4.90
   5   2   5   74.49    3.80
  -6  -2  -5   10.10    2.90
   6   2   5   15.80    3.00
  -7  -2  -5    0.50    3.30
   7   2   5    1.20    2.50
   6  -3  -5   -3.30    3.80
   6  -3  -5   -1.30    2.50
  -6   3   5   -0.10    2.60
  -6   3   5   -1.00    3.90
  -6   3   5   -1.10    2.30
   5  -3  -5   12.80    2.90
   5  -3  -5    6.60    3.30
   5  -3  -5    9.00    2.30
  -5   3   5    8.60    2.10
  -5   3   5    9.20    2.90
  -5   3   5    5.80    2.20
  -5   3   5    7.90    3.30
   4  -3  -5   -1.80    2.30
   4  -3  -5    0.00    1.70
   4  -3  -5    1.90    1.90
  -4   3   5   -0.40    2.40
  -4   3   5    0.80    2.10
  -4   3   5    0.60    1.70
  -4   3   5    0.50    1.80
   3  -3  -5   25.80    2.60
   3  -3  -5   23.30    2.10
   3  -3  -5   25.60    2.50
   3  -3  -5   24.50    1.40
  -3   3   5   23.50    1.90
  -3   3   5   22.70    1.90
  -3   3   5   21.90    2.70
  -3   3   5   24.50    2.60
   2  -3  -5  325.87   18.50
   2  -3  -5  321.77   13.60
   2  -3  -5  350.26   14.20
   2  -3  -5  311.67   13.00
  -2   3   5  285.07   16.20
  -2   3   5  334.87   19.10
  -2   3   5  313.27   12.60
  -2   3   5  316.27   13.90
   1  -3  -5 1418.86   55.39
   1  -3  -5 1430.76   59.09
  -1   3   5 1371.16   59.29
  -1   3   5 1271.07   68.89
  -1   3   5 1331.97   53.59
  -1   3   5 1451.55   78.79
  -1   3   5 1456.95   81.99
  -1   3   5 1527.25   82.99
   0  -3  -5  508.85   22.90
   0  -3  -5  551.04   31.70
   0  -3  -5  585.54   32.20
   0  -3  -5  502.75   21.50
   0  -3  -5  572.04   30.40
   0   3   5  522.05   23.00
   0   3   5  545.65   26.80
   0   3   5  518.25   31.70
   0   3   5  530.95   32.10
   0   3   5  580.04   26.50
  -1  -3  -5   87.19    4.00
  -1  -3  -5   95.29    5.70
  -1  -3  -5   92.79    5.60
  -1  -3  -5   90.89    4.30
   1   3   5   91.69    5.70
   1   3   5   89.39    4.50
   1   3   5   96.39    4.30
   1   3   5   85.59    5.60
   1   3   5   94.19    4.20
   1   3   5   91.39    4.40
   1   3   5   94.69    4.90
  -2  -3  -5   -1.60    0.90
  -2  -3  -5    1.10    0.80
  -2  -3  -5    1.40    1.00
  -2  -3  -5    1.10    1.00
   2   3   5   -0.80    0.80
   2   3   5    0.20    0.90
   2   3   5    2.10    0.70
  -3  -3  -5    5.10    0.70
  -3  -3  -5    5.10    1.20
  -3  -3  -5    5.60    1.10
  -3  -3  -5    6.10    1.30
  -3  -3  -5    5.00    1.10
   3   3   5    6.10    1.00
   3   3   5    6.90    1.40
  -4  -3  -5  161.18    7.30
  -4  -3  -5  158.48    7.80
  -4  -3  -5  158.98    8.00
   4   3   5  159.68    7.30
   4   3   5  161.18    7.90
   4   3   5  161.48    7.20
   4   3   5  168.48    7.60
  -5  -3  -5   46.00    3.00
  -5  -3  -5   45.10    3.00
  -5  -3  -5   45.90    3.70
  -5  -3  -5   44.50    2.50
   5   3   5   45.70    3.80
   5   3   5   41.70    2.80
  -6  -3  -5    4.20    2.80
   6   3   5    2.40    2.60
  -7  -3  -5    8.10    3.50
   7   3   5    2.60    3.30
   6  -4  -5   -0.10    2.60
   6  -4  -5    0.40    4.20
  -6   4   5    1.80    4.20
  -6   4   5    0.60    2.60
  -6   4   5   -1.30    2.20
   5  -4  -5   23.80    3.70
   5  -4  -5   20.20    3.90
   5  -4  -5   17.40    2.60
  -5   4   5   17.80    3.60
  -5   4   5   20.50    2.70
  -5   4   5   16.40    3.20
  -5   4   5   20.80    2.50
   4  -4  -5   35.90    3.60
   4  -4  -5   29.30    2.60
   4  -4  -5   28.40    3.50
  -4   4   5   29.10    2.40
  -4   4   5   29.60    2.70
  -4   4   5   25.90    3.50
  -4   4   5   25.30    3.40
   3  -4  -5    1.00    2.20
   3  -4  -5    0.90    2.00
   3  -4  -5    0.60    1.50
   3  -4  -5    2.60    0.80
  -3   4   5    0.10    2.00
  -3   4   5    0.10    1.50
  -3   4   5    2.20    1.80
  -3   4   5    0.90    1.00
   2  -4  -5   18.90    1.20
   2  -4  -5   16.10    1.70
   2  -4  -5   17.80    1.30
  -2   4   5   16.90    1.70
  -2   4   5   16.40    1.50
  -2   4   5   17.10    2.10
  -2   4   5   14.90    2.00
  -2   4   5   22.20    2.40
   1  -4  -5   31.00    2.00
   1  -4  -5   26.60    1.70
  -1   4   5   31.70    2.70
  -1   4   5   26.30    2.60
[truncated: 404,463 more chars]
