# Supplementary material for: Crystal structure of (Z)-3-allyl-5-(3-bromo­benzyl­idene)-2-sulfanyl­idene-1,3-thia­zolidin-4-one
Source: Acta Crystallogr E Crystallogr Commun. 2015 Dec 6;71(Pt 12):o1010–1. doi: 10.1107/S2056989015022884 (PMC4719950; doi:10.1107/S2056989015022884)
Supplement: Supplementary file 2 [file e-71-o1010-Isup2.hkl]

data_I                                                                          
_shelx_title ' EL14_D391_DRX3_CABR in P-1'                                      
_shelx_refln_list_code          4                                               
_shelx_F_calc_maximum      165.48                                               
_exptl_crystal_F_000       340.00                                               
_reflns_d_resolution_high  0.7000                                               
                                                                                
loop_                                                                           
 _space_group_symop_operation_xyz                                               
 'x, y, z'                                                                      
 '-x, -y, -z'                                                                   
                                                                                
_cell_length_a     5.4044                                                       
_cell_length_b    11.2306                                                       
_cell_length_c    11.7966                                                       
_cell_angle_alpha  80.100                                                       
_cell_angle_beta   84.912                                                       
_cell_angle_gamma  76.732                                                       
                                                                                
_shelx_F_squared_multiplier     1.000                                           
                                                                                
loop_                                                                           
 _refln_index_h                                                                 
 _refln_index_k                                                                 
 _refln_index_l                                                                 
 _refln_F_squared_calc                                                          
 _refln_F_squared_meas                                                          
 _refln_F_squared_sigma                                                         
 _refln_observed_status                                                         
   1   0   0       5410.42       5545.17        65.23 o                         
   2   0   0        251.05        243.07         3.32 o                         
   3   0   0          4.10          3.09         0.75 o                         
   4   0   0         34.21         45.12         1.84 o                         
   5   0   0          0.92          4.51         1.66 o                         
   6   0   0          1.76          5.09         2.29 o                         
   7   0   0          0.05         10.04         8.44 o                         
  -7   1   0         18.21         13.37         8.18 o                         
  -6   1   0         28.04         14.25         3.07 o                         
  -5   1   0          0.07          0.14         1.48 o                         
  -4   1   0        273.21        277.54         5.26 o                         
  -3   1   0        999.80        980.82        15.31 o                         
  -2   1   0        278.78        259.79         3.55 o                         
  -1   1   0       2688.31       2804.45        32.84 o                         
   1   1   0         15.20         17.12         0.37 o                         
   2   1   0       2287.10       2335.33        28.61 o                         
   3   1   0        527.77        528.43         8.76 o                         
   4   1   0        167.80        161.38         3.62 o                         
   5   1   0         84.59         76.82         3.34 o                         
   6   1   0         21.76         12.30         2.40 o                         
   7   1   0         13.45         20.06         5.79 o                         
  -7   2   0          9.02         15.84         7.43 o                         
  -6   2   0          0.55         12.84         5.05 o                         
  -5   2   0          0.44          2.12         1.72 o                         
  -4   2   0          8.00          3.03         1.31 o                         
  -3   2   0        259.77        249.58         3.95 o                         
  -2   2   0        414.08        358.01         4.96 o                         
  -1   2   0      12451.53      12294.87       148.24 o                         
   0   2   0       1121.36       1169.45        19.57 o                         
   1   2   0        102.16         97.72         1.20 o                         
   2   2   0         48.71         75.46         1.62 o                         
   3   2   0        108.24        118.16         2.77 o                         
   4   2   0         95.69         96.95         2.32 o                         
   5   2   0        156.98        148.42         4.23 o                         
   6   2   0         74.08         75.92         3.53 o                         
   7   2   0          9.01         10.28         3.48 o                         
  -7   3   0          3.64          5.70         8.79 o                         
  -6   3   0         19.25         29.41         6.19 o                         
  -5   3   0        104.12        124.36         3.38 o                         
  -4   3   0        332.22        357.52         5.92 o                         
  -3   3   0         73.59         71.91         2.01 o                         
  -2   3   0       4696.25       4925.87        64.51 o                         
  -1   3   0       2771.74       3004.30        37.79 o                         
   0   3   0        314.77        329.93         6.02 o                         
   1   3   0        281.50        302.59         3.37 o                         
   2   3   0          0.98          0.10         0.52 o                         
   3   3   0         26.56         28.51         1.06 o                         
   4   3   0         34.21         34.81         1.64 o                         
   5   3   0         40.26         39.26         2.52 o                         
   6   3   0         17.95         19.55         2.79 o                         
   7   3   0         71.19         78.07         4.06 o                         
  -6   4   0          0.15          0.80         8.22 o                         
  -5   4   0          0.25         -1.50         3.67 o                         
  -4   4   0         11.47         13.27         2.01 o                         
  -3   4   0        133.04        129.52         3.06 o                         
  -2   4   0         72.79         64.42         1.56 o                         
  -1   4   0        118.76        144.86         2.33 o                         
   0   4   0         45.78         44.75         1.18 o                         
   1   4   0       1150.28       1170.96        16.43 o                         
   2   4   0         16.58         23.68         0.84 o                         
   3   4   0       2275.07       2318.24        37.35 o                         
   4   4   0       2067.64       1975.01        32.61 o                         
   5   4   0        491.53        462.60         9.93 o                         
   6   4   0          0.90         -2.68         2.68 o                         
   7   4   0          0.13          3.35         3.17 o                         
  -6   5   0          0.40         -3.31         6.87 o                         
  -5   5   0         12.25         15.58         4.47 o                         
  -4   5   0         21.12         23.78         2.28 o                         
  -3   5   0        627.40        601.05        11.11 o                         
  -2   5   0        397.39        376.89         6.62 o                         
  -1   5   0          5.95          6.36         0.80 o                         
   0   5   0        688.83        708.98        10.84 o                         
   1   5   0        922.50        930.45        13.76 o                         
   2   5   0        177.22        174.23         2.73 o                         
   3   5   0         17.91         15.21         1.15 o                         
   4   5   0         59.64         56.95         2.15 o                         
   5   5   0          3.56          0.83         2.06 o                         
   6   5   0        205.49        206.22         8.26 o                         
   7   5   0         14.65         19.67         3.63 o                         
  -6   6   0          2.73         -1.62         6.46 o                         
  -5   6   0          0.24         -4.62         4.62 o                         
  -4   6   0          8.88          8.29         2.15 o                         
  -3   6   0         31.06         42.58         1.80 o                         
  -2   6   0         10.39          8.34         1.03 o                         
  -1   6   0        158.39        150.83         3.91 o                         
   0   6   0         53.03         62.76         1.95 o                         
   1   6   0        121.19        117.33         2.39 o                         
   2   6   0       1841.97       1937.03        29.28 o                         
   3   6   0       3552.96       3517.26        56.38 o                         
   4   6   0        712.54        674.80        11.77 o                         
   5   6   0        169.95        155.17         4.45 o                         
   6   6   0         16.68         20.93         3.16 o                         
   7   6   0          1.55          5.87         3.47 o                         
  -5   7   0         16.32         17.42         5.68 o                         
  -4   7   0         44.06         41.79         4.64 o                         
  -3   7   0         54.96         48.64         2.55 o                         
  -2   7   0         24.85         32.25         1.92 o                         
  -1   7   0        649.62        636.90        18.21 o                         
   0   7   0        204.06        179.64         3.69 o                         
   1   7   0        408.27        399.17         6.94 o                         
   2   7   0       1123.44       1163.73        17.88 o                         
   3   7   0       1385.85       1387.66        22.50 o                         
   4   7   0         45.11         45.58         2.35 o                         
   5   7   0        165.78        170.54         4.78 o                         
   6   7   0         11.70         12.91         2.93 o                         
   7   7   0          2.20          1.77         3.48 o                         
  -5   8   0          0.01         -1.38         5.79 o                         
  -4   8   0          7.76         11.62         4.58 o                         
  -3   8   0          0.03          0.29         2.12 o                         
  -2   8   0          9.08          6.45         1.78 o                         
  -1   8   0         32.28         36.61         1.94 o                         
   0   8   0         98.82         96.91         3.31 o                         
   1   8   0        452.17        422.13        11.40 o                         
   2   8   0        818.04        835.84        16.54 o                         
   3   8   0         24.40         21.47         1.90 o                         
   4   8   0        335.76        324.21         7.65 o                         
   5   8   0         94.31         90.63         3.74 o                         
   6   8   0          1.22          0.14         2.80 o                         
   7   8   0         61.83         63.04         5.36 o                         
  -5   9   0          0.04         -3.29         8.26 o                         
  -4   9   0          0.91          1.22         4.54 o                         
  -3   9   0          1.39          0.90         2.45 o                         
  -2   9   0         53.06         56.19         3.46 o                         
  -1   9   0        155.68        147.57         3.98 o                         
   0   9   0        488.55        524.91        12.29 o                         
   1   9   0       1203.02       1196.18        19.28 o                         
   2   9   0        963.23        972.91        16.97 o                         
   3   9   0        227.12        228.07         7.41 o                         
   4   9   0          2.09          3.63         2.41 o                         
   5   9   0         36.79         36.81         3.12 o                         
   6   9   0          1.84          5.88         3.75 o                         
   7   9   0          6.27          3.36         4.30 o                         
  -4  10   0          0.08          3.75         5.99 o                         
  -3  10   0         29.36         29.13         4.47 o                         
  -2  10   0         13.59         19.04         2.30 o                         
  -1  10   0         19.27         21.91         1.97 o                         
   0  10   0         11.28         12.85         1.67 o                         
   1  10   0        336.70        361.26        10.38 o                         
   2  10   0          4.34          1.10         2.16 o                         
   3  10   0        199.20        202.65         8.51 o                         
   4  10   0         93.11         88.51         4.11 o                         
   5  10   0          0.24         -0.05         2.78 o                         
   6  10   0         91.74        102.98         5.40 o                         
  -4  11   0          1.03          1.15         7.56 o                         
  -3  11   0         10.31          4.60         6.16 o                         
  -2  11   0          1.32         -0.23         3.00 o                         
  -1  11   0         91.22         91.50         3.55 o                         
   0  11   0        449.09        493.94        10.34 o                         
   1  11   0          5.25          3.92         1.98 o                         
   2  11   0          7.66         -3.99         3.99 o                         
   3  11   0         32.38         24.22         3.08 o                         
   4  11   0         54.20         52.12         4.25 o                         
   5  11   0         55.12         60.92         3.94 o                         
   6  11   0         10.43          7.69         4.65 o                         
  -3  12   0         13.29         15.11         6.74 o                         
  -2  12   0         14.35         21.52         7.02 o                         
  -1  12   0          0.25          1.43         2.78 o                         
   0  12   0          0.61          2.46         2.62 o                         
   1  12   0         17.31         18.42         2.78 o                         
   2  12   0         77.96         79.23         5.89 o                         
   3  12   0          2.01         -3.11         3.11 o                         
   4  12   0         27.50         27.54         3.63 o                         
   5  12   0         47.72         35.65         3.97 o                         
   6  12   0         21.88         23.00         5.04 o                         
  -2  13   0          1.07          9.89         5.11 o                         
  -1  13   0         49.99         47.59         4.67 o                         
   0  13   0          1.76          6.63         2.80 o                         
   1  13   0          1.35         -2.86         3.67 o                         
   2  13   0         22.07         15.86         3.33 o                         
   3  13   0         21.89          8.79         5.73 o                         
   4  13   0         59.16         54.22         4.70 o                         
   5  13   0         79.94         87.80         4.81 o                         
  -1  14   0          7.79         12.51         7.02 o                         
   0  14   0          1.05          9.19         3.72 o                         
   1  14   0          1.00          9.51         3.43 o                         
   2  14   0          3.00         -3.59         3.59 o                         
   3  14   0          5.83         -4.95         4.95 o                         
   4  14   0         14.58         -4.10         4.11 o                         
   0  15   0          4.32          4.91         4.01 o                         
   1  15   0          0.58          0.85         3.76 o                         
   2  15   0          2.31         -4.52         4.52 o                         
   3  15   0         55.19         46.40         4.84 o                         
  -3 -15   1         11.71          2.09         5.28 o                         
  -2 -15   1          0.90          1.49         4.21 o                         
  -1 -15   1          0.17         -3.50         3.75 o                         
   0 -15   1          0.13         -1.92         7.36 o                         
  -4 -14   1          0.23         -4.14         4.14 o                         
  -3 -14   1         45.80         38.40         6.67 o                         
  -2 -14   1         83.95         81.48         5.29 o                         
  -1 -14   1         58.80         63.69         4.18 o                         
   0 -14   1         12.89         15.35         3.37 o                         
   1 -14   1          0.13          3.62         6.84 o                         
  -5 -13   1         33.99         34.16         4.61 o                         
  -4 -13   1        121.13        127.09         5.79 o                         
  -3 -13   1         36.67         31.54         4.48 o                         
  -2 -13   1          7.02          2.52         3.31 o                         
  -1 -13   1          0.71          1.64         3.21 o                         
   0 -13   1          2.77          6.34         3.14 o                         
   1 -13   1         15.81         27.03         6.78 o                         
   2 -13   1          0.90         12.70         7.35 o                         
  -6 -12   1          1.14          2.80         4.46 o                         
  -5 -12   1         11.66         14.85         3.56 o                         
  -4 -12   1         52.35         50.60         4.33 o                         
  -3 -12   1        107.09        101.58         4.50 o                         
  -2 -12   1         86.24         81.22         4.50 o                         
  -1 -12   1         62.32         62.64         3.70 o                         
   0 -12   1         79.24         85.23         3.69 o                         
   1 -12   1          1.95          4.74         2.58 o                         
   2 -12   1          6.21          4.49         4.64 o                         
   3 -12   1          2.28         10.77         5.43 o                         
  -6 -11   1         46.92         49.52         5.13 o                         
  -5 -11   1         98.28        100.66         5.14 o                         
  -4 -11   1        145.04        147.38         5.63 o                         
  -3 -11   1        221.31        219.07         8.87 o                         
  -2 -11   1         74.80         63.92         5.30 o                         
  -1 -11   1         13.58          7.53         2.41 o                         
   0 -11   1         22.06         28.27         2.34 o                         
   1 -11   1          0.91          0.16         2.33 o                         
   2 -11   1          2.78          5.62         3.69 o                         
   3 -11   1         18.65         14.46         6.10 o                         
   4 -11   1          1.68          3.90         7.44 o                         
  -6 -10   1         41.44         54.50         4.92 o                         
  -5 -10   1        104.44        107.26         4.96 o                         
  -4 -10   1         69.46         71.16         4.00 o                         
  -3 -10   1          3.37          2.25         2.43 o                         
  -2 -10   1         40.79         31.49         2.80 o                         
  -1 -10   1        330.86        314.68         6.54 o                         
   0 -10   1         45.53         49.31         2.69 o                         
   1 -10   1         70.91         64.59         2.63 o                         
   2 -10   1         68.72         65.22         2.85 o                         
   3 -10   1         41.89         34.43         5.12 o                         
   4 -10   1          2.07         -2.07         5.02 o                         
  -7  -9   1          5.41         12.61         4.65 o                         
  -6  -9   1         68.62         70.30         4.77 o                         
  -5  -9   1        215.88        219.11         6.69 o                         
  -4  -9   1        424.81        438.57         8.87 o                         
  -3  -9   1        394.30        411.39         8.79 o                         
  -2  -9   1        289.06        271.83         6.28 o                         
  -1  -9   1        294.38        288.92         6.06 o                         
   0  -9   1        124.59        130.46         3.22 o                         
   1  -9   1          0.66          0.09         1.48 o                         
   2  -9   1         70.75         67.97         4.40 o                         
   3  -9   1          4.42          3.58         3.14 o                         
   4  -9   1          6.91         -1.16         4.80 o                         
   5  -9   1          2.81          5.86         8.43 o                         
  -7  -8   1         43.79         48.48         5.32 o                         
  -6  -8   1         16.72         24.13         3.42 o                         
  -5  -8   1          7.56          5.81         3.52 o                         
  -4  -8   1          3.57          3.80         1.79 o                         
  -3  -8   1        253.78        244.32         5.69 o                         
  -2  -8   1         22.67         20.11         1.83 o                         
  -1  -8   1         85.84         73.83         4.15 o                         
   0  -8   1        186.42        202.12         4.01 o                         
   1  -8   1        193.57        185.45         4.28 o                         
   2  -8   1        324.62        322.13         7.64 o                         
   3  -8   1         34.64         39.67         2.75 o                         
   4  -8   1          0.86          9.85         4.34 o                         
   5  -8   1          0.40         -2.34         5.86 o                         
  -7  -7   1         13.03          6.12         3.85 o                         
  -6  -7   1        159.28        160.68         5.37 o                         
  -5  -7   1        187.16        196.60         5.29 o                         
  -4  -7   1          8.82         10.11         1.64 o                         
  -3  -7   1          6.10          4.45         1.10 o                         
  -2  -7   1        455.82        447.69         8.46 o                         
  -1  -7   1       1013.36       1058.59        17.50 o                         
   0  -7   1       1026.95       1086.72        19.45 o                         
   1  -7   1        343.71        323.94        11.31 o                         
   2  -7   1         88.83         86.83         3.30 o                         
   3  -7   1         27.17         31.58         1.99 o                         
   4  -7   1          0.19          0.49         3.74 o                         
   5  -7   1          3.59          4.63         5.34 o                         
  -7  -6   1         15.32         12.01         3.33 o                         
  -6  -6   1          4.97          2.89         2.57 o                         
  -5  -6   1          2.91          0.86         2.33 o                         
  -4  -6   1        848.19        832.70        15.55 o                         
  -3  -6   1          8.72          9.51         1.33 o                         
  -2  -6   1        235.90        222.28         3.78 o                         
  -1  -6   1        897.31        928.06        14.57 o                         
   0  -6   1         17.68         15.32         0.90 o                         
   1  -6   1        193.99        194.51         4.22 o                         
   2  -6   1        329.50        337.16         6.09 o                         
   3  -6   1        166.99        202.96         4.22 o                         
   4  -6   1         24.20         34.11         3.76 o                         
   5  -6   1          0.15          7.94         4.96 o                         
   6  -6   1          6.87          4.44         6.37 o                         
  -7  -5   1          7.69         10.04         3.36 o                         
  -6  -5   1          2.55          5.32         2.83 o                         
  -5  -5   1         45.31         41.72         2.61 o                         
  -4  -5   1        140.94        130.69         4.65 o                         
  -3  -5   1        440.52        409.84         6.79 o                         
  -2  -5   1       1156.41       1235.53        17.63 o                         
  -1  -5   1       2353.21       2460.79        42.33 o                         
   0  -5   1       4942.30       5078.40        77.72 o                         
   1  -5   1       1048.76       1058.96        14.86 o                         
   2  -5   1          3.13          5.33         0.75 o                         
   3  -5   1         63.92         51.52         2.27 o                         
   4  -5   1         59.64         46.93         2.90 o                         
   5  -5   1          7.85         18.39         4.80 o                         
   6  -5   1         12.31         16.61         6.32 o                         
  -7  -4   1          5.74          2.03         3.31 o                         
  -6  -4   1          2.79         -0.23         2.61 o                         
  -5  -4   1          5.40         10.33         2.06 o                         
  -4  -4   1       1131.71       1069.15        19.50 o                         
  -3  -4   1       1429.92       1413.68        24.42 o                         
  -2  -4   1       1516.51       1559.19        22.87 o                         
  -1  -4   1        692.96        697.96        11.57 o                         
   0  -4   1         53.95         49.17         1.79 o                         
   1  -4   1        605.88        578.72         8.61 o                         
   2  -4   1        963.71        996.67        15.35 o                         
   3  -4   1          5.64          8.37         1.11 o                         
   4  -4   1          2.04          1.20         1.50 o                         
   5  -4   1         30.57         26.12         4.46 o                         
   6  -4   1         11.93          7.59         6.36 o                         
  -7  -3   1         12.50         12.65         3.32 o                         
  -6  -3   1         81.44         72.94         3.36 o                         
  -5  -3   1         18.18         11.16         2.23 o                         
  -4  -3   1         15.01         13.28         1.34 o                         
  -3  -3   1        785.37        778.95        12.60 o                         
  -2  -3   1       4273.68       4286.33        61.32 o                         
  -1  -3   1       4683.02       4852.64        53.27 o                         
   0  -3   1        806.55        825.89        15.83 o                         
   1  -3   1         97.57         84.66         1.53 o                         
   2  -3   1        372.57        388.64         5.42 o                         
   3  -3   1         49.69         43.23         1.30 o                         
   4  -3   1          4.92          2.73         1.04 o                         
   5  -3   1          0.75          3.00         2.76 o                         
   6  -3   1          9.95         19.58         6.13 o                         
   7  -3   1          1.38         -3.51         8.80 o                         
  -7  -2   1          2.79          2.71         3.22 o                         
  -6  -2   1         70.55         85.53         3.54 o                         
  -5  -2   1        756.42        770.82        14.15 o                         
  -4  -2   1       1342.17       1322.78        21.95 o                         
  -3  -2   1        387.24        391.07         6.83 o                         
  -2  -2   1         60.86         65.12         1.49 o                         
  -1  -2   1        530.88        572.50         7.03 o                         
   0  -2   1       4494.44       4704.81        56.37 o                         
   1  -2   1       1834.02       1892.62        23.83 o                         
   2  -2   1        178.83        205.28         2.93 o                         
   3  -2   1         11.25          9.30         0.68 o                         
   4  -2   1          1.47         -0.48         0.98 o                         
   5  -2   1          8.36          7.63         1.62 o                         
   6  -2   1         16.80         24.05         6.88 o                         
   7  -2   1          8.34          4.43         7.29 o                         
  -7  -1   1          3.70         -2.54         4.63 o                         
  -6  -1   1          0.23          0.43         2.38 o                         
  -5  -1   1          6.95          7.36         2.00 o                         
  -4  -1   1        123.04        117.66         3.34 o                         
  -3  -1   1        897.41        840.83        14.07 o                         
  -2  -1   1       2508.16       2563.71        40.23 o                         
  -1  -1   1        107.96        124.19         1.71 o                         
   0  -1   1         11.32         11.86         0.55 o                         
   1  -1   1       4635.98       4935.94        58.45 o                         
   2  -1   1         33.74         34.14         0.78 o                         
   3  -1   1       1175.58       1153.92        15.82 o                         
   4  -1   1        617.03        576.97         9.24 o                         
   5  -1   1        286.85        295.33         5.55 o                         
   6  -1   1          4.85          2.87         3.91 o                         
   7  -1   1          7.51          5.49         7.86 o                         
  -7   0   1          7.66         17.57         8.09 o                         
  -6   0   1         45.07         56.65         2.98 o                         
  -5   0   1         99.62        109.46         3.40 o                         
  -4   0   1        309.34        292.07         5.56 o                         
  -3   0   1        775.35        787.47        13.33 o                         
  -2   0   1        425.07        459.22         6.22 o                         
  -1   0   1        873.67        992.88        11.71 o                         
   1   0   1          7.08         10.95         0.30 o                         
   2   0   1        769.56        828.98        11.00 o                         
   3   0   1         34.02         35.01         1.35 o                         
   4   0   1         85.32         83.84         2.15 o                         
   5   0   1        101.98        110.43         3.24 o                         
   6   0   1        126.27        139.36         4.67 o                         
   7   0   1         20.38         26.06         7.13 o                         
  -7   1   1          3.53          2.66         7.01 o                         
  -6   1   1         26.87         27.99         2.99 o                         
  -5   1   1         78.50         73.17         2.70 o                         
  -4   1   1          1.80          0.62         1.29 o                         
  -3   1   1          5.59          5.24         0.96 o                         
  -2   1   1       1063.49       1193.38        15.58 o                         
  -1   1   1       7422.75       8069.46        88.38 o                         
   1   1   1        650.73        713.92         8.30 o                         
   2   1   1       3641.67       3741.34        46.46 o                         
   3   1   1       1977.76       1935.07        33.62 o                         
   4   1   1        601.00        603.04        10.87 o                         
   5   1   1          3.82         -0.77         1.70 o                         
   6   1   1         37.34         27.50         2.50 o                         
   7   1   1          3.28          5.16         5.39 o                         
  -7   2   1          0.15          8.49         7.49 o                         
  -6   2   1          0.65          4.70         3.72 o                         
  -5   2   1         14.66         13.60         2.36 o                         
  -4   2   1        277.33        249.92         4.92 o                         
  -3   2   1        193.13        169.26         3.42 o                         
  -2   2   1        163.94        165.40         2.45 o                         
  -1   2   1      27382.17      26678.47       453.90 o                         
   0   2   1       2727.27       2810.05        48.27 o                         
   1   2   1       2285.54       2399.73        26.08 o                         
   2   2   1        598.96        602.89         7.84 o                         
   3   2   1       2232.13       2307.65        36.98 o                         
   4   2   1        611.85        615.33        10.27 o                         
   5   2   1        164.42        175.14         5.04 o                         
   6   2   1         14.86         18.85         2.49 o                         
   7   2   1          1.22          7.19         5.46 o                         
  -7   3   1          5.17          2.09         9.21 o                         
  -6   3   1          7.71          8.72         8.60 o                         
  -5   3   1          4.64          9.18         2.24 o                         
  -4   3   1          5.23         11.90         1.51 o                         
  -3   3   1        118.96        108.58         2.25 o                         
  -2   3   1        303.56        311.99         4.76 o                         
  -1   3   1        705.20        767.59         9.28 o                         
   0   3   1        762.19        757.12        15.89 o                         
   1   3   1       9651.50      10045.21       105.97 o                         
   2   3   1       4278.68       4469.55        55.92 o                         
   3   3   1        212.99        181.92         3.56 o                         
   4   3   1         48.05         39.00         2.35 o                         
   5   3   1          1.03          0.23         1.63 o                         
   6   3   1         17.16          9.84         2.53 o                         
   7   3   1          0.59         -1.65         3.03 o                         
  -6   4   1          2.26         12.09         9.50 o                         
  -5   4   1         35.08         30.85         2.86 o                         
  -4   4   1         14.01         11.50         1.49 o                         
  -3   4   1          9.99          8.50         1.09 o                         
  -2   4   1       2971.79       2923.21        45.36 o                         
  -1   4   1       1339.12       1325.96        21.62 o                         
   0   4   1       2485.20       2615.96        32.94 o                         
   1   4   1       1013.80       1070.89        13.65 o                         
   2   4   1       1154.98       1189.96        15.42 o                         
   3   4   1        662.60        628.20        10.46 o                         
   4   4   1          0.59          1.94         1.23 o                         
   5   4   1         65.14         60.59         2.49 o                         
   6   4   1         24.09         29.34         3.03 o                         
   7   4   1          1.97          4.05         3.23 o                         
  -6   5   1          5.47         13.55         7.21 o                         
  -5   5   1          9.43         19.94         4.86 o                         
  -4   5   1          7.82          4.55         2.13 o                         
  -3   5   1        601.08        654.39        12.04 o                         
  -2   5   1        489.08        491.27         9.06 o                         
  -1   5   1        796.88        787.36        13.16 o                         
   0   5   1       1048.76       1092.97        17.54 o                         
   1   5   1       1892.69       2041.89        30.99 o                         
   2   5   1        985.68       1010.80        15.21 o                         
   3   5   1        391.12        336.77         5.75 o                         
   4   5   1          9.55          2.76         1.35 o                         
   5   5   1         45.95         45.32         2.25 o                         
   6   5   1        194.74        168.88         5.32 o                         
   7   5   1         70.44         68.18         4.45 o                         
  -6   6   1          2.07          3.14         6.52 o                         
  -5   6   1          4.73          3.40         5.80 o                         
  -4   6   1          0.98          2.25         2.23 o                         
  -3   6   1         28.88         34.77         2.17 o                         
  -2   6   1         18.77         18.70         1.45 o                         
  -1   6   1        820.11        804.81        17.62 o                         
   0   6   1       2661.10       2744.51        41.19 o                         
   1   6   1        478.12        480.02         7.64 o                         
   2   6   1        238.77        269.13         5.30 o                         
   3   6   1        741.52        749.36        12.52 o                         
   4   6   1        405.80        398.77         7.48 o                         
   5   6   1         17.83         12.52         2.03 o                         
   6   6   1          1.22         -0.56         2.80 o                         
   7   6   1         10.76         13.69         4.40 o                         
  -5   7   1          0.65          5.30         5.65 o                         
  -4   7   1        173.61        199.77         6.77 o                         
  -3   7   1        144.88        150.82         4.86 o                         
  -2   7   1         74.27         65.19         2.37 o                         
  -1   7   1         22.33         19.39         2.09 o                         
   0   7   1         16.96         19.54         1.28 o                         
   1   7   1        362.95        368.58         6.09 o                         
   2   7   1       1146.12       1145.45        20.32 o                         
   3   7   1         40.70         33.54         1.96 o                         
   4   7   1          6.48          9.56         1.60 o                         
   5   7   1        462.91        460.55         8.11 o                         
   6   7   1        105.77        107.34         4.12 o                         
   7   7   1         14.65         15.35         3.72 o                         
  -5   8   1          1.11          1.89         6.18 o                         
  -4   8   1          2.15          7.26         4.75 o                         
  -3   8   1          6.47          8.29         2.32 o                         
  -2   8   1        190.01        180.73         5.84 o                         
  -1   8   1        427.37        400.14         8.36 o                         
   0   8   1        109.63        120.19         3.24 o                         
   1   8   1        115.14        105.13         5.77 o                         
   2   8   1       1019.43       1003.43        18.82 o                         
   3   8   1        618.53        594.27        10.68 o                         
   4   8   1        155.18        150.02         4.33 o                         
   5   8   1        119.42        115.41         4.19 o                         
   6   8   1        106.46        111.48         4.40 o                         
   7   8   1         17.39         18.32         3.87 o                         
  -5   9   1          8.93         16.97         6.64 o                         
  -4   9   1         11.93          9.98         6.49 o                         
  -3   9   1          0.60         -0.30         2.46 o                         
  -2   9   1         21.30         22.95         2.76 o                         
  -1   9   1         10.02          6.87         1.60 o                         
   0   9   1         12.48         14.18         1.53 o                         
   1   9   1          0.61         -1.00         1.91 o                         
   2   9   1        344.64        327.00         6.52 o                         
   3   9   1         11.37         13.34         2.03 o                         
   4   9   1        418.56        433.20         8.89 o                         
   5   9   1        211.83        212.87        10.54 o                         
   6   9   1        108.75        117.04         5.18 o                         
   7   9   1         17.32          9.74         4.83 o                         
  -4  10   1          0.18         -4.88         5.66 o                         
  -3  10   1         15.36         10.54         4.26 o                         
  -2  10   1         80.29         71.63         3.21 o                         
  -1  10   1         29.57         28.66         2.24 o                         
   0  10   1          0.76          2.31         1.68 o                         
   1  10   1         60.14         53.20         2.21 o                         
   2  10   1          6.44         -0.38         2.16 o                         
   3  10   1        511.43        508.56        10.58 o                         
   4  10   1        425.33        413.41        12.14 o                         
   5  10   1        108.58        117.14         5.21 o                         
   6  10   1          6.83          9.21         3.97 o                         
  -4  11   1          0.50          3.86         5.44 o                         
  -3  11   1          3.34          9.91         4.77 o                         
  -2  11   1          0.60          1.92         2.67 o                         
  -1  11   1         19.09         28.18         2.24 o                         
   0  11   1        118.66        137.52         5.71 o                         
   1  11   1        363.53        358.10         8.12 o                         
   2  11   1        164.21        152.14         8.84 o                         
   3  11   1        132.92        129.90         4.52 o                         
   4  11   1         78.04         84.40         6.99 o                         
   5  11   1        127.14        132.76         5.36 o                         
   6  11   1         86.31         98.93         6.43 o                         
  -3  12   1          2.09          8.84         6.85 o                         
  -2  12   1          9.38          7.03         4.18 o                         
  -1  12   1          9.69         15.30         3.07 o                         
   0  12   1         64.22         65.34         3.48 o                         
   1  12   1          1.87          1.31         2.53 o                         
   2  12   1        306.16        309.30        11.66 o                         
   3  12   1        382.70        398.13         9.35 o                         
   4  12   1        132.97        133.34         5.40 o                         
   5  12   1          8.34          1.44         3.79 o                         
   6  12   1         22.77         26.72         5.75 o                         
  -2  13   1          5.64         18.30         5.76 o                         
  -1  13   1         70.92         77.35         4.46 o                         
   0  13   1          2.56          2.00         2.98 o                         
   1  13   1          9.75         10.88         3.77 o                         
   2  13   1         27.75         20.99         4.29 o                         
   3  13   1         20.53         15.43         3.67 o                         
   4  13   1          6.62          2.95         3.58 o                         
   5  13   1         11.42          9.78         4.41 o                         
  -2  14   1          0.74         12.02         9.21 o                         
  -1  14   1          4.22          5.62         4.26 o                         
   0  14   1         10.74         15.80         3.97 o                         
   1  14   1         93.62        104.35         4.94 o                         
   2  14   1         66.08         70.33         5.33 o                         
   3  14   1         15.68          8.70         5.04 o                         
   4  14   1          0.13         -4.05         4.05 o                         
   5  14   1          2.13          2.37         5.23 o                         
   0  15   1          0.52          1.16         4.05 o                         
   1  15   1          1.40          4.49         4.18 o                         
   2  15   1          1.99         -1.09         4.43 o                         
   3  15   1          1.45         -4.18         4.18 o                         
   4  15   1         10.87         -6.61         6.61 o                         
  -3 -15   2          8.04         -6.55         6.55 o                         
  -2 -15   2          1.47         -1.09         4.03 o                         
  -1 -15   2          7.98          5.90         3.92 o                         
   0 -15   2          0.06         -6.55         6.55 o                         
  -4 -14   2         28.83         13.29         4.35 o                         
  -3 -14   2          1.12         -6.14         6.14 o                         
  -2 -14   2          1.59         -4.17         4.17 o                         
  -1 -14   2         10.62         14.75         4.21 o                         
   0 -14   2          4.63          7.32         5.62 o                         
   1 -14   2          4.52          5.74        10.46 o                         
  -5 -13   2         17.37         14.35         4.38 o                         
  -4 -13   2         14.07          6.44         3.91 o                         
  -3 -13   2         36.39         19.64         4.02 o                         
  -2 -13   2         27.36         16.61         5.87 o                         
  -1 -13   2          0.10         -1.20         3.17 o                         
   0 -13   2         16.69         18.60         3.29 o                         
   1 -13   2         42.73         51.16         6.94 o                         
   2 -13   2          8.46          9.16         7.35 o                         
  -5 -12   2         68.37         73.04         4.92 o                         
  -4 -12   2          0.52         -3.48         3.48 o                         
  -3 -12   2         34.11         28.77         3.26 o                         
  -2 -12   2        102.85        102.82         4.22 o                         
  -1 -12   2         71.25         84.12         4.02 o                         
   0 -12   2          0.45         -0.69         2.67 o                         
   1 -12   2          0.31          6.08         4.35 o                         
   2 -12   2          0.44         -4.29         6.35 o                         
   3 -12   2          0.01          8.26         7.25 o                         
  -6 -11   2          3.40         -0.39         4.72 o                         
  -5 -11   2          5.15          7.65         3.97 o                         
  -4 -11   2          7.48          4.64         3.26 o                         
  -3 -11   2          8.00         -0.48         2.68 o                         
  -2 -11   2         23.06         21.66         3.76 o                         
  -1 -11   2         88.96         91.13         4.11 o                         
   0 -11   2        166.49        174.40         4.75 o                         
   1 -11   2         49.22         55.49         2.74 o                         
   2 -11   2          5.16          6.75         3.74 o                         
   3 -11   2          0.13          4.63         4.83 o                         
   4 -11   2          0.96          2.94         6.64 o                         
  -6 -10   2         26.84         32.87         4.59 o                         
  -5 -10   2          0.58          1.30         3.46 o                         
  -4 -10   2         38.85         42.31         3.11 o                         
  -3 -10   2        194.74        193.15         6.40 o                         
  -2 -10   2        362.58        370.25         8.22 o                         
  -1 -10   2        297.66        292.42         6.73 o                         
   0 -10   2         46.02         45.98         2.39 o                         
   1 -10   2         11.49         11.31         2.47 o                         
   2 -10   2          2.69         -1.29         2.86 o                         
   3 -10   2          0.60         -1.56         3.54 o                         
   4 -10   2          1.00          9.24         6.67 o                         
  -6  -9   2          3.25          5.60         4.12 o                         
  -5  -9   2         24.92         27.69         3.64 o                         
  -4  -9   2        162.04        174.06         5.77 o                         
  -3  -9   2        222.69        245.96         6.11 o                         
  -2  -9   2        123.35        126.08         4.00 o                         
  -1  -9   2         32.72         28.04         1.96 o                         
   0  -9   2         86.04         92.66         2.99 o                         
   1  -9   2         74.15         78.45         2.46 o                         
   2  -9   2        106.89        108.87         4.71 o                         
   3  -9   2          0.02         -1.35         3.04 o                         
   4  -9   2          0.70          1.83         4.71 o                         
   5  -9   2          3.39          7.85         5.65 o                         
  -7  -8   2          0.02          1.12         4.35 o                         
  -6  -8   2          8.64         11.28         3.94 o                         
  -5  -8   2         14.66         11.52         2.79 o                         
  -4  -8   2          6.48          5.78         1.94 o                         
  -3  -8   2        314.28        319.29         7.09 o                         
  -2  -8   2       1700.49       1702.95        31.32 o                         
  -1  -8   2        609.89        583.85        10.54 o                         
   0  -8   2          1.74          1.56         1.11 o                         
   1  -8   2         62.52         47.73         1.95 o                         
   2  -8   2         67.89         51.63         3.04 o                         
   3  -8   2          2.54          0.66         2.79 o                         
   4  -8   2          7.41         17.64         4.67 o                         
   5  -8   2          1.57          6.25         6.10 o                         
  -7  -7   2          4.29          3.87         3.43 o                         
  -6  -7   2         61.18         69.24         4.12 o                         
  -5  -7   2        314.45        325.90         8.41 o                         
  -4  -7   2        618.19        622.85        12.07 o                         
  -3  -7   2        861.75        886.12        13.58 o                         
  -2  -7   2         15.70         13.66         1.44 o                         
  -1  -7   2        116.03        118.65         2.62 o                         
   0  -7   2        659.81        650.74        12.60 o                         
   1  -7   2        866.24        862.02        16.81 o                         
   2  -7   2          7.31          2.67         1.40 o                         
   3  -7   2         28.36         21.74         2.67 o                         
   4  -7   2         28.70         30.72         4.65 o                         
   5  -7   2         33.88         33.26         5.84 o                         
  -7  -6   2          0.11         -1.37         3.46 o                         
  -6  -6   2          0.87         -2.61         2.61 o                         
  -5  -6   2          6.86          4.27         2.23 o                         
  -4  -6   2        379.59        365.27         7.59 o                         
  -3  -6   2        935.20        907.88        14.90 o                         
  -2  -6   2       1515.34       1514.99        21.80 o                         
  -1  -6   2         48.79         39.50         1.48 o                         
   0  -6   2          4.13          2.42         0.66 o                         
   1  -6   2        552.02        522.64        12.28 o                         
   2  -6   2         56.77         52.90         1.55 o                         
   3  -6   2          3.50          2.60         1.23 o                         
   4  -6   2         29.28         29.34         3.61 o                         
   5  -6   2          7.14          0.95         4.81 o                         
   6  -6   2          2.22         -1.45         5.89 o                         
  -7  -5   2         43.27         54.75         3.99 o                         
  -6  -5   2         94.70        104.28         3.64 o                         
  -5  -5   2         30.28         31.65         3.10 o                         
  -4  -5   2        345.08        350.45         7.31 o                         
  -3  -5   2         71.35         73.65         2.20 o                         
  -2  -5   2          2.85          4.69         0.72 o                         
  -1  -5   2          7.54         18.38         0.76 o                         
   0  -5   2         16.29         21.36         0.90 o                         
   1  -5   2        310.37        295.62         4.69 o                         
   2  -5   2        241.02        254.37         3.96 o                         
   3  -5   2         36.21         36.96         1.96 o                         
   4  -5   2         22.24         29.54         2.97 o                         
   5  -5   2         32.20         42.64         5.87 o                         
   6  -5   2         13.43         24.66         7.12 o                         
  -7  -4   2          2.09          4.03         3.49 o                         
  -6  -4   2         11.60         13.57         2.90 o                         
  -5  -4   2        855.71        826.97        15.67 o                         
  -4  -4   2        538.72        518.06         9.99 o                         
  -3  -4   2        415.66        446.41         8.20 o                         
  -2  -4   2         71.13         80.77         2.32 o                         
  -1  -4   2       2138.47       2456.36        37.39 o                         
   0  -4   2        312.96        361.67         4.55 o                         
   1  -4   2       2024.67       2088.09        30.69 o                         
   2  -4   2       1002.35        993.29        14.01 o                         
   3  -4   2        734.90        732.76        10.44 o                         
   4  -4   2         25.28         34.29         2.85 o                         
   5  -4   2         24.58         17.17         4.14 o                         
   6  -4   2          5.37          0.44         6.37 o                         
  -7  -3   2          3.95          1.93         3.35 o                         
  -6  -3   2         20.90         22.79         2.95 o                         
  -5  -3   2         54.25         49.20         2.31 o                         
  -4  -3   2        115.05        119.21         2.96 o                         
  -3  -3   2          1.48          6.18         2.92 o                         
  -2  -3   2        189.24        181.01         3.41 o                         
  -1  -3   2       4416.15       4556.04        62.38 o                         
   0  -3   2       4198.01       4354.96        55.10 o                         
   1  -3   2        245.97        271.34         3.76 o                         
   2  -3   2         13.31         15.74         0.66 o                         
   3  -3   2         32.43         36.25         1.36 o                         
   4  -3   2        164.41        190.06         3.80 o                         
   5  -3   2        113.47        133.37         5.33 o                         
   6  -3   2         12.07         24.75         5.77 o                         
   7  -3   2          8.50         -4.58         8.70 o                         
  -7  -2   2          0.96          1.82         3.29 o                         
  -6  -2   2         48.01         46.73         3.04 o                         
  -5  -2   2          6.45         10.55         2.12 o                         
  -4  -2   2          3.48          0.47         0.89 o                         
  -3  -2   2         22.68         18.28         1.15 o                         
  -2  -2   2         82.61        109.83         2.18 o                         
  -1  -2   2        276.83        296.67         3.72 o                         
   0  -2   2       6595.53       6680.78        76.65 o                         
   1  -2   2       6034.90       6214.80        80.27 o                         
   2  -2   2       1470.84       1441.54        21.08 o                         
   3  -2   2         77.60         95.83         1.74 o                         
   4  -2   2         69.09         50.80         1.61 o                         
   5  -2   2         20.26         19.71         3.37 o                         
   6  -2   2         19.21         15.01         6.67 o                         
   7  -2   2          5.19          6.40         8.60 o                         
  -7  -1   2         46.55         48.25         4.45 o                         
  -6  -1   2         97.48         81.48         4.16 o                         
  -5  -1   2        226.63        211.17         5.12 o                         
  -4  -1   2         21.05         21.19         1.76 o                         
  -3  -1   2        822.89        749.50        11.71 o                         
  -2  -1   2       2543.87       2478.73        37.08 o                         
  -1  -1   2       4285.66       4419.92        56.57 o                         
   0  -1   2       2945.92       3054.82        37.27 o                         
   1  -1   2        106.93         89.58         1.96 o                         
   2  -1   2        394.90        390.83         5.28 o                         
   3  -1   2        364.16        374.09         5.32 o                         
   4  -1   2        160.21        175.46         3.45 o                         
   5  -1   2          3.84          2.24         1.51 o                         
   6  -1   2          1.02          2.29         4.46 o                         
   7  -1   2          2.22          0.10         6.78 o                         
  -7   0   2          2.28         -2.51         6.67 o                         
  -6   0   2         57.74         64.64         3.22 o                         
  -5   0   2        108.16        117.98         3.68 o                         
  -4   0   2          6.11          5.54         1.46 o                         
  -3   0   2          3.24          1.25         1.05 o                         
  -2   0   2        988.49       1001.21        13.61 o                         
  -1   0   2      10563.59      10644.45       140.84 o                         
   0   0   2       7530.38       7768.23       100.29 o                         
   1   0   2         42.44         40.92         0.72 o                         
   2   0   2        928.99        913.02        13.09 o                         
   3   0   2        263.38        259.40         4.10 o                         
   4   0   2          4.20          6.62         1.05 o                         
   5   0   2         60.89         44.92         2.12 o                         
   6   0   2         36.76         39.85         4.91 o                         
   7   0   2          8.19         10.25         6.67 o                         
  -7   1   2          8.06         -0.88         7.89 o                         
  -6   1   2         19.59         14.45         3.02 o                         
  -5   1   2          0.75          1.69         2.04 o                         
  -4   1   2        209.29        213.28         4.50 o                         
  -3   1   2        832.46        794.71        13.47 o                         
  -2   1   2        664.25        624.36         9.88 o                         
  -1   1   2       1363.20       1489.03        16.88 o                         
   0   1   2        829.98        864.41         9.76 o                         
   1   1   2       1066.83       1104.28        13.11 o                         
   2   1   2        239.47        283.63         3.93 o                         
   3   1   2        415.82        418.36         7.62 o                         
   4   1   2        540.75        550.32         9.98 o                         
   5   1   2         19.13         20.37         1.84 o                         
   6   1   2          9.43         10.72         2.51 o                         
   7   1   2          3.42         14.27         5.63 o                         
  -7   2   2          1.85          2.99        13.02 o                         
  -6   2   2          7.74         12.52         2.78 o                         
  -5   2   2         47.07         50.87         2.44 o                         
  -4   2   2        157.38        154.91         3.62 o                         
  -3   2   2        205.48        194.15         3.86 o                         
  -2   2   2       1576.12       1592.36        23.13 o                         
  -1   2   2       2305.14       2533.76        30.35 o                         
   0   2   2        438.68        425.24        10.04 o                         
   1   2   2        865.95        838.37         8.94 o                         
   2   2   2       3473.74       3621.02        47.50 o                         
   3   2   2         19.61         18.17         1.08 o                         
   4   2   2        367.80        335.86         6.44 o                         
   5   2   2        651.08        625.60        11.56 o                         
   6   2   2        172.85        179.88         5.14 o                         
   7   2   2          0.13          1.80         5.38 o                         
  -6   3   2          3.13          6.44         7.05 o                         
  -5   3   2          0.35         -0.26         2.14 o                         
  -4   3   2          9.49         10.88         1.50 o                         
  -3   3   2        560.49        562.21         8.28 o                         
  -2   3   2       5092.80       5297.93        72.26 o                         
  -1   3   2         38.00         33.40         1.22 o                         
   0   3   2        233.27        256.93         4.81 o                         
   1   3   2          5.76          8.11         0.47 o                         
   2   3   2        651.55        679.63        10.19 o                         
   3   3   2       1508.05       1629.72        25.41 o                         
   4   3   2          4.05          5.06         1.65 o                         
   5   3   2          9.55          5.53         1.62 o                         
   6   3   2         29.59         34.68         2.89 o                         
   7   3   2         28.56         25.83         6.87 o                         
  -6   4   2          2.46          7.84         8.12 o                         
  -5   4   2         55.20         68.70         3.10 o                         
  -4   4   2         33.48         35.46         1.92 o                         
  -3   4   2         11.93          7.69         0.87 o                         
  -2   4   2       1485.87       1542.17        25.76 o                         
  -1   4   2          2.85          1.57         0.62 o                         
   0   4   2        344.18        386.37         6.36 o                         
   1   4   2        709.69        775.81        10.67 o                         
   2   4   2       2591.55       2831.38        44.16 o                         
   3   4   2       1674.80       1683.58        25.41 o                         
   4   4   2       1156.76       1114.32        19.02 o                         
   5   4   2        424.75        414.32         8.15 o                         
   6   4   2          4.99          7.41         2.59 o                         
   7   4   2          0.26          2.49         3.13 o                         
  -6   5   2          0.14         -0.14         7.93 o                         
  -5   5   2          0.42         -2.71         2.71 o                         
  -4   5   2         74.56         76.69         3.44 o                         
  -3   5   2       1062.18       1060.54        20.87 o                         
  -2   5   2        923.51        910.66        17.06 o                         
  -1   5   2         54.65         63.29         1.71 o                         
   0   5   2        464.10        437.13         7.26 o                         
   1   5   2       1129.23       1149.11        16.59 o                         
   2   5   2        790.98        849.89        12.28 o                         
   3   5   2        724.94        712.34        10.72 o                         
   4   5   2        476.12        448.64         8.20 o                         
   5   5   2         84.56         90.32         3.29 o                         
   6   5   2         29.14         32.20         2.97 o                         
   7   5   2          0.02         -0.34         3.17 o                         
  -6   6   2          4.09          2.73         6.70 o                         
  -5   6   2          3.17          5.50         4.79 o                         
  -4   6   2         61.13         44.31         2.95 o                         
  -3   6   2        188.27        197.90         5.02 o                         
  -2   6   2         37.75         39.62         1.96 o                         
  -1   6   2         15.70         15.74         1.45 o                         
   0   6   2         11.02         12.34         0.97 o                         
   1   6   2       1787.10       1850.61        30.13 o                         
   2   6   2       2549.29       2668.31        42.52 o                         
   3   6   2        598.13        604.39        10.99 o                         
   4   6   2        176.95        162.10         3.81 o                         
   5   6   2        305.19        284.82         5.46 o                         
   6   6   2         81.92         84.80         3.97 o                         
   7   6   2          5.35          8.34         3.39 o                         
  -5   7   2          3.84          0.73         5.68 o                         
  -4   7   2          5.17         12.57         2.71 o                         
  -3   7   2          3.91          4.59         2.10 o                         
  -2   7   2          3.46          3.59         1.50 o                         
  -1   7   2         19.90         14.16         1.70 o                         
   0   7   2        848.35        875.81        15.02 o                         
   1   7   2       1903.02       1919.56        31.13 o                         
   2   7   2       1828.81       1837.33        29.56 o                         
   3   7   2        875.59        833.66        15.03 o                         
   4   7   2         71.18         65.49         2.49 o                         
   5   7   2         59.35         59.77         2.57 o                         
   6   7   2         64.30         60.84         4.71 o                         
   7   7   2          6.42          5.22         3.67 o                         
  -5   8   2         16.01         12.32         6.25 o                         
  -4   8   2          3.18          1.66         4.44 o                         
  -3   8   2          2.00         -2.32         2.41 o                         
  -2   8   2         79.99         94.06         5.44 o                         
  -1   8   2        416.41        389.53         7.96 o                         
   0   8   2        484.39        499.74        13.23 o                         
   1   8   2        152.29        143.47         6.64 o                         
   2   8   2         17.17         21.04         1.70 o                         
   3   8   2         16.15         14.67         1.77 o                         
   4   8   2        517.06        483.43         9.34 o                         
   5   8   2        102.72         93.48         3.70 o                         
   6   8   2          0.79          2.07         2.62 o                         
   7   8   2         62.46         71.26         4.61 o                         
  -5   9   2         17.32         15.15         6.64 o                         
  -4   9   2          5.74         10.37         6.47 o                         
  -3   9   2          2.01          1.12         2.87 o                         
  -2   9   2          0.50         -1.60         1.85 o                         
  -1   9   2         40.87         39.89         2.20 o                         
   0   9   2        722.35        753.65        13.37 o                         
   1   9   2       1896.16       1885.36        29.79 o                         
   2   9   2        629.96        625.51        12.22 o                         
   3   9   2        148.89        132.23         3.77 o                         
   4   9   2         75.35         81.57         3.21 o                         
   5   9   2         30.03         31.83         3.13 o                         
   6   9   2         17.37         21.03         3.46 o                         
   7   9   2          5.30          8.25         4.60 o                         
  -4  10   2          0.15          1.31         7.93 o                         
  -3  10   2         24.93         29.88         3.34 o                         
  -2  10   2         85.14         85.91         3.56 o                         
  -1  10   2         78.74         83.20         2.86 o                         
   0  10   2         21.05         24.13         1.86 o                         
   1  10   2         32.36         23.88         2.09 o                         
   2  10   2         50.24         39.89         2.62 o                         
   3  10   2         64.41         63.30         2.80 o                         
   4  10   2          0.43         -1.92         2.44 o                         
   5  10   2         87.20        102.31         4.42 o                         
   6  10   2         61.70         62.46         4.56 o                         
  -4  11   2          0.20         -3.39         5.51 o                         
  -3  11   2          2.42         -1.06         4.50 o                         
  -2  11   2          2.32          6.95         2.59 o                         
  -1  11   2         47.80         52.68         2.99 o                         
   0  11   2        143.53        166.68         4.54 o                         
   1  11   2          0.80          0.42         2.28 o                         
   2  11   2        164.68        151.58         6.12 o                         
   3  11   2         10.96          9.81         2.59 o                         
   4  11   2         60.97         61.42         3.49 o                         
   5  11   2        139.82        142.58         5.42 o                         
   6  11   2         47.51         46.98         4.93 o                         
  -3  12   2         13.24         14.21         7.14 o                         
  -2  12   2         12.86         18.06         3.74 o                         
  -1  12   2         31.97         29.91         3.34 o                         
   0  12   2         12.81         15.19         2.82 o                         
   1  12   2         39.93         39.81         3.00 o                         
   2  12   2         11.25          2.77         4.58 o                         
   3  12   2         51.33         47.52         3.40 o                         
   4  12   2         68.41         71.26         4.95 o                         
   5  12   2          2.60         -4.02         4.02 o                         
   6  12   2          8.63          1.50         4.82 o                         
  -2  13   2          0.48          8.68         6.09 o                         
  -1  13   2          0.08          5.74         3.57 o                         
   0  13   2         40.73         38.92         4.09 o                         
   1  13   2          2.64         -0.73         3.62 o                         
   2  13   2          1.14         -0.64         2.97 o                         
   3  13   2         28.23         22.32         5.61 o                         
   4  13   2        198.75        199.40         7.08 o                         
   5  13   2        190.55        188.18        12.06 o                         
  -2  14   2         11.02         17.90         6.18 o                         
  -1  14   2          0.83          7.71         3.77 o                         
   0  14   2         16.56         16.72         3.83 o                         
   1  14   2         13.35          5.50         3.87 o                         
   2  14   2         73.40         71.10         4.82 o                         
   3  14   2         95.27         89.80        10.31 o                         
   4  14   2          3.24         -4.25         4.25 o                         
   5  14   2          2.37         -4.94         4.94 o                         
  -1  15   2          0.45          8.93         8.83 o                         
   0  15   2          0.99          4.48         4.57 o                         
   1  15   2          0.17          4.36         4.22 o                         
   2  15   2         11.43          9.73         4.69 o                         
   3  15   2         33.94         30.86         4.40 o                         
   4  15   2         68.21         72.93         7.11 o                         
   2  16   2         25.26         28.28         5.28 o                         
  -2 -15   3          5.76          9.22         5.37 o                         
  -1 -15   3          1.60          6.32         6.22 o                         
  -4 -14   3         11.53          5.50         4.66 o                         
  -3 -14   3         11.69         -1.32         4.22 o                         
  -2 -14   3          5.92         -1.17         4.08 o                         
  -1 -14   3         10.72         11.23         3.66 o                         
   0 -14   3          6.81         16.38         6.00 o                         
   1 -14   3          2.01          5.43         7.62 o                         
  -4 -13   3         23.51         21.27         4.11 o                         
  -3 -13   3         11.27         -1.44         3.34 o                         
  -2 -13   3         56.39         61.95         4.60 o                         
  -1 -13   3         16.14         14.50         3.51 o                         
   0 -13   3          0.06         -3.19         3.19 o                         
   1 -13   3          0.85          9.56         5.70 o                         
   2 -13   3          0.73          7.60         7.21 o                         
  -5 -12   3         41.84         46.16         4.89 o                         
  -4 -12   3         24.63         21.74         3.74 o                         
  -3 -12   3         37.41         28.76         3.36 o                         
  -2 -12   3          4.18         -3.07         3.07 o                         
  -1 -12   3         10.09          7.42         3.00 o                         
   0 -12   3         62.58         60.05         3.32 o                         
   1 -12   3          0.12          2.64         4.92 o                         
   2 -12   3          0.42         -3.99         4.87 o                         
   3 -12   3          4.21          0.19         6.39 o                         
  -6 -11   3         11.47         10.32         4.79 o                         
  -5 -11   3         50.47         58.81         5.06 o                         
  -4 -11   3        151.40        167.31        10.07 o                         
  -3 -11   3        269.37        274.73         6.48 o                         
  -2 -11   3        134.10        124.80         4.49 o                         
  -1 -11   3          1.58         -3.17         3.17 o                         
   0 -11   3         50.35         47.06         3.46 o                         
   1 -11   3         39.68         35.62         3.68 o                         
   2 -11   3          0.29         -1.31         4.50 o                         
   3 -11   3          1.34          7.41         5.06 o                         
  -6 -10   3         73.43         90.18         5.60 o                         
  -5 -10   3         16.21         11.02         3.93 o                         
  -4 -10   3         13.88         10.62         3.20 o                         
  -3 -10   3          6.22          3.66         2.16 o                         
  -2 -10   3         14.84          8.15         2.29 o                         
  -1 -10   3        151.09        126.09         4.26 o                         
   0 -10   3          1.37         -0.29         1.89 o                         
   1 -10   3          3.81          0.99         1.85 o                         
   2 -10   3          8.57          2.77         3.01 o                         
   3 -10   3          9.00         10.45         4.16 o                         
   4 -10   3          0.33          1.30         6.41 o                         
  -6  -9   3          8.07         11.80         4.34 o                         
  -5  -9   3        167.96        173.88         6.19 o                         
  -4  -9   3        356.41        367.46         8.76 o                         
  -3  -9   3        110.75        105.88         3.42 o                         
  -2  -9   3          0.16         -1.99         1.99 o                         
  -1  -9   3        253.67        243.45         5.90 o                         
   0  -9   3        239.26        239.06         6.57 o                         
   1  -9   3         50.54         48.06         1.91 o                         
   2  -9   3         17.96         17.04         2.60 o                         
   3  -9   3         28.26         25.00         3.42 o                         
   4  -9   3          0.02         -4.13         4.96 o                         
  -6  -8   3         43.58         41.34         4.28 o                         
  -5  -8   3         42.87         48.73         4.03 o                         
  -4  -8   3          4.17          2.61         2.62 o                         
  -3  -8   3         15.47         18.63         2.17 o                         
  -2  -8   3         36.19         43.55         2.31 o                         
  -1  -8   3        261.91        273.81         6.12 o                         
   0  -8   3        227.01        230.76         7.14 o                         
   1  -8   3         10.96          9.32         1.34 o                         
   2  -8   3         52.79         54.45         3.08 o                         
   3  -8   3          1.87          2.30         2.97 o                         
   4  -8   3          9.19         16.73         4.43 o                         
   5  -8   3          5.64         15.98         6.10 o                         
  -7  -7   3          3.81          3.22         4.39 o                         
  -6  -7   3         23.35         26.59         3.15 o                         
  -5  -7   3         13.96         15.45         2.69 o                         
  -4  -7   3          5.09          6.22         1.88 o                         
  -3  -7   3         29.74         25.37         1.74 o                         
  -2  -7   3         84.88         83.80         1.92 o                         
  -1  -7   3        548.90        571.89        10.53 o                         
   0  -7   3        326.86        332.01         6.88 o                         
   1  -7   3        651.22        617.14        11.71 o                         
   2  -7   3        121.66        122.66         2.94 o                         
   3  -7   3          0.63          1.50         2.08 o                         
   4  -7   3         15.26         11.05         3.71 o                         
   5  -7   3          7.68          1.10         5.33 o                         
  -7  -6   3          7.67          4.32         3.72 o                         
  -6  -6   3         40.76         41.25         3.02 o                         
  -5  -6   3         76.82         75.99         3.39 o                         
  -4  -6   3         20.43         20.98         2.22 o                         
  -3  -6   3       1292.49       1263.55        21.97 o                         
  -2  -6   3       1431.64       1467.08        21.06 o                         
  -1  -6   3        165.96        149.25         2.72 o                         
   0  -6   3         14.12         17.06         1.04 o                         
   1  -6   3         26.82         27.46         1.25 o                         
   2  -6   3         49.47         53.25         1.31 o                         
   3  -6   3        109.98        134.18         5.52 o                         
   4  -6   3         53.85         65.69         4.23 o                         
   5  -6   3          0.17          0.38         4.86 o                         
   6  -6   3          1.80          9.56         6.47 o                         
  -7  -5   3          0.11         -3.80         3.80 o                         
  -6  -5   3         24.28         29.53         2.93 o                         
  -5  -5   3         88.67         93.65         3.25 o                         
  -4  -5   3        111.31        115.61         3.63 o                         
  -3  -5   3          5.76          2.62         1.19 o                         
  -2  -5   3       1009.25       1065.65        16.22 o                         
  -1  -5   3       2577.70       2590.56        39.18 o                         
   0  -5   3       4411.45       4602.81        64.57 o                         
   1  -5   3        289.00        279.60         4.75 o                         
   2  -5   3          2.25          4.23         0.55 o                         
   3  -5   3         27.26         21.65         2.03 o                         
   4  -5   3        120.55         97.01         4.32 o                         
   5  -5   3          0.82          1.14         4.46 o                         
   6  -5   3          0.42          7.59         6.80 o                         
  -7  -4   3         11.60          8.01         4.10 o                         
  -6  -4   3         16.78         12.96         2.83 o                         
  -5  -4   3         11.34         11.03         1.98 o                         
  -4  -4   3        555.24        515.10         9.42 o                         
  -3  -4   3       1903.26       1840.13        30.32 o                         
  -2  -4   3        367.68        330.98         5.93 o                         
  -1  -4   3         46.10         40.18         1.21 o                         
   0  -4   3          9.11          6.70         0.49 o                         
   1  -4   3        612.73        617.76         8.07 o                         
   2  -4   3        177.62        207.34         2.98 o                         
   3  -4   3         12.31          6.51         1.75 o                         
   4  -4   3         20.82         25.15         2.86 o                         
   5  -4   3          3.63          2.49         4.05 o                         
   6  -4   3          0.05          8.82         6.43 o                         
  -7  -3   3          5.96         14.41         3.67 o                         
  -6  -3   3          3.07          0.89         2.76 o                         
  -5  -3   3         80.22         88.64         3.15 o                         
  -4  -3   3         53.26         48.09         2.50 o                         
  -3  -3   3        256.17        240.63         4.32 o                         
  -2  -3   3        536.24        457.49         7.46 o                         
  -1  -3   3       2782.75       2965.72        43.80 o                         
   0  -3   3        537.73        544.15         6.55 o                         
   1  -3   3         22.00         16.49         0.49 o                         
   2  -3   3         27.54         29.83         1.66 o                         
   3  -3   3         89.30         74.07         2.87 o                         
   4  -3   3        142.04        130.76         4.13 o                         
   5  -3   3        123.73        127.74         5.31 o                         
   6  -3   3         11.98         13.22         5.58 o                         
  -7  -2   3          0.04         -3.32         3.32 o                         
  -6  -2   3        137.88        147.47         4.88 o                         
  -5  -2   3        194.80        192.84         5.03 o                         
  -4  -2   3        506.45        496.17         8.16 o                         
  -3  -2   3        763.16        737.92        10.66 o                         
  -2  -2   3       5410.21       5717.08        88.21 o                         
  -1  -2   3        962.15        982.34        15.12 o                         
   0  -2   3          8.52          7.72         0.42 o                         
   1  -2   3        146.86        133.22         2.05 o                         
   2  -2   3       2175.42       2159.28        48.32 o                         
   3  -2   3        135.44        118.03         2.29 o                         
   4  -2   3         14.90         19.96         1.02 o                         
   5  -2   3          0.52          3.65         3.32 o                         
   6  -2   3         24.10         27.86         4.92 o                         
   7  -2   3         20.64         28.20         9.11 o                         
  -7  -1   3          2.13         -1.41         3.68 o                         
  -6  -1   3         10.48         13.09         2.68 o                         
  -5  -1   3         70.12         73.19         2.97 o                         
  -4  -1   3        133.66        120.00         3.36 o                         
  -3  -1   3        198.11        197.21         3.60 o                         
  -2  -1   3         73.81         65.19         1.57 o                         
  -1  -1   3          4.67         10.37         0.62 o                         
   0  -1   3       2016.50       2195.44        26.20 o                         
   1  -1   3        120.14        107.10         1.64 o                         
   2  -1   3        486.84        451.51        11.39 o                         
   3  -1   3        906.22        849.14        11.71 o                         
   4  -1   3        908.44        905.28        14.10 o                         
   5  -1   3        166.14        178.56        20.18 o                         
   6  -1   3         32.01         21.29         4.48 o                         
   7  -1   3         13.98          2.00        11.59 o                         
  -7   0   3         10.15         15.90         4.99 o                         
  -6   0   3          0.89          4.73         2.58 o                         
  -5   0   3         27.10         23.51         2.28 o                         
  -4   0   3        222.86        198.79         4.26 o                         
  -3   0   3       1825.82       1845.12        29.06 o                         
  -2   0   3        959.59       1015.40        15.09 o                         
  -1   0   3        391.98        397.33         5.33 o                         
   0   0   3       3782.93       4106.64        57.16 o                         
   1   0   3       7198.91       7223.83       106.27 o                         
   2   0   3        410.69        425.25         6.07 o                         
   3   0   3          5.60          5.74         0.61 o                         
   4   0   3         62.22         67.78         1.96 o                         
   5   0   3          1.29          3.46         1.33 o                         
   6   0   3         54.54         69.11         6.64 o                         
   7   0   3         11.13         12.08         7.79 o                         
  -7   1   3         19.48         15.70         8.80 o                         
  -6   1   3         73.19         78.26         4.18 o                         
  -5   1   3         15.03         11.76         1.90 o                         
  -4   1   3          9.62          8.77         1.52 o                         
  -3   1   3         22.80         18.20         1.34 o                         
  -2   1   3         72.92         55.17         1.62 o                         
  -1   1   3          2.09          5.39         0.94 o                         
   0   1   3       1034.78       1067.69        12.08 o                         
   1   1   3       3593.15       3713.27        47.90 o                         
   2   1   3       2789.31       2861.82        43.49 o                         
   3   1   3       2339.90       2390.92        32.35 o                         
   4   1   3        220.69        234.20         4.66 o                         
   5   1   3         25.07         33.34         1.71 o                         
   6   1   3          0.02          2.96         5.13 o                         
   7   1   3          5.52          8.37         5.50 o                         
  -7   2   3          5.49         11.59         7.83 o                         
  -6   2   3          5.21          6.60         3.37 o                         
  -5   2   3         45.18         38.96         2.43 o                         
  -4   2   3        259.39        247.20         5.07 o                         
  -3   2   3          0.34         -0.34         1.07 o                         
  -2   2   3       1220.06       1191.92        16.46 o                         
  -1   2   3       2750.68       2848.53        43.48 o                         
   0   2   3       2295.46       2290.31        33.37 o                         
   1   2   3       3486.74       3747.31        47.52 o                         
   2   2   3       1605.04       1686.72        24.62 o                         
   3   2   3       1021.37        990.86        16.38 o                         
   4   2   3          2.44          1.57         1.14 o                         
   5   2   3          7.89          4.66         1.59 o                         
   6   2   3          7.50          3.08         2.27 o                         
   7   2   3          0.13          3.00         6.27 o                         
  -6   3   3          5.37          3.24         3.15 o                         
  -5   3   3          1.10         -1.37         2.17 o                         
  -4   3   3         11.49         16.15         1.71 o                         
  -3   3   3          9.80          9.14         1.00 o                         
  -2   3   3         71.97         67.14         1.40 o                         
  -1   3   3        366.30        317.49         5.00 o                         
   0   3   3       3314.47       3292.36        70.42 o                         
   1   3   3         18.50         19.26         0.65 o                         
   2   3   3        160.06        165.35         2.93 o                         
   3   3   3          5.23          3.60         0.88 o                         
   4   3   3        414.07        396.47         6.93 o                         
   5   3   3        114.97        117.30         3.31 o                         
   6   3   3          6.66          2.04         2.34 o                         
   7   3   3         11.89         12.92         6.58 o                         
  -6   4   3          0.47         14.52         5.85 o                         
  -5   4   3          0.00          3.84         2.34 o                         
  -4   4   3          1.24          4.59         1.94 o                         
  -3   4   3        139.12        153.43         3.15 o                         
  -2   4   3        962.21        989.87        15.60 o                         
  -1   4   3        956.00        920.87        15.78 o                         
   0   4   3       2405.46       2395.97        39.58 o                         
   1   4   3       6928.22       7354.79       109.48 o                         
   2   4   3       2560.25       2664.55        41.64 o                         
   3   4   3          5.14          7.16         0.86 o                         
   4   4   3        552.42        519.37         9.88 o                         
   5   4   3        204.47        186.27         4.44 o                         
   6   4   3          0.98         -1.24         2.47 o                         
   7   4   3          0.80          5.98         6.32 o                         
  -6   5   3          3.63          0.35         7.19 o                         
  -5   5   3          0.90          0.69         2.79 o                         
  -4   5   3         58.05         67.42         3.54 o                         
  -3   5   3        892.91        913.01        18.31 o                         
  -2   5   3        115.39        107.74         3.92 o                         
  -1   5   3        583.06        571.89        13.17 o                         
   0   5   3        172.85        173.84         4.02 o                         
   1   5   3        165.70        201.96         3.75 o                         
   2   5   3         12.75         32.27         1.50 o                         
   3   5   3        775.39        728.30        11.61 o                         
   4   5   3        228.95        204.91         4.31 o                         
   5   5   3        108.42        106.83         3.10 o                         
   6   5   3        114.49        122.12         4.34 o                         
   7   5   3         45.31         38.74         3.64 o                         
  -6   6   3          1.85          9.12         6.07 o                         
  -5   6   3          0.18          0.49         3.22 o                         
  -4   6   3          5.48          9.39         2.58 o                         
  -3   6   3        130.58        121.30         4.89 o                         
  -2   6   3         64.72         61.08         2.38 o                         
  -1   6   3        830.69        804.16        14.66 o                         
   0   6   3       1826.83       1884.49        30.11 o                         
   1   6   3         10.76          8.72         0.98 o                         
   2   6   3         13.43         14.66         1.04 o                         
   3   6   3        513.81        498.45         8.48 o                         
   4   6   3        570.04        566.70        10.19 o                         
   5   6   3         17.52         20.22         2.26 o                         
   6   6   3         21.47         27.68         2.90 o                         
   7   6   3         21.98         21.51         3.53 o                         
  -5   7   3          5.80          6.59         5.40 o                         
  -4   7   3        286.38        304.83         9.58 o                         
  -3   7   3        186.90        202.37         5.89 o                         
  -2   7   3        125.43        109.79         3.62 o                         
  -1   7   3         51.14         47.55         3.49 o                         
   0   7   3         97.79        116.27         3.26 o                         
   1   7   3        136.00        137.11         3.21 o                         
   2   7   3          1.56          1.70         1.10 o                         
   3   7   3        215.58        220.11         4.66 o                         
   4   7   3        264.23        273.77         5.89 o                         
   5   7   3        215.80        219.58         5.90 o                         
   6   7   3         74.54         72.08         4.95 o                         
   7   7   3         12.59         17.24         3.65 o                         
  -5   8   3          7.87          3.92         5.72 o                         
  -4   8   3         40.31         31.74         3.01 o                         
  -3   8   3          1.53         -0.46         2.51 o                         
  -2   8   3         81.93         75.04         4.07 o                         
  -1   8   3        378.22        366.18         7.01 o                         
   0   8   3          9.82          6.71         1.46 o                         
   1   8   3         98.03         83.09         3.56 o                         
   2   8   3        115.53        113.47         2.94 o                         
   3   8   3        409.74        411.98         9.35 o                         
   4   8   3        697.08        690.50        12.88 o                         
   5   8   3        494.24        501.79        10.36 o                         
   6   8   3        128.72        135.32         4.61 o                         
   7   8   3          0.35          1.82         3.99 o                         
  -5   9   3          0.33         11.52         6.61 o                         
  -4   9   3          4.39         -0.84         6.57 o                         
  -3   9   3         15.16          5.64         2.63 o                         
  -2   9   3         69.45         57.47         2.99 o                         
  -1   9   3          1.60          0.89         1.70 o                         
   0   9   3         54.25         49.24         3.09 o                         
   1   9   3        271.50        253.24         5.43 o                         
   2   9   3        712.18        691.24        12.74 o                         
   3   9   3        225.92        244.30         6.38 o                         
   4   9   3         23.77         22.94         2.30 o                         
   5   9   3         11.91          6.91         2.64 o                         
   6   9   3         24.07         25.19         3.35 o                         
   7   9   3         26.54         20.93         6.95 o                         
  -4  10   3          0.37         -5.36         5.36 o                         
  -3  10   3          0.70          1.34         4.01 o                         
  -2  10   3          0.23          2.25         2.54 o                         
  -1  10   3          1.37          2.75         1.99 o                         
   0  10   3          6.76          7.02         1.65 o                         
   1  10   3          8.58          5.38         1.89 o                         
   2  10   3        175.61        169.71         4.93 o                         
   3  10   3       1038.53       1056.90        18.52 o                         
   4  10   3        636.90        628.74        12.30 o                         
   5  10   3        124.57        112.11         6.34 o                         
   6  10   3         21.46         27.06         3.39 o                         
  -4  11   3          0.36          1.72         8.35 o                         
  -3  11   3         13.42         16.57         4.08 o                         
  -2  11   3          0.00         -1.01         3.01 o                         
  -1  11   3         86.00         85.14         3.29 o                         
   0  11   3        439.13        459.82         9.33 o                         
   1  11   3        485.30        484.45        11.59 o                         
   2  11   3        229.68        224.08        11.64 o                         
   3  11   3         27.44         29.07         2.99 o                         
   4  11   3         62.94         59.17         3.30 o                         
   5  11   3         24.37         18.45         3.61 o                         
   6  11   3         50.18         49.67         4.88 o                         
  -3  12   3          0.96         -0.14         6.85 o                         
  -2  12   3          1.58          4.30         3.00 o                         
  -1  12   3          0.46          9.17         3.54 o                         
   0  12   3          1.33          5.49         2.93 o                         
   1  12   3          2.04         -0.07         2.39 o                         
   2  12   3        229.38        233.03        11.84 o                         
   3  12   3        150.59        147.75         4.64 o                         
   4  12   3          7.80          2.01         2.88 o                         
   5  12   3          5.44         -2.86         4.05 o                         
   6  12   3          2.34         -4.77         4.77 o                         
  -2  13   3          5.67          9.10         4.38 o                         
  -1  13   3         37.81         50.99         4.20 o                         
   0  13   3         11.53         18.33         4.41 o                         
   1  13   3        155.86        164.82         6.50 o                         
   2  13   3         35.93         35.45         4.29 o                         
   3  13   3         15.92         14.47         5.85 o                         
   4  13   3          4.11          5.70         4.01 o                         
   5  13   3          0.25         -3.69         4.83 o                         
  -2  14   3          4.81         15.01        10.29 o                         
  -1  14   3          6.48         14.31         3.99 o                         
   0  14   3          8.70         16.51         4.09 o                         
   1  14   3          8.10          8.56         4.12 o                         
   2  14   3          9.66          5.95         3.81 o                         
   3  14   3          4.89         -4.26         7.64 o                         
   4  14   3         23.02         22.73         5.02 o                         
   5  14   3          0.35         -4.52         4.52 o                         
   0  15   3         10.09         10.48         4.17 o                         
   1  15   3         21.12         25.51         4.43 o                         
   2  15   3          3.09          9.34         6.70 o                         
   3  15   3         24.78         21.85         4.63 o                         
   4  15   3         38.98         28.66         7.39 o                         
   2  16   3          1.64         -0.20         7.80 o                         
  -3 -14   4          4.88         -6.04         6.04 o                         
  -2 -14   4          2.87         -4.72         4.72 o                         
  -1 -14   4         34.11         44.08         5.31 o                         
   0 -14   4          5.24          5.14         5.51 o                         
  -4 -13   4          4.76         -1.88         4.37 o                         
  -3 -13   4          2.13         -4.35         4.35 o                         
  -2 -13   4          1.59         -3.24         3.24 o                         
  -1 -13   4          0.24          0.02         2.91 o                         
   0 -13   4          0.15          2.48         5.37 o                         
   1 -13   4          8.24          3.26         5.72 o                         
   2 -13   4          0.32          5.38         7.52 o                         
  -5 -12   4          2.88          7.78         5.01 o                         
  -4 -12   4          0.40         -4.05         4.05 o                         
  -3 -12   4          4.25         -4.02         4.02 o                         
  -2 -12   4         56.70         57.89         4.58 o                         
  -1 -12   4         27.64         27.24         3.11 o                         
   0 -12   4          8.68          8.31         2.87 o                         
   1 -12   4         13.55         14.98         4.99 o                         
   2 -12   4          0.03         -0.01         5.60 o                         
  -5 -11   4          0.18         -2.33         4.19 o                         
  -4 -11   4          0.35         -0.38         3.43 o                         
  -3 -11   4         90.82        103.57         4.29 o                         
  -2 -11   4         58.35         58.78         3.62 o                         
  -1 -11   4          1.15         -2.60         2.64 o                         
   0 -11   4         38.03         36.65         2.86 o                         
   1 -11   4          3.65          4.69         4.12 o                         
   2 -11   4          8.35         14.31         5.25 o                         
   3 -11   4         13.83         13.76         5.54 o                         
  -6 -10   4          2.61          4.73         4.87 o                         
  -5 -10   4          3.35         -2.79         3.94 o                         
  -4 -10   4         13.59         15.05         3.50 o                         
  -3 -10   4         17.33         17.58         2.80 o                         
  -2 -10   4         48.19         55.86         3.47 o                         
  -1 -10   4        262.75        255.71         6.15 o                         
   0 -10   4        110.51        118.08         5.04 o                         
   1 -10   4          7.17          6.81         2.90 o                         
   2 -10   4         21.81         15.83         3.51 o                         
   3 -10   4          3.76          4.14         4.15 o                         
   4 -10   4         18.16         15.89         5.21 o                         
  -6  -9   4          7.43         10.59         4.60 o                         
  -5  -9   4         46.45         56.54         4.40 o                         
  -4  -9   4        278.84        303.59         7.62 o                         
  -3  -9   4        327.73        367.32         7.99 o                         
  -2  -9   4         38.30         41.66         2.30 o                         
  -1  -9   4         12.02          6.75         2.23 o                         
   0  -9   4          3.13          1.69         1.85 o                         
   1  -9   4         29.75         33.50         2.01 o                         
   2  -9   4         24.71         31.65         3.48 o                         
   3  -9   4          2.79          4.91         3.70 o                         
   4  -9   4          2.04          2.40         4.97 o                         
  -6  -8   4          1.27         -0.35         3.88 o                         
  -5  -8   4          1.15          1.94         3.63 o                         
  -4  -8   4         37.41         32.46         2.91 o                         
  -3  -8   4        184.81        190.74         5.36 o                         
  -2  -8   4       1032.73        973.01        17.12 o                         
  -1  -8   4        536.71        512.79         9.35 o                         
   0  -8   4        149.56        146.19         3.61 o                         
   1  -8   4          9.97          9.05         1.53 o                         
   2  -8   4          4.41         -0.90         2.11 o                         
   3  -8   4          4.45          1.99         2.89 o                         
   4  -8   4          7.81         10.76         4.42 o                         
   5  -8   4          0.91         -0.59         5.67 o                         
  -6  -7   4         55.68         73.01         4.42 o                         
  -5  -7   4        286.86        308.51         6.78 o                         
  -4  -7   4        310.67        331.26         6.82 o                         
  -3  -7   4        161.40        166.23         4.14 o                         
  -2  -7   4         36.30         37.01         1.56 o                         
  -1  -7   4         15.79         14.97         1.11 o                         
   0  -7   4          0.13         -0.53         0.99 o                         
   1  -7   4         18.58         13.37         1.34 o                         
   2  -7   4         76.50         65.16         2.26 o                         
   3  -7   4          5.45          2.17         2.82 o                         
   4  -7   4          1.49          1.05         3.68 o                         
   5  -7   4          1.54         -0.99         6.45 o                         
  -7  -6   4          4.23          4.69         4.18 o                         
  -6  -6   4         15.03         16.82         3.13 o                         
  -5  -6   4         49.40         48.68         2.97 o                         
  -4  -6   4        138.50        142.51         3.94 o                         
  -3  -6   4        534.52        499.64         8.75 o                         
  -2  -6   4        115.97        108.78         2.14 o                         
  -1  -6   4          5.39          4.62         0.91 o                         
   0  -6   4          0.33         -0.61         0.71 o                         
   1  -6   4        108.10        106.40         2.31 o                         
   2  -6   4         44.41         42.09         1.28 o                         
   3  -6   4        153.46        156.09         5.47 o                         
   4  -6   4         76.88         79.78         4.54 o                         
   5  -6   4          7.29          1.88         5.01 o                         
   6  -6   4          5.49          5.97         6.41 o                         
  -7  -5   4          5.93          8.36         3.72 o                         
  -6  -5   4         31.24         37.61         3.25 o                         
  -5  -5   4        144.34        139.60         4.29 o                         
  -4  -5   4        663.25        653.88        11.82 o                         
  -3  -5   4        271.64        271.42         5.14 o                         
  -2  -5   4         18.36         19.95         0.90 o                         
  -1  -5   4         24.80         21.34         1.04 o                         
   0  -5   4       1242.97       1224.66        17.21 o                         
   1  -5   4        618.15        606.61         9.55 o                         
   2  -5   4          8.63         10.27         0.98 o                         
   3  -5   4          2.59          3.14         2.21 o                         
   4  -5   4          1.18          0.95         2.52 o                         
   5  -5   4         24.95         35.67         5.88 o                         
   6  -5   4         16.71         16.98         6.95 o                         
  -7  -4   4         22.20         23.81         3.91 o                         
  -6  -4   4         86.95         87.40         5.75 o                         
  -5  -4   4         76.11         68.39         2.92 o                         
  -4  -4   4         36.92         32.53         2.07 o                         
  -3  -4   4         66.84         65.50         1.91 o                         
  -2  -4   4         40.79         49.16         1.52 o                         
  -1  -4   4         44.73         52.50         1.60 o                         
   0  -4   4        377.45        410.82         5.93 o                         
   1  -4   4        289.88        287.64         4.25 o                         
   2  -4   4       1018.40       1020.93        20.10 o                         
   3  -4   4        730.53        760.42        18.64 o                         
   4  -4   4          0.31          1.44         2.53 o                         
   5  -4   4          8.64          6.03         3.34 o                         
   6  -4   4          1.54         -0.62         6.00 o                         
  -7  -3   4          1.09         -2.76         3.59 o                         
  -6  -3   4          0.77          0.90         2.98 o                         
  -5  -3   4        109.91        101.95         3.37 o                         
  -4  -3   4        293.62        285.95         5.65 o                         
  -3  -3   4        105.41        102.95         2.43 o                         
  -2  -3   4       1360.65       1330.63        21.62 o                         
  -1  -3   4       6404.42       6635.03       109.61 o                         
   0  -3   4       1137.72       1129.68        13.47 o                         
   1  -3   4        143.24        133.81         2.13 o                         
   2  -3   4        109.45        111.62         3.56 o                         
   3  -3   4         77.15         74.21         2.90 o                         
   4  -3   4         17.78         27.55         2.38 o                         
   5  -3   4          4.83         16.06         3.24 o                         
   6  -3   4          0.21          2.85         6.58 o                         
  -7  -2   4         15.20         14.69         4.14 o                         
  -6  -2   4         44.73         38.40         3.30 o                         
  -5  -2   4         23.03         24.71         2.60 o                         
  -4  -2   4        277.91        266.82         5.39 o                         
  -3  -2   4          1.89          1.98         1.22 o                         
  -2  -2   4         54.22         70.62         1.69 o                         
  -1  -2   4        467.51        438.18         7.11 o                         
   0  -2   4       2192.72       2319.39        27.50 o                         
   1  -2   4       1815.12       1846.31        24.45 o                         
   2  -2   4        689.30        707.02        16.33 o                         
   3  -2   4        327.53        345.16         8.28 o                         
   4  -2   4         76.83         92.85         3.82 o                         
   5  -2   4         10.96         19.36         4.84 o                         
   6  -2   4          7.98          6.89         6.88 o                         
   7  -2   4          0.80          3.01         8.70 o                         
  -7  -1   4         10.17          4.64         3.61 o                         
  -6  -1   4          1.72          2.51         2.87 o                         
  -5  -1   4         17.32         14.40         2.25 o                         
  -4  -1   4          7.95          5.60         1.73 o                         
  -3  -1   4         94.54         76.66         2.30 o                         
  -2  -1   4       2957.05       2978.16        48.68 o                         
  -1  -1   4       1582.52       1598.61        26.21 o                         
   0  -1   4        292.26        271.06         3.54 o                         
   1  -1   4       2876.05       2914.46        38.21 o                         
   2  -1   4        196.49        184.31         5.27 o                         
   3  -1   4         38.94         34.64         0.91 o                         
   4  -1   4        199.81        172.87         3.36 o                         
   5  -1   4         11.83          6.59         2.68 o                         
   6  -1   4          5.40         12.34         4.29 o                         
   7  -1   4          0.09          3.45         8.09 o                         
  -7   0   4          2.91         -2.99         3.99 o                         
  -6   0   4          8.19         11.28         2.75 o                         
  -5   0   4         75.26         86.02         3.27 o                         
  -4   0   4         95.98         98.21         3.71 o                         
  -3   0   4       1356.49       1332.47        19.88 o                         
  -2   0   4       1257.44       1237.23        19.50 o                         
  -1   0   4        857.43        834.34        18.62 o                         
   0   0   4        928.36       1058.89        14.36 o                         
   1   0   4         38.72         60.63         1.19 o                         
   2   0   4        246.86        226.69         3.72 o                         
   3   0   4        374.27        384.52         5.72 o                         
   4   0   4         52.13         56.58         1.64 o                         
   5   0   4        194.11        187.55         8.92 o                         
   6   0   4        143.38        132.61         8.49 o                         
   7   0   4         14.63         19.41         6.22 o                         
  -7   1   4          0.23          0.05         4.01 o                         
  -6   1   4          0.75          4.70         3.19 o                         
  -5   1   4          1.98          3.85         2.04 o                         
  -4   1   4          1.70          2.32         1.48 o                         
  -3   1   4         19.10         18.55         0.90 o                         
  -2   1   4        871.16        871.84        14.76 o                         
  -1   1   4       4593.64       4486.81        96.60 o                         
   0   1   4       5743.40       5898.15        67.79 o                         
   1   1   4        918.42        959.37        13.30 o                         
   2   1   4        189.21        191.64         4.55 o                         
   3   1   4       1296.99       1313.55        18.99 o                         
   4   1   4        398.01        379.23         6.66 o                         
   5   1   4         44.02         43.95         1.84 o                         
   6   1   4         20.21         20.42         5.66 o                         
   7   1   4          0.24          6.39         5.05 o                         
  -6   2   4          2.55         -3.25         3.25 o                         
  -5   2   4         26.78         34.80         2.80 o                         
  -4   2   4        557.66        555.08         9.98 o                         
  -3   2   4        913.63        877.79        14.99 o                         
  -2   2   4        318.01        324.30         5.51 o                         
  -1   2   4         10.05         14.44         0.67 o                         
   0   2   4        284.74        286.76         5.11 o                         
   1   2   4        992.04       1021.68        14.61 o                         
   2   2   4        215.85        228.42         3.79 o                         
   3   2   4        153.06        152.02         2.90 o                         
   4   2   4        187.71        165.10         3.18 o                         
   5   2   4        453.29        449.94         8.60 o                         
   6   2   4        103.84        108.80         7.68 o                         
   7   2   4          1.14          4.15         6.27 o                         
  -6   3   4          0.16          3.74         3.17 o                         
  -5   3   4          0.38         -2.04         2.47 o                         
  -4   3   4          2.22         -0.45         1.78 o                         
  -3   3   4        243.55        227.17         4.22 o                         
  -2   3   4       1340.09       1345.38        19.07 o                         
  -1   3   4        492.12        489.90         8.99 o                         
   0   3   4         13.62         14.35         0.79 o                         
   1   3   4       1224.12       1320.17        18.32 o                         
   2   3   4       3812.53       3972.04        67.94 o                         
   3   3   4       1001.31       1046.69        15.94 o                         
   4   3   4        302.34        291.42         5.48 o                         
   5   3   4        102.42        104.27         3.15 o                         
   6   3   4          2.56          3.00         2.27 o                         
   7   3   4          2.32         -1.73         6.37 o                         
  -6   4   4          3.82          6.57         3.52 o                         
  -5   4   4         66.18         70.54         4.41 o                         
  -4   4   4         69.96         71.79         2.95 o                         
  -3   4   4         17.16         20.08         1.11 o                         
  -2   4   4          3.49          5.33         0.76 o                         
  -1   4   4          2.25         -0.94         0.94 o                         
   0   4   4         97.95         95.42         2.47 o                         
   1   4   4        953.46       1000.36        17.14 o                         
   2   4   4       2468.26       2502.16        41.39 o                         
   3   4   4        279.53        246.68         4.86 o                         
   4   4   4        196.04        187.89         4.03 o                         
   5   4   4         46.81         51.81         2.36 o                         
   6   4   4         20.66         23.72         2.60 o                         
   7   4   4         72.49         95.03         8.47 o                         
  -6   5   4          1.29         -2.22         5.63 o                         
  -5   5   4          0.59          1.08         3.47 o                         
  -4   5   4         55.35         45.57         3.10 o                         
  -3   5   4        206.49        212.74         5.40 o                         
  -2   5   4          1.14          2.14         1.30 o                         
  -1   5   4         82.28         73.60         1.95 o                         
   0   5   4         33.93         45.81         1.43 o                         
   1   5   4        854.07        897.07        14.67 o                         
   2   5   4        701.01        682.57        11.25 o                         
   3   5   4       1817.91       1789.12        28.20 o                         
   4   5   4       1003.58        921.44        15.63 o                         
   5   5   4         40.81         47.51         2.54 o                         
   6   5   4          4.46          3.19         2.48 o                         
   7   5   4         37.88         30.29         7.01 o                         
  -6   6   4          0.32         -4.02         6.57 o                         
  -5   6   4          4.61          5.82         3.16 o                         
  -4   6   4         14.82         11.68         2.69 o                         
  -3   6   4         53.02         59.29         2.89 o                         
  -2   6   4         35.77         34.38         1.89 o                         
  -1   6   4        338.65        311.00         6.25 o                         
   0   6   4       3226.44       3230.00        55.19 o                         
   1   6   4       3754.40       3940.46        63.03 o                         
   2   6   4        137.70        134.33         2.96 o                         
   3   6   4         15.05         16.15         1.21 o                         
   4   6   4         17.06         18.45         1.70 o                         
   5   6   4         61.01         63.89         2.77 o                         
   6   6   4         61.75         64.99         3.48 o                         
   7   6   4          0.25         -1.36         3.88 o                         
  -5   7   4          0.11         -1.68         4.27 o                         
  -4   7   4         37.12         43.97         3.85 o                         
  -3   7   4          1.29         -0.32         2.28 o                         
  -2   7   4         19.21         20.45         1.94 o                         
  -1   7   4          2.42          0.64         1.40 o                         
   0   7   4        379.18        404.07         8.80 o                         
   1   7   4        281.10        256.17         4.84 o                         
   2   7   4       2200.83       2147.76        34.53 o                         
   3   7   4       1662.05       1537.74        26.86 o                         
   4   7   4          5.65          5.32         1.65 o                         
   5   7   4         16.30         22.67         2.79 o                         
   6   7   4         37.49         46.87         3.03 o                         
   7   7   4          5.51          5.83         3.69 o                         
  -5   8   4         18.53         13.10         5.84 o                         
  -4   8   4         20.32         18.58         3.43 o                         
  -3   8   4          3.01          2.56         2.69 o                         
  -2   8   4         90.78         94.82         4.94 o                         
  -1   8   4        615.22        582.07        11.49 o                         
   0   8   4        353.65        341.74        13.07 o                         
   1   8   4        159.32        154.28         4.16 o                         
   2   8   4         10.71         13.78         1.48 o                         
   3   8   4          2.40          3.19         1.45 o                         
   4   8   4        146.08        123.47         3.35 o                         
   5   8   4          7.63          5.34         2.22 o                         
   6   8   4         31.61         35.42         3.22 o                         
   7   8   4         14.01         15.15         4.10 o                         
  -5   9   4         36.98         37.60         8.99 o                         
  -4   9   4         17.25         26.87         5.08 o                         
  -3   9   4          6.35          7.01         3.10 o                         
  -2   9   4          1.50          0.70         2.30 o                         
  -1   9   4        147.18        136.33         3.65 o                         
   0   9   4        308.81        320.28        10.33 o                         
   1   9   4        348.51        336.49         6.22 o                         
   2   9   4        217.69        218.64         4.68 o                         
   3   9   4         15.95         15.06         1.73 o                         
   4   9   4         13.52         14.19         2.12 o                         
   5   9   4         61.05         70.08         3.82 o                         
   6   9   4         45.68         44.73         3.50 o                         
   7   9   4         30.28         35.46         5.59 o                         
  -4  10   4          1.68         -1.29         6.49 o                         
  -3  10   4          3.51          6.23         3.47 o                         
  -2  10   4         89.59         93.66         5.13 o                         
  -1  10   4         29.13         32.80         2.56 o                         
   0  10   4         59.51         64.55         2.84 o                         
   1  10   4        109.53        116.13         3.56 o                         
   2  10   4          4.29          1.89         1.62 o                         
   3  10   4         36.25         39.43         2.65 o                         
   4  10   4        227.12        246.06         7.03 o                         
   5  10   4        175.83        184.93         6.59 o                         
   6  10   4         15.25         16.59         3.70 o                         
  -4  11   4          1.25          5.50         5.82 o                         
  -3  11   4          6.55          6.00         3.59 o                         
  -2  11   4          4.00          5.41         2.91 o                         
  -1  11   4         15.67         15.10         2.76 o                         
   0  11   4          6.64          9.29         2.43 o                         
   1  11   4          1.92          1.20         2.72 o                         
   2  11   4         37.19         31.24         2.78 o                         
   3  11   4         15.88         13.01         2.61 o                         
   4  11   4         21.13         23.16         3.25 o                         
   5  11   4        123.34        120.16         4.82 o                         
   6  11   4        110.20        110.11         5.56 o                         
  -3  12   4          2.26          5.74         5.15 o                         
  -2  12   4          9.32         10.78         3.43 o                         
  -1  12   4         61.65         65.87         3.49 o                         
   0  12   4         48.32         57.24         3.30 o                         
   1  12   4          0.85         -0.74         2.13 o                         
   2  12   4        186.59        168.15        10.11 o                         
   3  12   4        363.54        363.21         8.71 o                         
   4  12   4        214.02        223.55         7.20 o                         
   5  12   4          3.14         -3.99         3.99 o                         
   6  12   4          8.92          3.94         6.88 o                         
  -2  13   4          1.01          8.82         4.34 o                         
  -1  13   4         19.63         25.60         3.76 o                         
   0  13   4         47.70         44.51         3.97 o                         
   1  13   4          0.46          6.17         3.14 o                         
   2  13   4          1.58         -0.88         2.82 o                         
   3  13   4         85.50         82.19         5.06 o                         
   4  13   4        111.17        120.70         5.54 o                         
   5  13   4        146.80        152.56         6.40 o                         
  -2  14   4          8.11         16.10         5.52 o                         
  -1  14   4          4.90          8.82         3.84 o                         
   0  14   4         17.49         19.22         4.18 o                         
   1  14   4         33.88         33.24         4.51 o                         
   2  14   4         92.92         96.52         6.19 o                         
   3  14   4         53.44         52.39         4.34 o                         
   4  14   4          6.95          0.17         4.08 o                         
   5  14   4         18.40         13.78         5.10 o                         
   0  15   4         16.86         17.61         4.76 o                         
   1  15   4         10.22         13.76         4.55 o                         
   2  15   4         27.14         26.56         5.41 o                         
   3  15   4          6.61          5.88         5.22 o                         
   4  15   4         24.69         27.98         5.73 o                         
   2  16   4         17.85         17.69         5.69 o                         
  -2 -14   5          1.64         -5.04         5.04 o                         
  -1 -14   5          0.10          4.92         7.10 o                         
  -4 -13   5         14.51         -3.48         5.03 o                         
  -3 -13   5         32.31         18.45         5.19 o                         
  -2 -13   5         82.38         80.64         5.48 o                         
  -1 -13   5         27.92         30.46         4.08 o                         
   0 -13   5          1.45         -5.63         5.63 o                         
   1 -13   5          2.82          0.98         5.91 o                         
  -4 -12   5         58.76         62.64         5.41 o                         
  -3 -12   5          8.09         -4.08         4.08 o                         
  -2 -12   5          2.55         -3.47         3.47 o                         
  -1 -12   5          0.06         -3.09         3.09 o                         
   0 -12   5          0.24          5.00         5.00 o                         
   1 -12   5          2.47          6.13         5.36 o                         
   2 -12   5          0.43         -5.72         5.89 o                         
  -5 -11   5          8.27          5.42         4.31 o                         
  -4 -11   5         30.20         23.16         3.88 o                         
  -3 -11   5         73.28         66.06         4.30 o                         
  -2 -11   5         36.14         30.83         3.19 o                         
  -1 -11   5          0.39         -2.72         2.72 o                         
   0 -11   5         21.24         19.94         2.64 o                         
   1 -11   5          3.36          0.38         3.96 o                         
   2 -11   5          9.60         13.31         5.44 o                         
   3 -11   5          0.15          0.44         5.89 o                         
  -5 -10   5         39.27         35.11         5.09 o                         
  -4 -10   5         41.88         43.53         3.97 o                         
  -3 -10   5          1.66         -1.66         3.11 o                         
  -2 -10   5          4.59          5.13         2.59 o                         
  -1 -10   5          9.16          9.62         2.45 o                         
   0 -10   5         65.53         62.13         2.92 o                         
   1 -10   5          3.04          2.81         3.88 o                         
   2 -10   5          7.66          7.50         4.39 o                         
   3 -10   5          4.53          1.64         7.35 o                         
   4 -10   5          0.25         -4.51        10.16 o                         
  -6  -9   5         23.43         15.59         3.83 o                         
  -5  -9   5         50.33         59.06         4.60 o                         
  -4  -9   5          0.36          0.83         2.81 o                         
  -3  -9   5          0.35         -1.26         2.60 o                         
  -2  -9   5          7.73          1.45         2.26 o                         
  -1  -9   5        104.18         91.00         4.40 o                         
   0  -9   5         17.96         15.90         2.27 o                         
   1  -9   5         80.18         83.68         2.92 o                         
   2  -9   5         87.56         86.18         4.50 o                         
   3  -9   5        111.50        101.36         5.16 o                         
   4  -9   5          0.45          0.35         7.67 o                         
  -6  -8   5         11.12          7.68         4.08 o                         
  -5  -8   5         28.00         29.29         4.14 o                         
  -4  -8   5         18.39         19.50         3.51 o                         
  -3  -8   5          1.66          2.44         2.35 o                         
  -2  -8   5        300.55        320.69         7.01 o                         
  -1  -8   5        296.36        314.52         6.11 o                         
   0  -8   5         24.55         25.79         1.69 o                         
   1  -8   5         24.38         24.31         1.63 o                         
   2  -8   5          2.07         -3.10         3.19 o                         
   3  -8   5         34.58         21.32         3.00 o                         
   4  -8   5          3.03         -1.74         3.92 o                         
   5  -8   5          4.46          4.08         5.54 o                         
  -6  -7   5          1.27          1.76         4.15 o                         
  -5  -7   5         41.31         44.77         3.71 o                         
  -4  -7   5         75.01         82.17         3.41 o                         
  -3  -7   5          4.09          3.80         1.46 o                         
  -2  -7   5         42.36         42.72         1.79 o                         
  -1  -7   5         39.39         40.94         1.67 o                         
   0  -7   5        349.78        356.45         5.82 o                         
   1  -7   5        339.85        344.17         6.42 o                         
   2  -7   5        156.86        171.52         5.81 o                         
   3  -7   5         13.84         17.81         2.86 o                         
   4  -7   5          1.66          4.07         3.67 o                         
   5  -7   5          5.93         -0.38         5.09 o                         
  -6  -6   5         30.53         36.21         3.68 o                         
  -5  -6   5          5.37          5.05         2.19 o                         
  -4  -6   5         16.35         13.90         2.01 o                         
  -3  -6   5        874.59        825.38        13.27 o                         
  -2  -6   5       1029.46       1004.91        16.66 o                         
  -1  -6   5        587.34        581.33         8.92 o                         
   0  -6   5         59.75         56.55         1.41 o                         
   1  -6   5        228.93        233.77         4.00 o                         
   2  -6   5         17.52         23.46         1.98 o                         
   3  -6   5          0.29         -0.72         2.51 o                         
   4  -6   5          0.31          1.32         2.72 o                         
   5  -6   5          2.40          2.25         4.55 o                         
  -7  -5   5          1.52          2.11         4.13 o                         
  -6  -5   5         38.44         49.77         3.49 o                         
  -5  -5   5         33.78         40.93         2.79 o                         
  -4  -5   5          4.84          8.32         1.93 o                         
  -3  -5   5        101.64         99.26         2.73 o                         
  -2  -5   5        239.66        233.53         3.78 o                         
  -1  -5   5        330.04        318.62         5.56 o                         
   0  -5   5        459.74        450.96         6.58 o                         
   1  -5   5         59.52         59.14         1.92 o                         
   2  -5   5          2.99          5.46         1.53 o                         
   3  -5   5          0.24          3.14         2.28 o                         
   4  -5   5          6.67          1.94         2.59 o                         
   5  -5   5         16.79         15.35         4.54 o                         
   6  -5   5         18.51         13.96         5.89 o                         
  -7  -4   5          0.87          3.10         3.75 o                         
  -6  -4   5          0.11          0.06         3.06 o                         
  -5  -4   5          5.88          6.62         2.34 o                         
  -4  -4   5        433.64        410.15         8.33 o                         
  -3  -4   5        508.97        504.77         8.86 o                         
  -2  -4   5        583.11        563.86         9.20 o                         
  -1  -4   5        968.19        933.06        16.41 o                         
   0  -4   5        684.06        649.51         9.37 o                         
   1  -4   5         21.19         24.14         1.21 o                         
   2  -4   5        256.13        228.34         4.96 o                         
   3  -4   5        213.32        191.21         5.40 o                         
   4  -4   5          4.56          4.24         2.31 o                         
   5  -4   5         15.35         16.05         3.58 o                         
   6  -4   5         21.31         23.60         7.79 o                         
  -7  -3   5          0.95          1.93         3.73 o                         
  -6  -3   5         13.79         14.10         3.19 o                         
  -5  -3   5        224.78        224.12         5.42 o                         
  -4  -3   5        365.91        357.40         6.80 o                         
  -3  -3   5        585.44        570.98         9.63 o                         
  -2  -3   5        525.70        541.94         8.51 o                         
  -1  -3   5         47.40         62.53         1.50 o                         
   0  -3   5          0.27          0.21         0.55 o                         
   1  -3   5         80.43         78.76         1.37 o                         
   2  -3   5         20.03         16.63         1.69 o                         
   3  -3   5         23.29         21.60         2.48 o                         
   4  -3   5        217.66        214.42         6.21 o                         
   5  -3   5        126.30        124.18         5.52 o                         
   6  -3   5         43.94         50.02         7.29 o                         
  -7  -2   5          7.00          3.41         4.05 o                         
  -6  -2   5          5.07          7.19         3.11 o                         
  -5  -2   5          1.58          0.82         2.12 o                         
  -4  -2   5         99.21         98.15         3.08 o                         
  -3  -2   5        755.56        752.18        12.88 o                         
  -2  -2   5       1513.63       1513.98        29.30 o                         
  -1  -2   5        405.22        372.42         6.16 o                         
   0  -2   5          0.30          0.89         0.47 o                         
   1  -2   5       2271.14       2340.97        31.04 o                         
   2  -2   5       2332.49       2367.92        53.01 o                         
   3  -2   5          2.97          3.52         1.57 o                         
   4  -2   5          6.24          7.39         2.31 o                         
   5  -2   5          0.99          1.06         2.67 o                         
   6  -2   5          3.66          8.96         6.73 o                         
  -7  -1   5          1.00         -3.70         3.70 o                         
  -6  -1   5         63.98         66.34         3.72 o                         
  -5  -1   5        255.95        258.65         6.21 o                         
  -4  -1   5         83.47         77.05         2.20 o                         
  -3  -1   5          8.59          4.11         1.34 o                         
  -2  -1   5        602.47        589.04        11.78 o                         
  -1  -1   5         10.77          7.99         0.69 o                         
   0  -1   5         37.70         43.82         1.08 o                         
   1  -1   5        330.07        384.77         5.37 o                         
   2  -1   5         56.57         74.82         1.39 o                         
   3  -1   5        415.67        420.12         9.25 o                         
   4  -1   5        163.51        186.12         5.64 o                         
   5  -1   5         30.62         43.33         3.74 o                         
   6  -1   5         25.52         15.09         6.15 o                         
   7  -1   5          1.70         -5.95         8.18 o                         
  -7   0   5         13.92          7.00         4.31 o                         
  -6   0   5          0.29          0.01         3.10 o                         
  -5   0   5          0.62         -1.80         2.41 o                         
  -4   0   5        243.90        250.26         5.29 o                         
  -3   0   5        774.68        801.42        12.19 o                         
  -2   0   5         29.06         31.52         1.45 o                         
  -1   0   5        564.52        567.37         9.49 o                         
   0   0   5       2497.98       2582.32        38.74 o                         
   1   0   5       2540.92       2795.59        49.93 o                         
   2   0   5       1102.95       1177.53        17.78 o                         
   3   0   5        736.88        740.73        10.55 o                         
   4   0   5        246.52        252.04         4.53 o                         
   5   0   5          8.51         16.72         3.15 o                         
   6   0   5          5.49         16.92         5.13 o                         
   7   0   5          1.43          7.80         5.93 o                         
  -6   1   5         27.64         31.33         3.87 o                         
  -5   1   5         30.41         28.52         2.57 o                         
  -4   1   5         35.29         28.93         2.14 o                         
  -3   1   5        314.63        302.28         5.27 o                         
  -2   1   5         83.35         72.16         1.82 o                         
  -1   1   5         47.83         36.84         1.16 o                         
   0   1   5       4313.33       4450.61        67.12 o                         
   1   1   5        332.03        321.75         4.51 o                         
   2   1   5         68.13         58.70         1.46 o                         
   3   1   5          3.64          5.11         0.97 o                         
   4   1   5        111.10        124.15         2.80 o                         
   5   1   5         44.04         54.78         3.53 o                         
   6   1   5         12.21         15.17         4.93 o                         
   7   1   5          0.01          1.51         5.91 o                         
  -6   2   5          3.40          1.40         3.79 o                         
  -5   2   5          1.07          0.62         2.60 o                         
  -4   2   5         43.81         42.48         2.61 o                         
  -3   2   5         57.83         53.68         1.88 o                         
  -2   2   5         45.66         40.08         2.12 o                         
  -1   2   5        658.43        652.31        11.52 o                         
   0   2   5        169.49        159.31         2.49 o                         
   1   2   5       1022.41       1019.08        15.52 o                         
   2   2   5       3288.77       3125.02        47.22 o                         
   3   2   5       1541.45       1495.92        25.16 o                         
   4   2   5        144.55        133.92         3.11 o                         
   5   2   5        245.69        218.16         4.83 o                         
   6   2   5         35.47         38.60         8.16 o                         
   7   2   5          0.22          2.57         5.70 o                         
  -6   3   5          5.19         -3.56         3.60 o                         
  -5   3   5         41.99         25.06         2.80 o                         
  -4   3   5          5.25          0.85         2.09 o                         
  -3   3   5         67.28         68.71         2.09 o                         
  -2   3   5        947.92        916.57        14.84 o                         
  -1   3   5       4097.23       4004.04        69.48 o                         
   0   3   5       1451.34       1539.87        24.38 o                         
   1   3   5        248.26        262.90         4.07 o                         
   2   3   5          5.33          1.52         1.23 o                         
   3   3   5         18.78         16.03         1.12 o                         
   4   3   5        482.37        462.16         8.19 o                         
   5   3   5        132.30        127.81         3.55 o                         
   6   3   5          7.33          9.35         5.45 o                         
   7   3   5         15.33         15.08         7.87 o                         
  -6   4   5          0.04          0.21         3.65 o                         
  -5   4   5         51.56         56.37         3.29 o                         
  -4   4   5         74.87         83.93         3.23 o                         
  -3   4   5          2.78          3.55         1.35 o                         
  -2   4   5         47.89         50.58         1.74 o                         
  -1   4   5         78.97         79.39         2.89 o                         
   0   4   5       2294.76       2329.11        37.80 o                         
   1   4   5       3434.58       3620.61        57.65 o                         
   2   4   5       1085.48       1027.71        17.02 o                         
   3   4   5          9.50         10.89         1.02 o                         
   4   4   5        563.24        540.36        10.23 o                         
   5   4   5        234.46        203.81         4.37 o                         
   6   4   5         11.44         14.44         2.73 o                         
   7   4   5         12.14         21.47         6.93 o                         
  -6   5   5          3.04          0.69         8.79 o                         
  -5   5   5          2.33          4.11         3.61 o                         
  -4   5   5         17.59         26.19         2.83 o                         
  -3   5   5        317.81        340.65         6.77 o                         
  -2   5   5        588.12        543.18        12.71 o                         
  -1   5   5        594.65        581.17        11.08 o                         
   0   5   5         53.65         61.45         1.72 o                         
   1   5   5          1.81          2.66         0.95 o                         
   2   5   5          3.00          8.81         0.93 o                         
   3   5   5         38.06         48.15         1.74 o                         
   4   5   5        123.95        130.79         3.58 o                         
   5   5   5         53.00         56.14         2.43 o                         
   6   5   5          2.16          6.88         2.57 o                         
   7   5   5          0.38          2.07         6.64 o                         
  -5   6   5          3.69         11.39         3.67 o                         
  -4   6   5          0.33          1.96         2.65 o                         
  -3   6   5         13.09         10.28         2.26 o                         
  -2   6   5        151.08        139.35         3.80 o                         
  -1   6   5        336.69        327.34         7.65 o                         
   0   6   5        358.42        379.09         6.28 o                         
   1   6   5          0.11          0.83         1.05 o                         
   2   6   5          0.97          3.63         1.32 o                         
   3   6   5        182.14        183.04         4.08 o                         
   4   6   5        188.85        182.27         4.67 o                         
   5   6   5        177.42        182.50         5.33 o                         
   6   6   5        377.63        371.07         8.61 o                         
   7   6   5         38.03         35.21         8.87 o                         
  -5   7   5          5.21          9.39         4.01 o                         
  -4   7   5         71.49         74.56         3.99 o                         
  -3   7   5         35.89         35.06         3.10 o                         
  -2   7   5        128.02        123.61         3.87 o                         
  -1   7   5        463.56        440.61         8.38 o                         
   0   7   5         99.28        105.60         4.75 o                         
   1   7   5         25.61         19.31         1.35 o                         
   2   7   5       1077.97       1098.41        16.78 o                         
   3   7   5       1283.11       1234.11        21.76 o                         
   4   7   5        256.14        257.64         5.77 o                         
   5   7   5         17.67         18.58         2.56 o                         
   6   7   5          8.99         12.52         2.85 o                         
   7   7   5          8.46         11.72         6.02 o                         
  -5   8   5          3.35          2.03         5.78 o                         
  -4   8   5          5.20          4.97         3.60 o                         
  -3   8   5         12.57          8.89         3.75 o                         
  -2   8   5          3.46          2.03         1.96 o                         
  -1   8   5        133.94        119.79         4.16 o                         
   0   8   5        398.04        397.99         9.99 o                         
   1   8   5          2.90          0.21         1.44 o                         
   2   8   5          5.65          5.66         1.36 o                         
   3   8   5        219.07        229.17         4.74 o                         
   4   8   5        326.18        335.44         6.40 o                         
   5   8   5        463.22        461.24        10.68 o                         
   6   8   5         55.22         58.76         3.86 o                         
   7   8   5          7.72          5.77         3.87 o                         
  -4   9   5          2.89          2.88         3.82 o                         
  -3   9   5         17.18         12.60         2.79 o                         
  -2   9   5         85.88         84.20         6.86 o                         
  -1   9   5          0.02          0.65         2.32 o                         
   0   9   5         15.54          8.77         1.79 o                         
   1   9   5       1067.46       1016.80        17.61 o                         
   2   9   5       1515.93       1520.00        25.75 o                         
   3   9   5        116.14        130.13         3.95 o                         
   4   9   5         83.13         68.25         3.21 o                         
   5   9   5         18.41         13.68         3.31 o                         
   6   9   5         16.48         17.83         3.52 o                         
   7   9   5          1.75          6.97         4.05 o                         
  -4  10   5          0.69          1.67         5.46 o                         
  -3  10   5          0.05         -0.53         3.45 o                         
  -2  10   5         34.23         41.85         4.73 o                         
  -1  10   5         31.77         30.24         2.51 o                         
   0  10   5         10.18          8.10         1.91 o                         
   1  10   5         23.84         24.89         3.12 o                         
   2  10   5        100.40        105.91         3.02 o                         
   3  10   5        463.36        479.56         9.13 o                         
   4  10   5        283.54        238.43         9.05 o                         
   5  10   5         17.80         13.97         3.13 o                         
   6  10   5          0.03          0.20         5.37 o                         
  -4  11   5          0.30          0.72         5.92 o                         
  -3  11   5          3.86         10.80         3.92 o                         
  -2  11   5         16.11         14.90         3.44 o                         
  -1  11   5         23.82         27.11         2.95 o                         
   0  11   5        118.64        122.06         5.29 o                         
   1  11   5        271.11        279.95         6.34 o                         
   2  11   5        102.32         94.83         5.82 o                         
   3  11   5        110.19        106.70         4.07 o                         
   4  11   5         36.62         26.31         3.55 o                         
   5  11   5          1.38          2.20         3.20 o                         
   6  11   5         13.66         16.57         5.53 o                         
  -3  12   5          6.03         16.06         4.46 o                         
  -2  12   5          0.68          8.92         4.10 o                         
  -1  12   5          5.59          8.51         3.28 o                         
   0  12   5         53.94         65.85         3.43 o                         
   1  12   5         25.48         28.57         2.62 o                         
   2  12   5         51.18         47.64         3.72 o                         
   3  12   5         10.65          7.69         3.21 o                         
   4  12   5          0.26         -3.22         3.34 o                         
   5  12   5          1.81         -3.38         3.38 o                         
   6  12   5          4.12          0.58         5.30 o                         
  -2  13   5          0.43          4.83         4.62 o                         
  -1  13   5          2.32          4.40         3.55 o                         
   0  13   5         10.58         21.91         3.99 o                         
   1  13   5        111.23        125.19         8.57 o                         
   2  13   5        151.20        155.23         5.70 o                         
   3  13   5         49.06         50.93         4.30 o                         
   4  13   5          9.10          7.46         3.91 o                         
   5  13   5         37.37         33.20         4.44 o                         
  -1  14   5         17.66         28.06         4.45 o                         
   0  14   5          6.50         10.88         4.24 o                         
   1  14   5          0.84          3.25         3.51 o                         
   2  14   5          6.83          7.58         4.47 o                         
   3  14   5          6.52         -4.13         6.92 o                         
   4  14   5          6.16          1.85         4.24 o                         
   5  14   5          4.21          1.79         4.58 o                         
   0  15   5         15.76         13.91         4.43 o                         
   1  15   5         23.28         30.28         4.87 o                         
   2  15   5          0.07         -0.33         6.41 o                         
   3  15   5         17.15         15.76         8.50 o                         
   4  15   5         51.50         51.86         5.90 o                         
  -3 -13   6         10.41         -2.47         4.56 o                         
  -2 -13   6          3.85         -0.30         5.82 o                         
  -1 -13   6          1.42          3.20         6.62 o                         
   0 -13   6          0.32         -5.81         5.81 o                         
   1 -13   6          0.07          1.06         6.15 o                         
  -4 -12   6          0.93         -4.51         4.51 o                         
  -3 -12   6         11.32          5.33         4.32 o                         
  -2 -12   6          0.44         -4.93         5.54 o                         
  -1 -12   6          4.32          2.67         3.02 o                         
   0 -12   6         40.11         47.62         6.09 o                         
   1 -12   6         19.41         18.29         5.51 o                         
   2 -12   6          0.64          1.15         5.96 o                         
  -5 -11   6          1.20         -3.06         5.53 o                         
  -4 -11   6         24.48         27.80         5.81 o                         
  -3 -11   6        114.38        129.04         5.77 o                         
  -2 -11   6         81.75         87.93         5.36 o                         
  -1 -11   6         41.38         32.40         3.62 o                         
   0 -11   6          3.50         -3.42         4.17 o                         
   1 -11   6          6.17         -1.23         4.35 o                         
   2 -11   6          0.04         -4.14         5.44 o                         
   3 -11   6         13.02         15.46         5.71 o                         
  -5 -10   6         18.46         25.50         4.48 o                         
  -4 -10   6          1.30          7.75         4.10 o                         
  -3 -10   6          3.58          5.21         3.42 o                         
  -2 -10   6         48.66         54.13         3.53 o                         
  -1 -10   6        119.00        108.40         5.09 o                         
   0 -10   6         29.87         34.62         2.57 o                         
   1 -10   6          6.28          6.52         4.08 o                         
   2 -10   6          4.25          0.98         4.11 o                         
   3 -10   6          1.45          1.65         7.02 o                         
  -5  -9   6         12.85         14.63         4.93 o                         
  -4  -9   6        170.55        181.89         8.40 o                         
  -3  -9   6        192.34        214.98         7.30 o                         
  -2  -9   6        120.44        116.43         4.10 o                         
  -1  -9   6         48.18         45.89         2.67 o                         
   0  -9   6          4.44          2.78         2.11 o                         
   1  -9   6         25.60         18.64         3.66 o                         
   2  -9   6          3.49          7.13         4.06 o                         
   3  -9   6          0.26         -3.47         5.37 o                         
   4  -9   6         10.26          2.88         9.54 o                         
  -6  -8   6         12.33         14.82         4.50 o                         
  -5  -8   6         50.39         56.64         4.18 o                         
  -4  -8   6         38.28         44.42         3.78 o                         
  -3  -8   6         93.72         88.85         4.10 o                         
  -2  -8   6        172.60        156.27         4.53 o                         
  -1  -8   6          0.52          0.28         1.45 o                         
   0  -8   6          4.61          1.71         1.56 o                         
   1  -8   6         15.21         17.89         1.81 o                         
   2  -8   6         44.42         46.00         4.20 o                         
   3  -8   6         34.78         29.58         5.32 o                         
   4  -8   6         26.71         25.50         4.01 o                         
  -6  -7   6         26.61         26.93         4.37 o                         
  -5  -7   6         44.17         46.46         3.60 o                         
  -4  -7   6        115.23        124.09         4.85 o                         
  -3  -7   6        280.05        273.41         7.29 o                         
  -2  -7   6         24.96         34.83         1.80 o                         
  -1  -7   6          4.91          2.77         1.23 o                         
   0  -7   6        224.97        230.03         4.40 o                         
   1  -7   6        155.96        148.64         3.98 o                         
   2  -7   6        424.52        391.63        19.14 o                         
   3  -7   6          0.16         -2.66         2.66 o                         
   4  -7   6         14.94         12.58         3.42 o                         
   5  -7   6          1.01         -5.27         5.27 o                         
  -6  -6   6         46.83         48.05         5.64 o                         
  -5  -6   6        116.55        132.67         4.62 o                         
  -4  -6   6         99.23         93.38         3.32 o                         
  -3  -6   6          1.37          0.42         1.75 o                         
  -2  -6   6         24.83         31.41         1.55 o                         
  -1  -6   6          1.95          4.66         1.15 o                         
   0  -6   6         83.98         78.59         2.73 o                         
   1  -6   6         66.02         65.45         1.76 o                         
   2  -6   6         13.78         13.50         2.04 o                         
   3  -6   6         75.10         78.61         3.60 o                         
   4  -6   6         37.13         41.02         3.47 o                         
   5  -6   6          0.35         -3.76         4.85 o                         
  -6  -5   6          0.52          4.94         3.25 o                         
  -5  -5   6          5.97         -1.52         2.61 o                         
  -4  -5   6        215.82        196.02         4.68 o                         
  -3  -5   6         63.98         62.71         2.13 o                         
  -2  -5   6          5.36          3.30         0.96 o                         
  -1  -5   6        657.38        673.79        11.13 o                         
   0  -5   6        411.72        397.89         6.56 o                         
   1  -5   6        610.78        613.19         8.98 o                         
   2  -5   6        154.48        153.48         4.68 o                         
   3  -5   6          1.90          3.85         2.28 o                         
   4  -5   6          8.88          3.02         2.59 o                         
   5  -5   6          1.73          4.50         4.78 o                         
   6  -5   6          3.55         -5.05         6.34 o                         
  -6  -4   6         38.34         44.53         3.62 o                         
  -5  -4   6         26.23         28.93         2.79 o                         
  -4  -4   6        110.88         98.70         3.26 o                         
  -3  -4   6        196.45        188.36         4.71 o                         
  -2  -4   6        222.44        215.30         4.30 o                         
  -1  -4   6          6.74         11.24         1.01 o                         
   0  -4   6        422.67        432.18         6.27 o                         
   1  -4   6        328.73        316.34         5.66 o                         
   2  -4   6        203.33        203.34         5.58 o                         
   3  -4   6         28.16         36.79         2.43 o                         
   4  -4   6         22.90         27.29         2.70 o                         
   5  -4   6         12.99         23.77         3.97 o                         
   6  -4   6          1.01          3.86        18.18 o                         
  -6  -3   6          1.64          0.52         3.25 o                         
  -5  -3   6         77.62         77.47         3.40 o                         
  -4  -3   6         18.72         16.12         2.05 o                         
  -3  -3   6          1.08          0.11         1.37 o                         
  -2  -3   6        158.24        150.25         3.65 o                         
  -1  -3   6        491.72        475.52         8.83 o                         
   0  -3   6        422.10        390.66         5.98 o                         
   1  -3   6        467.29        452.72         6.19 o                         
   2  -3   6        313.82        319.34         9.45 o                         
   3  -3   6         18.66         28.16         2.72 o                         
   4  -3   6          9.85          5.08         2.30 o                         
   5  -3   6         50.51         39.22         4.01 o                         
   6  -3   6         10.71          4.44         9.30 o                         
  -6  -2   6         15.13          7.50         3.35 o                         
  -5  -2   6         43.56         51.30         2.98 o                         
  -4  -2   6         38.55         37.60         1.95 o                         
  -3  -2   6        127.03        117.13         3.69 o                         
  -2  -2   6        664.09        632.46        12.82 o                         
  -1  -2   6       1715.52       1688.38        26.71 o                         
   0  -2   6        778.24        760.40        11.62 o                         
   1  -2   6        175.21        197.70         2.85 o                         
   2  -2   6          1.08          1.49         1.56 o                         
   3  -2   6         85.23         98.19         3.51 o                         
   4  -2   6        128.95        155.23         5.03 o                         
   5  -2   6        119.12        134.63         5.60 o                         
   6  -2   6          4.67          6.96         5.39 o                         
  -6  -1   6         10.31         14.31         3.35 o                         
  -5  -1   6         17.19         17.55         2.76 o                         
  -4  -1   6         53.64         60.71         2.23 o                         
  -3  -1   6        122.87        118.17         3.02 o                         
  -2  -1   6        383.63        380.06         7.90 o                         
  -1  -1   6        598.31        608.81         9.47 o                         
   0  -1   6       2662.30       2660.40        42.55 o                         
   1  -1   6       1824.51       1831.06        23.28 o                         
   2  -1   6          8.37          6.23         0.55 o                         
   3  -1   6        327.77        308.26         8.03 o                         
   4  -1   6        298.87        276.21         8.02 o                         
   5  -1   6        206.23        209.00        10.88 o                         
   6  -1   6          4.32          6.50         5.25 o                         
  -6   0   6          4.57         -4.06         4.41 o                         
  -5   0   6          4.16          1.62         2.28 o                         
  -4   0   6        152.42        144.06         4.58 o                         
  -3   0   6       1074.31       1051.26        16.85 o                         
  -2   0   6       1489.45       1368.09        25.28 o                         
  -1   0   6        946.74        966.58        14.76 o                         
   0   0   6         21.66         20.52         0.98 o                         
   1   0   6        705.71        847.84        12.22 o                         
   2   0   6        223.68        244.19         3.98 o                         
   3   0   6        117.89        129.86         2.16 o                         
   4   0   6          7.30         10.63         1.08 o                         
   5   0   6        101.92        104.22         5.22 o                         
   6   0   6          0.56          8.16         5.70 o                         
   7   0   6          1.59          5.48         6.06 o                         
  -6   1   6         26.49         26.22         4.04 o                         
  -5   1   6          3.58          3.45         3.20 o                         
  -4   1   6          2.53          1.37         1.85 o                         
  -3   1   6         24.16         25.05         1.44 o                         
  -2   1   6        549.54        552.70        11.12 o                         
  -1   1   6       1182.99       1220.76        19.81 o                         
   0   1   6        824.76        791.24        12.67 o                         
   1   1   6        486.73        568.22         9.11 o                         
   2   1   6        738.09        752.69        13.23 o                         
   3   1   6        300.09        294.54         6.30 o                         
   4   1   6        195.60        192.42         3.81 o                         
   5   1   6         14.49         12.78         2.97 o                         
   6   1   6         24.37         38.79         6.15 o                         
   7   1   6          1.47          7.47         7.08 o                         
  -6   2   6          0.18         -1.19         4.12 o                         
  -5   2   6         47.42         55.73         3.49 o                         
  -4   2   6        520.44        512.42         9.89 o                         
  -3   2   6        410.03        397.82         7.65 o                         
  -2   2   6        102.67        106.90         3.56 o                         
  -1   2   6          6.12          5.01         0.90 o                         
   0   2   6        594.50        656.69         9.61 o                         
   1   2   6        726.44        809.62        12.89 o                         
   2   2   6        792.64        806.05        14.04 o                         
   3   2   6        524.26        529.20        10.06 o                         
   4   2   6        390.48        382.45         6.91 o                         
   5   2   6         59.27         68.08         3.06 o                         
   6   2   6          0.31         -2.71         5.36 o                         
   7   2   6          4.73         12.82         5.97 o                         
  -6   3   6          2.91          4.48         4.09 o                         
  -5   3   6         16.22         12.79         2.94 o                         
  -4   3   6          1.24          0.78         2.46 o                         
  -3   3   6        114.60        115.73         3.00 o                         
  -2   3   6        217.45        232.00         5.30 o                         
  -1   3   6        266.40        265.04         4.91 o                         
   0   3   6         15.57         23.54         0.91 o                         
   1   3   6         33.68         33.02         1.36 o                         
   2   3   6          6.78          4.14         1.19 o                         
   3   3   6        799.77        773.59        13.73 o                         
   4   3   6        291.98        276.09         5.76 o                         
   5   3   6        158.84        164.74         3.84 o                         
   6   3   6         18.08         26.11         5.74 o                         
   7   3   6          5.28         18.47         6.96 o                         
  -6   4   6          0.06          5.57         3.95 o                         
  -5   4   6          2.89          4.05         2.82 o                         
  -4   4   6         23.56         24.98         3.06 o                         
  -3   4   6         63.04         62.49         2.84 o                         
  -2   4   6          4.63          5.47         1.21 o                         
  -1   4   6         15.74         20.92         1.65 o                         
   0   4   6        440.51        429.13         7.93 o                         
   1   4   6       2801.82       2845.01        41.96 o                         
   2   4   6       2317.79       2298.49        39.97 o                         
   3   4   6          6.31          4.26         1.40 o                         
   4   4   6         49.99         49.05         2.11 o                         
   5   4   6          0.46         -0.67         1.66 o                         
   6   4   6         30.60         40.32        13.45 o                         
   7   4   6         27.08         48.90         7.74 o                         
  -6   5   6         14.88         13.51         4.95 o                         
  -5   5   6         10.68          8.61         3.94 o                         
  -4   5   6          4.60          4.81         2.57 o                         
  -3   5   6         31.02         33.69         2.09 o                         
  -2   5   6        552.91        516.46         9.69 o                         
  -1   5   6         94.31         75.79         3.01 o                         
   0   5   6         62.17         60.65         1.76 o                         
   1   5   6         44.94         50.25         1.54 o                         
   2   5   6        647.45        631.94        11.56 o                         
   3   5   6       2257.16       2110.86        39.21 o                         
   4   5   6        972.45        931.19        17.06 o                         
   5   5   6         11.60         14.70         1.94 o                         
   6   5   6         15.47         18.58         2.52 o                         
   7   5   6         18.73         10.02         8.02 o                         
  -5   6   6          0.19          2.49         3.68 o                         
  -4   6   6         20.50         15.92         3.10 o                         
  -3   6   6          2.38          2.13         1.86 o                         
  -2   6   6         27.58         26.01         2.07 o                         
  -1   6   6        403.34        375.53        10.31 o                         
   0   6   6       1867.27       1817.37        29.53 o                         
   1   6   6       1798.80       1773.92        31.52 o                         
   2   6   6        210.67        212.79         4.01 o                         
   3   6   6          7.49          6.95         1.72 o                         
   4   6   6          4.53          4.17         2.11 o                         
   5   6   6         21.54         21.57         2.38 o                         
   6   6   6          0.24          1.09         2.19 o                         
   7   6   6         11.10         12.88        10.88 o                         
  -5   7   6          0.11          7.24         3.91 o                         
  -4   7   6         20.20         25.50         3.44 o                         
  -3   7   6         47.69         49.76         3.16 o                         
  -2   7   6         34.13         29.85         3.14 o                         
  -1   7   6         19.39         17.56         1.46 o                         
   0   7   6        166.08        178.47         3.81 o                         
   1   7   6        275.72        267.60         5.42 o                         
   2   7   6        632.69        594.58         9.44 o                         
   3   7   6        235.50        210.33         5.13 o                         
   4   7   6         19.90         15.20         2.43 o                         
   5   7   6         17.30         11.90         2.35 o                         
   6   7   6          0.93          1.21         2.75 o                         
   7   7   6          1.16         -3.72         8.02 o                         
  -5   8   6          3.20         -2.63         4.32 o                         
  -4   8   6          0.37          2.47         4.35 o                         
  -3   8   6          1.05          0.51         3.65 o                         
  -2   8   6         32.16         35.94         3.18 o                         
  -1   8   6        325.31        329.11         6.92 o                         
   0   8   6        324.35        335.54        13.08 o                         
   1   8   6        455.60        472.03         8.78 o                         
   2   8   6        232.77        234.00         4.56 o                         
   3   8   6         15.38         17.05         1.49 o                         
   4   8   6         44.14         55.78         3.02 o                         
   5   8   6        456.48        454.65         9.56 o                         
   6   8   6        101.93        104.30         4.50 o                         
   7   8   6          8.54          8.30        11.16 o                         
  -4   9   6          0.85          3.65         3.98 o                         
  -3   9   6          9.31         14.19         3.19 o                         
  -2   9   6        124.75        113.31         4.38 o                         
  -1   9   6        268.59        267.57         6.92 o                         
   0   9   6         88.06         95.25         3.23 o                         
   1   9   6          0.96         -1.65         1.65 o                         
   2   9   6         31.66         28.70         1.76 o                         
   3   9   6          7.21         11.73         1.64 o                         
   4   9   6          6.23          3.93         2.29 o                         
   5   9   6          4.39          2.85         2.86 o                         
   6   9   6         70.32         83.73         4.61 o                         
  -4  10   6          0.09          0.13         7.17 o                         
  -3  10   6          0.13          2.13         3.66 o                         
  -2  10   6          1.60          2.20         2.50 o                         
  -1  10   6          0.72          2.66         2.64 o                         
   0  10   6        209.38        215.57         8.78 o                         
   1  10   6        256.32        261.16         6.41 o                         
   2  10   6          0.07         -2.15         2.15 o                         
   3  10   6         88.49        101.41         3.54 o                         
   4  10   6        494.34        504.33        10.91 o                         
   5  10   6        153.65        159.54         7.39 o                         
   6  10   6          1.78          5.14         3.74 o                         
  -3  11   6         25.13         29.06         4.32 o                         
  -2  11   6         27.05         34.75         4.50 o                         
  -1  11   6         19.60         20.66         2.80 o                         
   0  11   6         58.70         50.41         3.69 o                         
   1  11   6        171.76        162.26         5.91 o                         
   2  11   6          2.64         -3.41         3.47 o                         
   3  11   6         45.65         42.30         3.29 o                         
   4  11   6         58.82         58.94         4.06 o                         
   5  11   6        119.85        116.22         7.24 o                         
   6  11   6         38.50         34.70         4.62 o                         
  -3  12   6          0.16          5.77         4.22 o                         
  -2  12   6          0.29          3.03         3.56 o                         
  -1  12   6         13.66         17.77         3.45 o                         
   0  12   6         20.39         25.31         3.31 o                         
   1  12   6          0.97         -2.85         2.85 o                         
   2  12   6        125.54        112.17         5.57 o                         
   3  12   6        217.30        219.54         7.12 o                         
   4  12   6         89.09         91.09         4.82 o                         
   5  12   6         32.23         20.34         4.11 o                         
   6  12   6         50.50         47.37         5.10 o                         
  -2  13   6          0.15          5.90         3.96 o                         
  -1  13   6          4.91         10.74         3.74 o                         
   0  13   6         32.96         37.48         3.48 o                         
   1  13   6          4.61          8.65         3.16 o                         
   2  13   6         54.72         54.17         4.27 o                         
   3  13   6         69.16         64.85         4.67 o                         
   4  13   6         47.01         50.69         4.41 o                         
   5  13   6          2.56         -1.85         4.06 o                         
  -1  14   6          1.61         12.59         4.35 o                         
   0  14   6          0.95          4.47         4.10 o                         
   1  14   6         12.68         20.24         4.10 o                         
   2  14   6         24.34         22.93         5.79 o                         
   3  14   6         33.76         27.94         7.75 o                         
   4  14   6         38.96         33.75         4.45 o                         
   0  15   6         13.05          9.30         4.78 o                         
   1  15   6         42.38         44.05         5.51 o                         
   2  15   6         42.74         44.58         5.73 o                         
   3  15   6          4.33         -8.02         8.02 o                         
  -2 -13   7         48.45         41.27         4.42 o                         
  -1 -13   7          2.99         -1.42         6.56 o                         
   0 -13   7          0.30          1.98         6.78 o                         
  -3 -12   7          2.19         -4.22         4.22 o                         
  -2 -12   7          3.06         -0.45         3.67 o                         
  -1 -12   7          8.44          0.32         8.31 o                         
   0 -12   7         11.18          7.02         5.75 o                         
   1 -12   7          2.78         -3.02         5.94 o                         
  -4 -11   7          1.03          1.32         4.46 o                         
  -3 -11   7          6.44          4.56         4.22 o                         
  -2 -11   7          0.19         -3.39         3.39 o                         
  -1 -11   7          0.43         -3.03         3.03 o                         
   0 -11   7          3.88         -0.71         4.48 o                         
   1 -11   7          1.62         -3.48         4.80 o                         
   2 -11   7          1.69         -0.57         5.75 o                         
  -5 -10   7          4.77         -3.42         4.50 o                         
  -4 -10   7         57.57         80.30         5.75 o                         
  -3 -10   7         24.53         22.13         3.84 o                         
  -2 -10   7          0.08         -2.76         2.76 o                         
  -1 -10   7         66.04         66.94         3.54 o                         
   0 -10   7         54.93         52.43         4.75 o                         
   1 -10   7         10.22          0.83         4.36 o                         
   2 -10   7          3.56         -2.56         4.44 o                         
   3 -10   7          0.05         -6.53         6.53 o                         
  -5  -9   7          2.20         -1.56         4.20 o                         
  -4  -9   7         18.40         36.85         6.28 o                         
  -3  -9   7         19.83         30.24         3.70 o                         
  -2  -9   7         21.02         24.98         2.94 o                         
  -1  -9   7          0.57         -0.67         2.15 o                         
   0  -9   7          5.03          1.58         2.77 o                         
   1  -9   7         27.25         30.07         4.23 o                         
   2  -9   7         76.98         71.61         5.37 o                         
   3  -9   7         34.16         26.66         5.95 o                         
   4  -9   7          0.80         -0.36         9.75 o                         
  -5  -8   7         35.46         39.48         5.12 o                         
  -4  -8   7         28.57         24.26         4.04 o                         
  -3  -8   7          6.70         13.19         2.83 o                         
  -2  -8   7        158.02        180.53         5.36 o                         
  -1  -8   7        144.90        162.89         3.85 o                         
   0  -8   7        122.79        113.13         3.17 o                         
   1  -8   7          0.64         -2.11         2.70 o                         
   2  -8   7          0.50         -3.50         3.50 o                         
   3  -8   7         62.22         46.18         4.74 o                         
   4  -8   7          0.21         -2.55        11.36 o                         
  -6  -7   7          2.32          1.69         7.39 o                         
  -5  -7   7         21.29         26.59         3.86 o                         
  -4  -7   7         29.92         42.22         3.41 o                         
  -3  -7   7         73.95         69.91         3.67 o                         
  -2  -7   7        172.31        169.17         4.95 o                         
  -1  -7   7        141.41        143.75         3.49 o                         
   0  -7   7         27.33         29.41         2.65 o                         
   1  -7   7        159.09        171.85         4.98 o                         
   2  -7   7         35.73         40.82         4.04 o                         
   3  -7   7         35.19         39.23         3.65 o                         
   4  -7   7          2.73          4.81         4.29 o                         
   5  -7   7          1.18          0.31         5.27 o                         
  -6  -6   7          0.01          4.17         4.35 o                         
  -5  -6   7          1.73          2.16         3.57 o                         
  -4  -6   7         26.63         32.17         3.20 o                         
  -3  -6   7        312.54        309.67         6.75 o                         
  -2  -6   7        102.02        110.57         2.96 o                         
  -1  -6   7        138.67        134.64         2.81 o                         
   0  -6   7        338.47        328.12         5.57 o                         
   1  -6   7        399.53        413.09         7.71 o                         
   2  -6   7        133.58        112.36         5.37 o                         
   3  -6   7         75.31         66.67         4.28 o                         
   4  -6   7         13.77         16.74         3.14 o                         
   5  -6   7          0.16         -0.10         4.29 o                         
  -6  -5   7          1.54          4.72         3.66 o                         
  -5  -5   7         21.53         27.19         3.24 o                         
  -4  -5   7        222.90        227.20         6.16 o                         
  -3  -5   7        289.98        325.17         6.90 o                         
  -2  -5   7        360.83        340.90         6.64 o                         
  -1  -5   7          2.65          3.04         1.08 o                         
   0  -5   7          0.54         -0.02         1.11 o                         
   1  -5   7        592.32        585.77         9.16 o                         
   2  -5   7         15.49         21.40         2.14 o                         
   3  -5   7         72.95         78.23         3.44 o                         
   4  -5   7          0.79         -1.35         2.57 o                         
   5  -5   7         21.66         19.31         5.04 o                         
  -6  -4   7         15.20         21.22         3.57 o                         
  -5  -4   7         36.82         40.40         3.12 o                         
  -4  -4   7        120.78        107.28         3.90 o                         
  -3  -4   7        129.81        121.89         3.72 o                         
  -2  -4   7        303.09        282.06         5.93 o                         
  -1  -4   7       1001.93        952.97        16.37 o                         
   0  -4   7        868.28        852.91        12.10 o                         
   1  -4   7         19.90         21.26         1.07 o                         
   2  -4   7        199.37        184.08         6.53 o                         
   3  -4   7        158.17        158.63         5.82 o                         
   4  -4   7          6.67          8.14         2.45 o                         
   5  -4   7         14.95         11.20         4.05 o                         
   6  -4   7          4.14         -9.76        10.02 o                         
  -6  -3   7          1.02         -3.21         3.67 o                         
  -5  -3   7        177.33        173.30         5.39 o                         
  -4  -3   7        258.17        254.87         5.95 o                         
  -3  -3   7        230.20        233.61         5.03 o                         
  -2  -3   7         67.01         61.96         2.29 o                         
  -1  -3   7          1.71          1.68         0.93 o                         
   0  -3   7        681.14        693.89        10.71 o                         
   1  -3   7        170.41        169.25         4.23 o                         
   2  -3   7          1.64          1.92         1.73 o                         
   3  -3   7          2.82          2.71         2.99 o                         
   4  -3   7         37.95         41.75         3.12 o                         
   5  -3   7         34.66         31.22         3.51 o                         
   6  -3   7         16.64         22.74         7.78 o                         
  -6  -2   7         10.35         13.68         3.95 o                         
  -5  -2   7          1.03          1.33         2.94 o                         
  -4  -2   7          7.50          6.91         1.80 o                         
  -3  -2   7         15.29         15.59         1.84 o                         
  -2  -2   7        448.08        435.36         8.59 o                         
  -1  -2   7          3.80          6.45         0.69 o                         
   0  -2   7        287.96        281.32         4.76 o                         
   1  -2   7        266.29        271.90         5.88 o                         
   2  -2   7         79.33         76.50         1.48 o                         
   3  -2   7        176.55        165.56         5.28 o                         
   4  -2   7         91.80        102.65         4.06 o                         
   5  -2   7         16.36         22.30         3.63 o                         
   6  -2   7          8.06          5.05         5.35 o                         
  -6  -1   7         59.90         53.60         4.13 o                         
  -5  -1   7         84.90         85.36         4.13 o                         
  -4  -1   7         77.46         74.48         3.18 o                         
  -3  -1   7         14.74         14.70         1.76 o                         
  -2  -1   7         24.60         25.14         1.64 o                         
  -1  -1   7         61.08         55.56         1.47 o                         
   0  -1   7        335.97        320.01         6.28 o                         
   1  -1   7        462.39        433.85         7.37 o                         
   2  -1   7        286.30        260.05         4.02 o                         
   3  -1   7         40.23         46.30         3.55 o                         
   4  -1   7         28.73         25.40         4.34 o                         
   5  -1   7          0.07          8.35         3.50 o                         
   6  -1   7          0.41          3.19         6.39 o                         
  -6   0   7          1.21         -3.99         3.99 o                         
  -5   0   7          2.56          2.67         2.99 o                         
  -4   0   7          0.89         -2.31         2.31 o                         
  -3   0   7          1.32          2.69         1.20 o                         
  -2   0   7        230.15        210.12         3.94 o                         
  -1   0   7        274.43        263.44         4.36 o                         
   0   0   7        247.16        276.35         5.04 o                         
   1   0   7         95.44         94.12         2.03 o                         
   2   0   7        806.42        815.87        14.70 o                         
   3   0   7       1050.99       1042.47        14.11 o                         
   4   0   7        787.17        791.09        20.74 o                         
   5   0   7          3.06          0.59         3.68 o                         
   6   0   7          1.73          0.02         5.22 o                         
  -6   1   7          1.91         -3.30         4.04 o                         
  -5   1   7          2.30         -2.70         3.06 o                         
  -4   1   7         20.23         16.78         2.78 o                         
  -3   1   7          2.82          2.53         1.33 o                         
  -2   1   7         37.23         32.01         1.45 o                         
  -1   1   7       1804.87       1757.22        27.63 o                         
   0   1   7       2388.63       2279.76        38.06 o                         
   1   1   7        332.62        283.06         4.85 o                         
   2   1   7         14.30         11.74         1.15 o                         
   3   1   7         43.79         45.64         1.77 o                         
   4   1   7        169.55        159.55         3.58 o                         
   5   1   7          8.61          6.37         2.79 o                         
   6   1   7         11.41         22.27         6.37 o                         
   7   1   7          1.39          3.43         7.08 o                         
  -6   2   7          0.39         -5.11         5.11 o                         
  -5   2   7          2.32         -3.06         3.06 o                         
  -4   2   7         66.31         70.88         3.07 o                         
  -3   2   7        153.88        154.57         5.15 o                         
  -2   2   7        226.48        216.09         4.47 o                         
  -1   2   7         88.00         87.49         2.09 o                         
   0   2   7         14.01          8.82         0.64 o                         
   1   2   7       2658.17       2759.65        43.33 o                         
   2   2   7       2056.59       2010.30        37.24 o                         
   3   2   7        514.17        505.29         9.02 o                         
   4   2   7        133.83        117.35         3.12 o                         
   5   2   7         12.13         16.62         4.52 o                         
   6   2   7         13.96         20.47         6.58 o                         
   7   2   7          7.40         10.48         9.73 o                         
  -6   3   7          1.88         -0.43         4.25 o                         
  -5   3   7         31.39         23.74         4.09 o                         
  -4   3   7          4.35          3.79         2.37 o                         
  -3   3   7         60.03         52.29         2.16 o                         
  -2   3   7        893.59        868.67        14.65 o                         
  -1   3   7       1843.25       1754.16        28.84 o                         
   0   3   7       1435.40       1494.13        26.03 o                         
   1   3   7         51.96         58.38         1.56 o                         
   2   3   7         87.29         86.87         3.54 o                         
   3   3   7         32.46         33.80         1.85 o                         
   4   3   7         35.46         39.61         2.50 o                         
   5   3   7         69.43         61.09         3.34 o                         
   6   3   7         13.01         15.74         6.58 o                         
   7   3   7          2.05          7.16         9.73 o                         
  -6   4   7          0.53         -0.51         4.24 o                         
  -5   4   7         59.16         58.59         3.92 o                         
  -4   4   7         38.39         46.86         3.06 o                         
  -3   4   7         48.13         51.83         2.99 o                         
  -2   4   7        178.54        172.15         5.40 o                         
  -1   4   7         13.53          9.55         1.47 o                         
   0   4   7        133.56        137.86         3.74 o                         
   1   4   7        137.62        126.50         2.76 o                         
   2   4   7          9.68         14.63         1.42 o                         
   3   4   7        681.91        667.50        13.01 o                         
   4   4   7         53.15         52.82         3.44 o                         
   5   4   7          1.44         -0.39         1.76 o                         
   6   4   7         42.57         51.15         5.97 o                         
   7   4   7         86.58         93.04        13.17 o                         
  -5   5   7          0.51          1.27         3.65 o                         
  -4   5   7         17.43         19.09         2.63 o                         
  -3   5   7        186.25        194.86         4.33 o                         
  -2   5   7         96.39         99.76         3.38 o                         
  -1   5   7        556.05        571.44        15.36 o                         
   0   5   7        562.45        576.36        11.04 o                         
   1   5   7        616.76        591.15         9.87 o                         
   2   5   7        512.35        506.02         9.40 o                         
   3   5   7        164.31        173.29         4.93 o                         
   4   5   7        293.53        299.30         7.08 o                         
   5   5   7        120.85        124.83         3.93 o                         
   6   5   7          0.81         -1.05         4.59 o                         
   7   5   7         38.96         37.21        11.74 o                         
  -5   6   7          2.52          5.91         4.41 o                         
  -4   6   7         23.01         26.04         3.25 o                         
  -3   6   7         95.73         90.57         4.34 o                         
  -2   6   7        112.94        114.25         3.46 o                         
  -1   6   7          0.84         -1.32         1.32 o                         
   0   6   7        150.08        134.65         3.02 o                         
   1   6   7        461.03        439.40         7.62 o                         
   2   6   7          5.16          2.59         1.27 o                         
   3   6   7         30.85         23.81         2.18 o                         
   4   6   7         45.68         46.97         2.75 o                         
   5   6   7        215.94        218.39         5.54 o                         
   6   6   7        175.30        176.88         8.53 o                         
   7   6   7         44.39         46.66         9.73 o                         
  -5   7   7          0.85          0.49         4.55 o                         
  -4   7   7          1.89          4.17         3.37 o                         
  -3   7   7         20.17         15.32         4.28 o                         
  -2   7   7         26.85         27.92         2.52 o                         
  -1   7   7        137.48        135.67         3.63 o                         
   0   7   7        151.08        156.58         3.29 o                         
   1   7   7        363.13        340.99         6.65 o                         
   2   7   7       1578.69       1539.84        23.36 o                         
   3   7   7       1116.32       1065.72        20.37 o                         
   4   7   7        127.07        128.59         4.45 o                         
   5   7   7          5.35          2.93         2.31 o                         
   6   7   7          0.99          0.43         2.96 o                         
   7   7   7          1.27         16.32        11.45 o                         
  -4   8   7          7.14          7.25         3.84 o                         
  -3   8   7         47.27         46.90         4.89 o                         
  -2   8   7          6.94          6.45         2.37 o                         
  -1   8   7        128.07        121.25         4.26 o                         
   0   8   7        360.89        339.19         7.23 o                         
   1   8   7         18.09         17.67         1.84 o                         
   2   8   7          4.91          4.33         1.29 o                         
   3   8   7         64.70         70.13         3.05 o                         
   4   8   7        327.21        298.09         7.61 o                         
   5   8   7        124.25        122.92         4.38 o                         
   6   8   7          1.76          0.70         3.19 o                         
   7   8   7         10.10         29.20        12.02 o                         
  -4   9   7          1.08         -3.61         4.18 o                         
  -3   9   7          0.10          1.71         3.92 o                         
  -2   9   7         15.98         15.01         2.54 o                         
  -1   9   7          0.98          0.28         2.53 o                         
   0   9   7         27.26         23.82         2.02 o                         
   1   9   7        404.10        388.93        10.88 o                         
   2   9   7        446.57        439.31         7.75 o                         
   3   9   7        279.92        269.11         6.22 o                         
   4   9   7        307.77        264.78        10.05 o                         
   5   9   7         65.28         64.41         3.68 o                         
   6   9   7         11.99         11.99         3.59 o                         
  -4  10   7          1.99          0.93         6.21 o                         
  -3  10   7          0.90          2.04         4.03 o                         
  -2  10   7         12.06         15.70         2.97 o                         
  -1  10   7         47.89         47.52         3.53 o                         
   0  10   7        125.48        132.74         4.98 o                         
   1  10   7        187.39        190.35         5.93 o                         
   2  10   7        140.13        152.35         3.70 o                         
   3  10   7         71.32         68.26         3.07 o                         
   4  10   7         33.75         35.17         3.20 o                         
   5  10   7          6.76          6.76         4.30 o                         
   6  10   7          3.20         10.66         3.89 o                         
  -3  11   7          4.73          9.58         4.28 o                         
  -2  11   7         26.92         30.16         4.19 o                         
  -1  11   7          1.58         -1.46         2.87 o                         
   0  11   7         11.83         13.16         3.09 o                         
   1  11   7         38.98         43.74         3.74 o                         
   2  11   7        128.95        125.66         4.54 o                         
   3  11   7        334.87        347.04        11.76 o                         
   4  11   7        138.19        126.68        11.15 o                         
   5  11   7         21.09         20.99         6.01 o                         
   6  11   7         72.81         73.43         5.31 o                         
  -3  12   7          0.02          4.10         4.62 o                         
  -2  12   7          1.15          5.09         4.07 o                         
  -1  12   7         60.06         65.83         4.08 o                         
   0  12   7        170.98        186.74         6.40 o                         
   1  12   7         54.57         67.74         3.76 o                         
   2  12   7         32.99         24.90         4.67 o                         
   3  12   7         33.06         32.80         3.58 o                         
   4  12   7         15.13         15.99         4.20 o                         
   5  12   7          1.02         -3.99         3.99 o                         
  -2  13   7          1.41          2.58         5.18 o                         
  -1  13   7          1.03          5.06         3.63 o                         
   0  13   7          1.77          9.98         3.24 o                         
   1  13   7         38.59         43.34         4.41 o                         
   2  13   7         26.86         30.67         3.81 o                         
   3  13   7          2.62          3.40         4.44 o                         
   4  13   7         49.71         54.15         5.14 o                         
   5  13   7         30.63         30.24         4.47 o                         
  -1  14   7         21.96         28.19         5.05 o                         
   0  14   7          9.14         13.72         4.52 o                         
   1  14   7          0.59          3.32         4.55 o                         
   2  14   7          6.73          4.85         4.83 o                         
   3  14   7         13.95          6.26         4.26 o                         
   4  14   7         13.11         16.21         5.62 o                         
   0  15   7          4.23         -1.91         5.58 o                         
   1  15   7          0.02         -2.66         4.37 o                         
   2  15   7          3.61          0.28         4.96 o                         
   3  15   7         12.65          4.48         8.31 o                         
  -3 -12   8          1.68         -4.51         4.51 o                         
  -2 -12   8         13.77         -0.02         4.49 o                         
  -1 -12   8          4.39          6.30        16.32 o                         
   0 -12   8          1.05         -1.97        14.74 o                         
  -4 -11   8          3.92         -5.66         5.66 o                         
  -3 -11   8        119.08        136.16         6.33 o                         
  -2 -11   8         44.94         38.42         3.84 o                         
  -1 -11   8         22.56         17.95         4.51 o                         
   0 -11   8          1.17          2.57         5.90 o                         
   1 -11   8          0.08         -5.34         5.34 o                         
   2 -11   8          1.17         -6.00         6.00 o                         
  -4 -10   8          5.52         12.43         4.32 o                         
  -3 -10   8          7.57          6.32         3.86 o                         
  -2 -10   8          3.28         -1.44         3.07 o                         
  -1 -10   8          0.73         -3.24         3.24 o                         
   0 -10   8          3.72         -0.33         4.63 o                         
   1 -10   8          1.78          2.69         5.00 o                         
   2 -10   8          5.36          0.52         5.44 o                         
  -5  -9   8          1.25         -3.07         5.23 o                         
  -4  -9   8         60.92         81.45         5.58 o                         
  -3  -9   8         39.55         37.76         3.59 o                         
  -2  -9   8         51.00         46.32         3.47 o                         
  -1  -9   8         28.30         23.96         2.40 o                         
   0  -9   8          2.64         -2.95         3.62 o                         
   1  -9   8          0.35         -3.93         3.93 o                         
   2  -9   8          3.80         -1.54         5.15 o                         
   3  -9   8         20.29         17.23         7.60 o                         
  -5  -8   8         79.71         98.95         6.29 o                         
  -4  -8   8         86.62         93.19         5.21 o                         
  -3  -8   8         37.65         35.64         3.09 o                         
  -2  -8   8         16.28         18.82         2.61 o                         
  -1  -8   8         55.06         48.10         2.40 o                         
   0  -8   8          4.71          0.65         1.72 o                         
   1  -8   8         42.86         40.57         3.35 o                         
   2  -8   8          0.07         -1.13         3.69 o                         
   3  -8   8          2.06         -3.52         9.73 o                         
   4  -8   8          2.97          3.62        11.82 o                         
  -5  -7   8          1.02         -0.51         7.11 o                         
  -4  -7   8          3.71          2.88         3.47 o                         
  -3  -7   8         17.62         14.09         3.49 o                         
  -2  -7   8         81.15         78.98         3.52 o                         
  -1  -7   8         36.48         30.37         1.87 o                         
   0  -7   8         19.01         21.08         1.84 o                         
   1  -7   8        124.43        120.99         7.76 o                         
   2  -7   8        162.14        156.44         7.23 o                         
   3  -7   8          2.89         -2.21         4.92 o                         
   4  -7   8          0.02         -3.65         5.62 o                         
  -6  -6   8         48.69         61.26         5.87 o                         
  -5  -6   8         68.85         76.31         5.52 o                         
  -4  -6   8         25.39         18.91         4.79 o                         
  -3  -6   8          4.47          9.45         3.02 o                         
  -2  -6   8         49.37         59.23         2.58 o                         
  -1  -6   8         75.51         78.03         2.31 o                         
   0  -6   8         52.24         47.47         2.03 o                         
   1  -6   8         10.16         11.06         1.46 o                         
   2  -6   8         15.64          9.55         2.60 o                         
   3  -6   8         15.85         13.01         2.86 o                         
   4  -6   8          1.42         -0.94         3.07 o                         
   5  -6   8          0.35          2.10         5.27 o                         
  -6  -5   8          0.24          4.72         4.96 o                         
  -5  -5   8          3.13          5.88         3.41 o                         
  -4  -5   8          7.80          7.53         2.81 o                         
  -3  -5   8          0.95          5.14         2.40 o                         
  -2  -5   8         27.30         30.23         2.32 o                         
  -1  -5   8          8.89         11.02         1.39 o                         
   0  -5   8        352.93        353.17         5.99 o                         
   1  -5   8        570.23        578.96         9.16 o                         
   2  -5   8        201.30        206.43         6.17 o                         
   3  -5   8         26.15         31.89         2.85 o                         
   4  -5   8         23.92         25.65         3.06 o                         
   5  -5   8          0.03          3.48         5.48 o                         
  -6  -4   8         17.56         22.16         4.39 o                         
  -5  -4   8         10.49          5.90         3.39 o                         
  -4  -4   8          5.93          6.26         2.64 o                         
  -3  -4   8          0.85         -1.04         1.96 o                         
  -2  -4   8         70.65         73.16         2.97 o                         
  -1  -4   8        312.56        298.35         6.09 o                         
   0  -4   8       1285.52       1295.52        19.71 o                         
   1  -4   8         21.92         24.47         1.36 o                         
   2  -4   8         25.61         21.70         2.35 o                         
   3  -4   8         11.78          7.29         2.48 o                         
   4  -4   8          2.05          4.39         2.44 o                         
   5  -4   8          4.63          8.07         5.18 o                         
  -6  -3   8          1.11          1.79         4.41 o                         
  -5  -3   8          3.21          6.46         3.04 o                         
  -4  -3   8         23.10         25.89         2.76 o                         
  -3  -3   8        138.69        136.15         4.15 o                         
  -2  -3   8          6.60          8.64         1.38 o                         
  -1  -3   8         98.77         98.07         2.85 o                         
   0  -3   8         19.69         19.15         1.04 o                         
   1  -3   8        647.99        635.11        10.73 o                         
   2  -3   8        418.92        420.34         9.22 o                         
   3  -3   8         23.13         29.91         2.55 o                         
   4  -3   8         54.14         48.29         3.61 o                         
   5  -3   8         34.22         26.29         3.53 o                         
   6  -3   8         12.34          4.87        10.31 o                         
  -6  -2   8          0.91         -1.45         4.52 o                         
  -5  -2   8          4.70          9.01         3.18 o                         
  -4  -2   8         12.98          9.53         2.13 o                         
  -3  -2   8        232.93        220.91         5.00 o                         
  -2  -2   8       1296.22       1236.61        22.98 o                         
  -1  -2   8       2940.97       2844.60        42.92 o                         
   0  -2   8        653.40        634.20         9.84 o                         
   1  -2   8         32.18         33.26         1.57 o                         
   2  -2   8        161.80        153.39         3.12 o                         
   3  -2   8          2.88          6.26         2.34 o                         
   4  -2   8         86.67         93.23         4.45 o                         
   5  -2   8          6.40          5.18         4.65 o                         
   6  -2   8          0.21         -1.09         6.85 o                         
  -6  -1   8         12.36         13.42         4.18 o                         
  -5  -1   8         26.13         36.19         3.56 o                         
  -4  -1   8         72.30         70.58         3.50 o                         
  -3  -1   8          2.74          1.74         1.55 o                         
  -2  -1   8        277.86        274.37         5.18 o                         
  -1  -1   8         20.66         18.13         0.90 o                         
   0  -1   8        124.04        109.87         3.03 o                         
   1  -1   8        222.22        200.73         3.50 o                         
   2  -1   8         53.86         48.87         1.36 o                         
   3  -1   8         58.45         47.25         2.73 o                         
   4  -1   8        133.51        117.10         5.47 o                         
   5  -1   8         75.35         70.59         4.60 o                         
   6  -1   8          0.77          9.16         8.87 o                         
  -6   0   8          0.35         -4.27         4.27 o                         
  -5   0   8          2.42         -2.10         3.58 o                         
  -4   0   8         36.41         39.94         2.78 o                         
  -3   0   8        639.47        636.86        11.37 o                         
  -2   0   8        357.43        355.18         5.73 o                         
  -1   0   8         88.01         90.95         1.80 o                         
   0   0   8          9.45          7.75         1.19 o                         
   1   0   8          1.16          1.80         0.49 o                         
   2   0   8        101.78         96.31         2.67 o                         
   3   0   8         77.77         71.81         2.25 o                         
   4   0   8         62.01         60.54         4.42 o                         
   5   0   8          2.23         -0.34         3.68 o                         
   6   0   8         28.10         20.61         8.87 o                         
  -6   1   8         13.51         23.72         4.63 o                         
  -5   1   8         22.03         23.85         3.40 o                         
  -4   1   8         42.80         40.06         3.55 o                         
  -3   1   8        287.37        271.36         9.29 o                         
  -2   1   8         94.54         96.56         2.60 o                         
  -1   1   8         42.26         43.04         1.85 o                         
   0   1   8         16.86         18.12         1.24 o                         
   1   1   8        124.18        121.92         2.47 o                         
   2   1   8          1.90          1.53         1.06 o                         
   3   1   8         29.15         32.23         1.64 o                         
   4   1   8         94.87         92.35         4.04 o                         
   5   1   8         35.61         42.66         4.16 o                         
   6   1   8        173.38        180.89        14.89 o                         
  -6   2   8          0.21         -4.27         4.27 o                         
  -5   2   8          1.73         -3.28         3.34 o                         
  -4   2   8         78.54         81.19         3.60 o                         
  -3   2   8          1.64          1.24         1.87 o                         
  -2   2   8         23.90         23.98         1.66 o                         
  -1   2   8         68.55         58.42         1.80 o                         
   0   2   8         18.36         14.69         1.23 o                         
   1   2   8        344.73        352.49         8.98 o                         
   2   2   8       1246.33       1215.49        21.55 o                         
   3   2   8       2106.37       2080.46        35.96 o                         
   4   2   8         23.37         26.06         1.59 o                         
   5   2   8          8.52          5.65         3.68 o                         
   6   2   8         34.54         38.36         9.73 o                         
  -6   3   8          0.88         -4.53         4.53 o                         
  -5   3   8         25.61         21.56         3.66 o                         
  -4   3   8         48.25         47.32         3.23 o                         
  -3   3   8         35.77         33.24         2.04 o                         
  -2   3   8         90.62         84.51         4.00 o                         
  -1   3   8        279.26        238.82         5.25 o                         
   0   3   8         18.09         11.22         0.99 o                         
   1   3   8          8.68          8.53         0.93 o                         
   2   3   8          8.50          6.25         1.55 o                         
   3   3   8          5.94          6.25         1.58 o                         
   4   3   8         20.50         20.96         1.80 o                         
   5   3   8        211.74        219.26         8.45 o                         
   6   3   8         20.06         35.78         9.73 o                         
   7   3   8         16.16         16.03        10.59 o                         
  -5   4   8          0.27          0.43         3.61 o                         
  -4   4   8          0.62          1.07         2.97 o                         
  -3   4   8          3.49          2.16         1.74 o                         
  -2   4   8         68.84         69.29         2.53 o                         
  -1   4   8         30.34         32.76         1.93 o                         
   0   4   8       1325.28       1332.87        24.79 o                         
   1   4   8       2061.10       1977.30        39.48 o                         
   2   4   8       2049.70       1994.26        36.53 o                         
   3   4   8         27.47         24.99         1.92 o                         
   4   4   8        248.91        259.34         6.46 o                         
   5   4   8          0.29         -0.21         2.18 o                         
   6   4   8          0.44         -3.98         4.46 o                         
   7   4   8          0.19         16.32        10.31 o                         
  -5   5   8          6.22          6.05         4.34 o                         
  -4   5   8          1.28          2.24         2.62 o                         
  -3   5   8         48.21         48.94         2.38 o                         
  -2   5   8        216.30        204.25         5.23 o                         
  -1   5   8        210.35        188.55         4.87 o                         
   0   5   8         61.53         61.59         2.28 o                         
   1   5   8        558.71        547.47         8.58 o                         
   2   5   8        418.88        420.83         8.16 o                         
   3   5   8        418.06        379.00        11.97 o                         
   4   5   8          0.55          5.46         2.18 o                         
   5   5   8          1.50          4.71         2.09 o                         
   6   5   8          8.31         12.47         5.36 o                         
   7   5   8          7.19         21.47        11.45 o                         
  -5   6   8          0.06          1.76         4.28 o                         
  -4   6   8          0.70          2.55         3.08 o                         
  -3   6   8          0.25          3.54         2.47 o                         
  -2   6   8         18.73         20.89         2.41 o                         
  -1   6   8        136.91        130.55         5.14 o                         
   0   6   8        468.87        468.90         8.27 o                         
   1   6   8        485.85        477.91         8.29 o                         
   2   6   8         27.74         24.97         1.80 o                         
   3   6   8        126.29        119.40         5.72 o                         
   4   6   8         72.18         68.56         3.38 o                         
   5   6   8         33.58         42.41         2.83 o                         
   6   6   8        198.55        203.40        11.63 o                         
   7   6   8         60.11         71.85        12.88 o                         
  -5   7   8          0.00          3.58         4.58 o                         
  -4   7   8          9.74         12.00         3.39 o                         
  -3   7   8          9.19         13.74         3.10 o                         
  -2   7   8        171.69        159.36         6.89 o                         
  -1   7   8        452.19        446.56        12.97 o                         
   0   7   8       1037.78       1021.27        16.59 o                         
   1   7   8         26.23         26.75         1.86 o                         
   2   7   8        136.71        123.89         3.36 o                         
   3   7   8         17.32         18.82         2.26 o                         
   4   7   8         34.87         40.25         3.15 o                         
   5   7   8          8.31          7.18         2.61 o                         
   6   7   8         63.83         68.23         3.90 o                         
  -4   8   8          8.41          9.79         4.14 o                         
  -3   8   8          2.99          6.34         3.29 o                         
  -2   8   8          4.03          7.30         2.43 o                         
  -1   8   8         21.49         25.29         2.66 o                         
   0   8   8         20.92         24.17         2.05 o                         
   1   8   8        270.23        268.60         7.30 o                         
   2   8   8        275.94        266.94         5.86 o                         
   3   8   8          2.05          0.45         2.13 o                         
   4   8   8        157.22        157.19         5.41 o                         
   5   8   8        292.12        286.41         7.25 o                         
   6   8   8        144.94        167.41         5.51 o                         
  -4   9   8          4.75          2.21         6.19 o                         
  -3   9   8         13.12         13.51         3.87 o                         
  -2   9   8        138.02        132.73         4.88 o                         
  -1   9   8        263.72        299.45         7.86 o                         
   0   9   8         13.17          8.43         2.07 o                         
   1   9   8        131.66        111.29         3.76 o                         
   2   9   8        182.38        173.57         4.40 o                         
   3   9   8         16.33         22.34         2.68 o                         
   4   9   8          1.70          0.75         2.58 o                         
   5   9   8          4.78          4.24         2.99 o                         
   6   9   8         22.73         21.37         3.84 o                         
  -3  10   8          0.24          1.98         3.67 o                         
  -2  10   8          0.46          5.16         2.73 o                         
  -1  10   8         14.34         11.79         3.03 o                         
   0  10   8         83.92         82.77         4.01 o                         
   1  10   8        109.91        113.23         5.57 o                         
   2  10   8          0.87         -0.84         2.00 o                         
   3  10   8        170.68        189.10         5.39 o                         
   4  10   8        182.13        194.81         6.06 o                         
   5  10   8         45.65         34.06         5.57 o                         
   6  10   8          1.19          0.51         3.75 o                         
  -3  11   8         13.39         12.14         4.27 o                         
  -2  11   8         15.02         15.09         3.41 o                         
  -1  11   8          2.20          0.04         3.25 o                         
   0  11   8         23.43         14.52         3.31 o                         
   1  11   8         58.77         54.31         4.97 o                         
   2  11   8         67.69         67.99         4.69 o                         
   3  11   8        187.38        202.56         5.74 o                         
   4  11   8        139.51        151.33         8.20 o                         
   5  11   8         97.17         81.85         6.26 o                         
   6  11   8          4.75          3.39         5.16 o                         
  -2  12   8          5.09         11.06         4.63 o                         
  -1  12   8          0.92          3.70         3.93 o                         
   0  12   8          0.53          1.94         3.47 o                         
   1  12   8          4.48          4.61         3.35 o                         
   2  12   8         17.32         11.63         3.88 o                         
   3  12   8          2.07          1.59         3.36 o                         
   4  12   8         28.15         23.18         4.05 o                         
   5  12   8         12.88         -0.38         4.48 o                         
  -2  13   8          3.10          6.55         4.43 o                         
  -1  13   8          1.42          1.45         3.82 o                         
   0  13   8          1.68          6.44         5.76 o                         
   1  13   8         31.48         29.99         3.87 o                         
   2  13   8        206.95        213.78        11.41 o                         
   3  13   8        186.89        203.83         7.78 o                         
   4  13   8         10.44          8.86         4.72 o                         
   5  13   8          5.72          6.09         4.48 o                         
  -1  14   8         11.88         10.96         5.97 o                         
   0  14   8          2.57          3.53         3.97 o                         
   1  14   8         14.62         13.10         4.68 o                         
   2  14   8          1.09          5.02         5.12 o                         
   3  14   8         17.03         18.22         4.75 o                         
   4  14   8         37.68         36.35         4.97 o                         
   1  15   8         25.07         33.80         5.37 o                         
   2  15   8         29.40         33.35         6.69 o                         
  -3 -11   9          2.66          3.20         4.33 o                         
  -2 -11   9          2.93         -3.99         3.99 o                         
  -1 -11   9          4.29          3.35         8.40 o                         
   0 -11   9          7.56          5.10         8.60 o                         
   1 -11   9          3.68         -4.27         7.18 o                         
  -4 -10   9         32.76         35.33         5.49 o                         
  -3 -10   9          1.68          1.83         4.21 o                         
  -2 -10   9          3.02          3.14         3.80 o                         
  -1 -10   9          8.46          8.71         8.14 o                         
   0 -10   9         18.94         11.01        11.31 o                         
   1 -10   9         34.75         37.49         8.90 o                         
   2 -10   9          4.12         -0.11         7.60 o                         
  -4  -9   9         29.84         47.93         5.30 o                         
  -3  -9   9         30.13         40.38         4.42 o                         
  -2  -9   9         45.24         48.24         4.07 o                         
  -1  -9   9         14.60         10.24         3.09 o                         
   0  -9   9         24.44         35.60         5.79 o                         
   1  -9   9          0.21         -6.14         6.14 o                         
   2  -9   9          0.85         -3.11         6.65 o                         
   3  -9   9          0.27         -7.58         7.58 o                         
  -5  -8   9         14.37         21.10         5.19 o                         
  -4  -8   9          0.15          2.43         4.92 o                         
  -3  -8   9         12.20         16.51         4.06 o                         
  -2  -8   9         13.63         11.27         3.29 o                         
  -1  -8   9         12.37         11.85         2.85 o                         
   0  -8   9         11.62          9.74         5.87 o                         
   1  -8   9         32.60         35.75         3.85 o                         
   2  -8   9         13.80         21.35         4.00 o                         
   3  -8   9          2.33         -8.07         9.05 o                         
  -5  -7   9         17.24         23.50         5.21 o                         
  -4  -7   9         40.96         57.26         5.37 o                         
  -3  -7   9        135.44        149.91         7.72 o                         
  -2  -7   9        123.02        130.01         4.20 o                         
  -1  -7   9         77.05         87.81         3.15 o                         
   0  -7   9         16.91         15.07         1.92 o                         
   1  -7   9          3.65         -0.80         2.76 o                         
   2  -7   9         33.86         23.81         4.55 o                         
   3  -7   9          6.25          5.56         3.96 o                         
   4  -7   9          4.97          3.89         7.66 o                         
  -5  -6   9         32.16         40.37         4.93 o                         
  -4  -6   9         62.10         76.99         5.06 o                         
  -3  -6   9          3.67          1.62         3.21 o                         
  -2  -6   9          1.44          0.50         2.08 o                         
  -1  -6   9         34.42         35.98         2.22 o                         
   0  -6   9        170.10        171.30         3.78 o                         
   1  -6   9          8.62          5.26         2.48 o                         
   2  -6   9          3.14         -2.38         3.02 o                         
   3  -6   9          9.22          7.94         3.70 o                         
   4  -6   9         11.90          8.27         4.44 o                         
  -5  -5   9          7.39         17.87         4.31 o                         
  -4  -5   9         75.10         78.72         4.07 o                         
  -3  -5   9        228.59        225.73         6.26 o                         
  -2  -5   9        174.80        164.08         5.04 o                         
  -1  -5   9          6.75          4.39         2.05 o                         
   0  -5   9         49.47         54.33         2.03 o                         
   1  -5   9        145.95        129.75         3.11 o                         
   2  -5   9         40.65         41.88         4.14 o                         
   3  -5   9          0.10         -1.64         2.43 o                         
   4  -5   9          0.05         -1.60         2.95 o                         
   5  -5   9          0.02         -3.29         6.67 o                         
  -6  -4   9         23.35         37.73         4.66 o                         
  -5  -4   9         33.92         36.02         4.05 o                         
  -4  -4   9         11.06         11.11         3.31 o                         
  -3  -4   9          1.33          0.13         2.69 o                         
  -2  -4   9          6.75          4.19         2.92 o                         
  -1  -4   9        452.02        412.99         7.72 o                         
   0  -4   9         17.36         13.74         1.31 o                         
   1  -4   9         21.62         19.28         1.43 o                         
   2  -4   9         38.86         33.25         2.76 o                         
   3  -4   9          1.23          2.73         2.81 o                         
   4  -4   9          9.69          8.01         3.92 o                         
   5  -4   9          2.61          0.05         3.89 o                         
  -6  -3   9          2.92          1.31         4.81 o                         
  -5  -3   9         25.68         24.90         3.82 o                         
  -4  -3   9         26.19         34.41         3.14 o                         
  -3  -3   9         23.86         23.60         2.33 o                         
  -2  -3   9         94.33         86.44         2.94 o                         
  -1  -3   9         54.14         52.63         2.32 o                         
   0  -3   9        658.21        647.75        10.72 o                         
   1  -3   9        125.07        125.53         2.82 o                         
   2  -3   9         84.74         81.19         3.65 o                         
   3  -3   9        176.89        185.94         5.55 o                         
   4  -3   9         11.67         11.92         2.68 o                         
   5  -3   9          6.01          1.04         5.34 o                         
  -6  -2   9         10.44          9.69         4.40 o                         
  -5  -2   9         10.30          7.46         3.90 o                         
  -4  -2   9         40.89         43.59         3.20 o                         
  -3  -2   9         19.83         17.76         2.08 o                         
  -2  -2   9         20.66         20.68         1.71 o                         
  -1  -2   9        464.65        460.48         9.88 o                         
   0  -2   9        131.60        117.04         3.19 o                         
   1  -2   9         12.78         11.87         1.11 o                         
   2  -2   9          9.38         12.56         2.17 o                         
   3  -2   9         80.75         93.66         3.75 o                         
   4  -2   9         45.93         52.23         4.45 o                         
   5  -2   9         41.33         52.52         5.91 o                         
   6  -2   9          2.11          7.67        12.02 o                         
  -6  -1   9          2.35         -0.51         5.93 o                         
  -5  -1   9          0.85          5.30         3.30 o                         
  -4  -1   9          0.22         -2.53         2.53 o                         
  -3  -1   9        173.25        165.74         4.38 o                         
  -2  -1   9         42.68         39.78         1.76 o                         
  -1  -1   9          1.66          3.16         1.41 o                         
   0  -1   9        918.56        886.62        16.21 o                         
   1  -1   9       1029.47       1031.53        15.93 o                         
   2  -1   9        341.90        335.42         6.98 o                         
   3  -1   9         12.18         10.84         2.39 o                         
   4  -1   9         29.79         25.43         2.81 o                         
   5  -1   9         16.76          1.91         3.72 o                         
   6  -1   9          0.25          8.02         9.45 o                         
  -6   0   9          0.72          2.31         4.62 o                         
  -5   0   9          4.33         -3.61         3.87 o                         
  -4   0   9          1.39         -2.91         2.91 o                         
  -3   0   9        112.41        110.72         3.33 o                         
  -2   0   9       1459.82       1387.26        21.95 o                         
  -1   0   9        447.36        426.05         7.77 o                         
   0   0   9          4.19          4.45         1.41 o                         
   1   0   9         10.89          8.98         1.56 o                         
   2   0   9        424.45        389.18         7.51 o                         
   3   0   9        499.57        477.25        12.22 o                         
   4   0   9         47.24         56.83         4.22 o                         
   5   0   9          1.12         -4.17         4.17 o                         
   6   0   9          1.00          6.01         9.45 o                         
  -6   1   9          0.07          0.13         4.53 o                         
  -5   1   9          0.00          0.97         3.90 o                         
  -4   1   9         83.57         66.14         3.56 o                         
  -3   1   9          6.21          7.25         1.80 o                         
  -2   1   9          5.41          5.75         1.42 o                         
  -1   1   9        398.59        371.08         6.92 o                         
   0   1   9        952.89        916.99        15.70 o                         
   1   1   9        792.91        727.39        13.69 o                         
   2   1   9          6.62          6.58         1.28 o                         
   3   1   9         91.02         86.70         3.35 o                         
   4   1   9         58.13         46.03         3.96 o                         
   5   1   9          0.37          4.95         3.72 o                         
   6   1   9         15.28         20.04         9.73 o                         
  -5   2   9          0.33          0.51         3.94 o                         
  -4   2   9         59.85         62.07         3.59 o                         
  -3   2   9        182.41        183.80         4.92 o                         
  -2   2   9        249.79        238.85         4.59 o                         
  -1   2   9        185.53        181.53         3.64 o                         
   0   2   9        254.15        240.20         5.24 o                         
   1   2   9        120.46        114.51         3.07 o                         
   2   2   9         39.18         32.97         1.56 o                         
   3   2   9          1.39          1.63         1.60 o                         
   4   2   9          6.18          8.80         3.56 o                         
   5   2   9         73.52         79.46         8.61 o                         
   6   2   9          4.89          4.15         6.68 o                         
  -5   3   9          0.24          1.37         4.44 o                         
  -4   3   9         67.64         59.43         4.44 o                         
  -3   3   9         62.40         60.92         3.25 o                         
  -2   3   9        156.91        154.60         4.37 o                         
  -1   3   9        118.40        114.58         2.92 o                         
   0   3   9        121.64        113.14         2.93 o                         
   1   3   9        340.85        311.51         5.82 o                         
   2   3   9        205.23        203.56         5.24 o                         
   3   3   9        119.51        114.80         3.27 o                         
   4   3   9         82.94         89.26         3.33 o                         
   5   3   9        413.81        423.01        13.02 o                         
   6   3   9         20.16         29.26         5.82 o                         
  -5   4   9          9.81         12.91         4.00 o                         
  -4   4   9          0.73         -2.02         2.70 o                         
  -3   4   9         66.28         67.96         2.96 o                         
  -2   4   9        200.47        199.26         4.71 o                         
  -1   4   9        227.15        226.25         5.10 o                         
   0   4   9         27.48         28.96         2.33 o                         
   1   4   9        211.82        200.85         4.15 o                         
   2   4   9       1284.79       1312.29        24.34 o                         
   3   4   9          1.39         -1.32         1.61 o                         
   4   4   9         80.40         89.61         3.63 o                         
   5   4   9         26.69         24.15         5.31 o                         
   6   4   9         72.76         89.29         6.28 o                         
  -5   5   9          9.27         13.77         4.38 o                         
  -4   5   9         21.72         17.78         3.28 o                         
  -3   5   9          2.13          3.48         2.53 o                         
  -2   5   9          1.57          2.53         2.00 o                         
  -1   5   9        112.36        119.90         3.92 o                         
   0   5   9        426.06        414.20         8.36 o                         
   1   5   9        285.10        266.90         4.94 o                         
   2   5   9          1.47          0.87         1.58 o                         
   3   5   9         10.73          9.83         2.20 o                         
   4   5   9        602.85        593.31        12.71 o                         
   5   5   9         99.09        106.02         4.18 o                         
   6   5   9         16.77         12.40         4.55 o                         
  -5   6   9          0.08         -2.88         4.59 o                         
  -4   6   9          8.68         11.62         3.60 o                         
  -3   6   9         67.95         68.28         3.69 o                         
  -2   6   9         65.50         67.62         4.86 o                         
  -1   6   9         53.27         44.61         2.75 o                         
   0   6   9        232.99        202.32         4.53 o                         
   1   6   9        966.21        932.55        16.45 o                         
   2   6   9         18.04         20.35         1.88 o                         
   3   6   9        320.19        325.65         7.72 o                         
   4   6   9         39.53         41.10         3.01 o                         
   5   6   9         66.54         74.86         3.65 o                         
   6   6   9         19.24         26.08         4.79 o                         
  -4   7   9          0.13          6.03         4.29 o                         
  -3   7   9          9.22          5.77         4.99 o                         
  -2   7   9          4.62          7.19         2.45 o                         
  -1   7   9         93.03        101.55         3.40 o                         
   0   7   9         19.82         18.00         1.83 o                         
   1   7   9        197.70        198.54         4.61 o                         
   2   7   9        206.12        201.90         4.87 o                         
   3   7   9         97.28         90.34         3.50 o                         
   4   7   9        187.88        174.68         7.82 o                         
   5   7   9        100.09         98.46         3.97 o                         
   6   7   9         35.76         45.57         8.89 o                         
  -4   8   9          3.37         12.49         4.63 o                         
  -3   8   9         30.07         27.43         3.73 o                         
  -2   8   9          1.28          4.12         2.80 o                         
  -1   8   9          8.69          6.61         2.69 o                         
   0   8   9        164.90        147.93         4.28 o                         
   1   8   9         11.88          7.34         2.18 o                         
   2   8   9        348.82        346.56         7.39 o                         
   3   8   9        423.80        405.10         8.91 o                         
   4   8   9         20.97         15.29         3.15 o                         
   5   8   9        102.20        110.87         4.40 o                         
   6   8   9         34.85         43.53         4.78 o                         
  -4   9   9          0.26         11.26         4.75 o                         
  -3   9   9          7.77          8.16         4.16 o                         
  -2   9   9         12.59         12.63         3.19 o                         
  -1   9   9        174.02        184.56         5.61 o                         
   0   9   9         32.60         30.35         3.64 o                         
   1   9   9        211.85        213.67         5.59 o                         
   2   9   9         69.56         66.55         3.00 o                         
   3   9   9         96.52         93.73         3.95 o                         
   4   9   9        183.01        160.28         7.75 o                         
   5   9   9        207.06        205.85         6.25 o                         
   6   9   9          2.83          4.56         3.53 o                         
  -3  10   9          6.77          5.95         4.01 o                         
  -2  10   9          0.38          4.36         2.72 o                         
  -1  10   9         19.73         18.06         3.37 o                         
   0  10   9        115.35        122.27         4.87 o                         
   1  10   9        275.65        278.18         6.69 o                         
   2  10   9        172.90        181.38         4.98 o                         
   3  10   9          1.72         -0.26         2.71 o                         
   4  10   9         81.23         80.68         4.09 o                         
   5  10   9         91.96        102.36         4.68 o                         
   6  10   9          4.46          3.58         3.91 o                         
  -3  11   9         10.83         15.00         4.52 o                         
  -2  11   9         50.37         56.96         6.29 o                         
  -1  11   9          2.37          2.78         3.62 o                         
   0  11   9          0.70         -3.32         3.32 o                         
   1  11   9          4.13         -2.75         4.07 o                         
   2  11   9         65.54         68.33         3.28 o                         
   3  11   9         66.93         66.94         3.48 o                         
   4  11   9         13.76          7.07         3.85 o                         
   5  11   9          6.42         -0.49         6.25 o                         
  -2  12   9          0.73          4.16         5.89 o                         
  -1  12   9         56.21         60.26         5.09 o                         
   0  12   9         94.14        104.35         5.21 o                         
   1  12   9         37.92         38.86         5.29 o                         
   2  12   9          0.24         -2.46         2.94 o                         
   3  12   9         16.56         17.26         3.61 o                         
   4  12   9         11.33         14.60         4.25 o                         
   5  12   9          1.79         -1.12         4.51 o                         
  -1  13   9          0.37          4.48         4.29 o                         
   0  13   9          0.38          4.03         4.39 o                         
   1  13   9          0.83          1.95         4.00 o                         
   2  13   9          5.88          2.43         7.40 o                         
   3  13   9         20.80         23.85         4.03 o                         
   4  13   9         45.75         51.37         5.15 o                         
   0  14   9          5.75         12.17         4.52 o                         
   1  14   9          6.35          7.57         4.40 o                         
   2  14   9          6.29          4.23         5.37 o                         
   3  14   9          5.15          3.22         5.37 o                         
  -1 -11  10          6.63          4.14        11.74 o                         
  -3 -10  10          9.80          5.04         5.46 o                         
  -2 -10  10         14.58         14.57         5.52 o                         
  -1 -10  10         14.82         10.40         7.87 o                         
   0 -10  10         11.29          8.41         7.82 o                         
   1 -10  10          3.87          3.74         9.21 o                         
  -4  -9  10         17.01         26.41         5.08 o                         
  -3  -9  10          1.35         -0.33         4.17 o                         
  -2  -9  10          2.02         -1.80         3.76 o                         
  -1  -9  10         49.29         48.40         4.42 o                         
   0  -9  10         41.85         29.11         8.44 o                         
   1  -9  10          0.72         -2.36         6.29 o                         
   2  -9  10         14.32         12.43         6.84 o                         
  -4  -8  10          4.17         -1.84         5.02 o                         
  -3  -8  10         11.19         13.47         4.10 o                         
  -2  -8  10          0.03         -3.49         3.49 o                         
  -1  -8  10          5.44          4.38         3.14 o                         
   0  -8  10         42.21         38.25         8.15 o                         
   1  -8  10         10.42          2.33         6.07 o                         
   2  -8  10          0.13         -2.58         4.41 o                         
   3  -8  10          0.21        -11.27        12.37 o                         
  -4  -7  10          1.04          1.35         4.71 o                         
  -3  -7  10          0.04         -3.50         3.65 o                         
  -2  -7  10          1.41         -3.13         3.13 o                         
  -1  -7  10          8.82         15.27         2.43 o                         
   0  -7  10          0.43          1.54         3.89 o                         
   1  -7  10          3.07          2.57         3.63 o                         
   2  -7  10         18.61         10.66         4.37 o                         
   3  -7  10          2.08          0.93         4.97 o                         
  -5  -6  10         17.95         13.86         4.76 o                         
  -4  -6  10         10.91          3.95         3.98 o                         
  -3  -6  10          5.09          7.76         3.53 o                         
  -2  -6  10          0.43         -1.47         2.31 o                         
  -1  -6  10         15.92         18.06         2.35 o                         
   0  -6  10        133.35        139.73         6.96 o                         
   1  -6  10        139.06        140.61        10.50 o                         
   2  -6  10          2.92          4.64         3.98 o                         
   3  -6  10          5.93          7.83         5.78 o                         
   4  -6  10         14.27         13.35         7.45 o                         
  -5  -5  10          0.03         -0.10         4.42 o                         
  -4  -5  10         12.14         16.27         4.28 o                         
  -3  -5  10         30.11         35.34         5.23 o                         
  -2  -5  10         82.84        101.92         4.21 o                         
  -1  -5  10         59.21         59.92         2.84 o                         
   0  -5  10         14.26         13.35         2.04 o                         
   1  -5  10          0.98         -1.14         3.78 o                         
   2  -5  10         19.91         23.91         4.46 o                         
   3  -5  10         41.92         46.48         5.48 o                         
   4  -5  10         53.12         50.49         5.11 o                         
  -5  -4  10          0.53         -0.24         3.87 o                         
  -4  -4  10          7.57          6.75         3.28 o                         
  -3  -4  10          0.59          0.06         2.82 o                         
  -2  -4  10         82.94         83.32         3.79 o                         
  -1  -4  10        370.31        361.64         7.54 o                         
   0  -4  10        197.98        191.24         4.19 o                         
   1  -4  10          6.69          7.06         1.65 o                         
   2  -4  10         13.71         13.67         4.02 o                         
   3  -4  10         29.87         28.96         4.02 o                         
   4  -4  10         25.85         16.07         3.44 o                         
   5  -4  10          0.40         -4.46         4.46 o                         
  -5  -3  10          7.97          5.48         3.74 o                         
  -4  -3  10         90.33         96.06         4.63 o                         
  -3  -3  10        150.49        150.12         5.63 o                         
  -2  -3  10         39.43         38.76         3.08 o                         
  -1  -3  10         17.86         15.44         2.43 o                         
   0  -3  10          1.16          0.12         1.72 o                         
   1  -3  10        168.67        167.49         4.04 o                         
   2  -3  10         10.51         15.62         3.05 o                         
   3  -3  10         34.92         40.08         3.92 o                         
   4  -3  10          0.03         -3.21         3.46 o                         
   5  -3  10          1.00         -4.29         4.72 o                         
  -5  -2  10          0.15         -3.46         3.46 o                         
  -4  -2  10          0.67         -1.28         3.38 o                         
  -3  -2  10         38.52         41.84         2.41 o                         
  -2  -2  10        614.86        605.01        10.16 o                         
  -1  -2  10        277.82        268.80         6.48 o                         
   0  -2  10         80.97         81.17         2.69 o                         
   1  -2  10         10.06         12.11         1.57 o                         
   2  -2  10         66.42         72.50         3.83 o                         
   3  -2  10          6.27          4.33         2.41 o                         
   4  -2  10         19.82         14.68         4.57 o                         
   5  -2  10         21.67         24.10         5.13 o                         
  -5  -1  10          8.08          4.56         4.58 o                         
  -4  -1  10         28.48         31.76         3.19 o                         
  -3  -1  10         86.06         88.43         3.00 o                         
  -2  -1  10         15.53         19.29         1.97 o                         
  -1  -1  10        138.83        129.75         3.42 o                         
   0  -1  10          3.95          1.86         1.54 o                         
   1  -1  10          7.42          7.66         1.73 o                         
   2  -1  10        126.24        110.62         3.67 o                         
   3  -1  10         26.79         24.71         2.76 o                         
   4  -1  10         17.21         20.80         4.20 o                         
   5  -1  10          7.30          9.36         4.72 o                         
   6  -1  10          9.28          7.73         9.73 o                         
  -5   0  10         14.12          7.64         4.12 o                         
  -4   0  10         20.07         22.51         3.28 o                         
  -3   0  10        126.96        128.86         3.87 o                         
  -2   0  10          1.06          0.94         1.52 o                         
  -1   0  10        573.63        533.29         9.61 o                         
   0   0  10        161.17        149.96         3.74 o                         
   1   0  10         52.61         44.23         2.16 o                         
   2   0  10         48.08         47.66         1.95 o                         
   3   0  10        136.33        137.24         4.93 o                         
   4   0  10        213.12        216.29        14.87 o                         
   5   0  10         26.02         28.23         5.03 o                         
   6   0  10         20.29         36.64        11.45 o                         
  -5   1  10          0.84         -2.88         3.87 o                         
  -4   1  10        119.45        117.36         5.61 o                         
  -3   1  10        170.59        166.45         4.47 o                         
  -2   1  10         48.95         50.75         2.19 o                         
  -1   1  10        120.61        108.62         3.07 o                         
   0   1  10        245.57        238.85         4.84 o                         
   1   1  10        138.08        138.77         3.74 o                         
   2   1  10          4.73          2.54         1.28 o                         
   3   1  10          0.87          3.59         2.20 o                         
   4   1  10          0.78          0.72         5.36 o                         
   5   1  10          7.13          7.23         4.55 o                         
   6   1  10         54.98         54.79         8.09 o                         
  -5   2  10          0.39         -1.89         4.23 o                         
  -4   2  10          0.21         -1.05         5.74 o                         
  -3   2  10        210.04        207.89         8.04 o                         
  -2   2  10          4.47          5.37         1.47 o                         
  -1   2  10        164.17        153.21         3.63 o                         
   0   2  10          9.20          7.65         1.60 o                         
   1   2  10        537.29        498.30         9.76 o                         
   2   2  10       1066.80       1050.63        18.91 o                         
   3   2  10        291.70        293.88         6.33 o                         
   4   2  10         12.93         16.70         3.65 o                         
   5   2  10          1.94          5.10         4.06 o                         
   6   2  10          6.12          9.36         7.18 o                         
  -5   3  10         49.99         44.99         6.62 o                         
  -4   3  10         26.57         34.81         4.44 o                         
  -3   3  10         95.44         94.88         3.41 o                         
  -2   3  10          8.91          8.78         1.90 o                         
  -1   3  10        226.29        218.20         4.53 o                         
   0   3  10        468.75        442.36         9.88 o                         
   1   3  10         42.85         47.57         2.56 o                         
   2   3  10         12.80         16.15         1.97 o                         
   3   3  10         26.56         24.15         2.17 o                         
   4   3  10         24.17         30.50         4.39 o                         
   5   3  10          0.38          0.18         3.80 o                         
   6   3  10          0.05          2.75         4.70 o                         
  -5   4  10          0.03          1.72         4.53 o                         
  -4   4  10         16.09         16.74         3.58 o                         
  -3   4  10          7.97          3.15         2.68 o                         
  -2   4  10          0.49          0.47         1.83 o                         
  -1   4  10         77.90         73.52         2.71 o                         
   0   4  10        215.56        208.92         4.97 o                         
   1   4  10        430.41        396.77         8.85 o                         
   2   4  10        276.26        282.87         6.39 o                         
   3   4  10        106.83        103.37         8.60 o                         
   4   4  10        229.88        227.34         6.29 o                         
   5   4  10         38.30         40.30         4.66 o                         
   6   4  10          0.98          2.74         5.14 o                         
  -5   5  10          3.69          1.79         5.57 o                         
  -4   5  10          0.32          3.09         4.06 o                         
  -3   5  10          0.91         -0.34         3.00 o                         
  -2   5  10         24.22         20.38         2.42 o                         
  -1   5  10        161.48        151.26         4.63 o                         
   0   5  10        481.81        466.26         9.87 o                         
   1   5  10        599.95        587.71        12.13 o                         
   2   5  10          3.38          4.33         2.08 o                         
   3   5  10         17.43         15.07         2.39 o                         
   4   5  10        293.60        297.60         7.63 o                         
   5   5  10          8.69          9.42         4.18 o                         
   6   5  10          0.70          5.92         5.49 o                         
  -4   6  10          2.73          4.49         4.33 o                         
  -3   6  10         20.78         19.29         3.29 o                         
  -2   6  10         78.27         79.40         3.56 o                         
  -1   6  10         67.68         68.70         3.17 o                         
   0   6  10          4.08          3.84         1.93 o                         
   1   6  10         80.38         78.67         2.81 o                         
   2   6  10        115.83        116.01         3.76 o                         
   3   6  10        445.59        420.41         8.94 o                         
   4   6  10        103.47         96.52         5.13 o                         
   5   6  10        119.03        131.09         6.49 o                         
   6   6  10         90.85         90.09         6.60 o                         
  -4   7  10          0.19          2.28         4.12 o                         
  -3   7  10          0.23          2.60         3.62 o                         
  -2   7  10         77.32         70.41         3.64 o                         
  -1   7  10        351.60        352.14         7.57 o                         
   0   7  10        548.71        537.04        10.52 o                         
   1   7  10         90.65         97.37         3.30 o                         
   2   7  10         43.51         40.79         2.67 o                         
   3   7  10        291.88        294.03         6.90 o                         
   4   7  10         29.83         37.25         3.50 o                         
   5   7  10         25.72         26.12         3.24 o                         
   6   7  10         24.26         31.25         5.55 o                         
  -4   8  10          6.46         18.02         4.67 o                         
  -3   8  10         11.49         12.58         3.92 o                         
  -2   8  10          0.45          2.87         2.86 o                         
  -1   8  10          2.84          2.70         2.83 o                         
   0   8  10        106.43         88.33         3.25 o                         
   1   8  10         29.15         31.37         2.33 o                         
   2   8  10          7.55         11.56         2.69 o                         
   3   8  10          2.16          1.31         2.39 o                         
   4   8  10        103.57        102.46         6.18 o                         
   5   8  10         74.87         80.33         4.13 o                         
   6   8  10         47.86         61.65         9.08 o                         
  -3   9  10          7.61          7.91         4.11 o                         
  -2   9  10         69.70         75.41         4.90 o                         
  -1   9  10         27.31         32.52         3.22 o                         
   0   9  10          0.29         -2.07         2.40 o                         
   1   9  10         12.70         11.28         2.44 o                         
   2   9  10          1.12          0.70         2.16 o                         
   3   9  10        111.77        121.02         4.53 o                         
   4   9  10        123.19        116.32         5.15 o                         
   5   9  10         75.52         68.20         5.07 o                         
   6   9  10          3.76          8.66         5.67 o                         
  -3  10  10          3.26         15.05         4.72 o                         
  -2  10  10          5.13          0.59         3.98 o                         
  -1  10  10          7.07          0.22         3.20 o                         
   0  10  10         82.40         77.21         5.01 o                         
   1  10  10         32.31         29.93         3.10 o                         
   2  10  10        108.42        116.71         4.14 o                         
   3  10  10         21.46         33.02         3.26 o                         
   4  10  10         20.44         24.11         3.92 o                         
   5  10  10          1.09         -0.70         4.68 o                         
  -2  11  10          8.24          9.04         7.17 o                         
  -1  11  10          0.32         -3.66         3.66 o                         
   0  11  10          5.19         -0.08         3.39 o                         
   1  11  10          2.15         -2.52         3.22 o                         
   2  11  10         74.23         75.76         4.34 o                         
   3  11  10        240.34        247.67         7.03 o                         
   4  11  10        347.79        356.64         9.29 o                         
   5  11  10         31.33         18.09         4.31 o                         
  -1  12  10          0.07          2.15         4.46 o                         
   0  12  10         16.54         11.67         5.72 o                         
   1  12  10         52.11         49.75         5.32 o                         
   2  12  10         12.50         13.19         3.28 o                         
   3  12  10          3.00          6.96         3.95 o                         
   4  12  10          3.79          8.21         3.82 o                         
   5  12  10          8.66         -1.21         5.43 o                         
  -1  13  10          1.01          3.03         4.46 o                         
   0  13  10          1.85          8.04         4.39 o                         
   1  13  10         40.81         44.40         4.65 o                         
   2  13  10         82.90         78.59         6.32 o                         
   3  13  10         80.88         80.52         5.13 o                         
   4  13  10         13.07          9.51         4.20 o                         
   1  14  10          6.40          6.20         4.39 o                         
   2  14  10          3.92          9.34         6.06 o                         
   3  14  10          3.92         -4.56         6.73 o                         
  -1 -10  11          0.46          0.65         7.73 o                         
   0 -10  11          6.05         -5.09        11.74 o                         
  -3  -9  11          0.15         -3.99         4.48 o                         
  -2  -9  11         22.38         24.64         4.35 o                         
  -1  -9  11         21.85         14.16         9.08 o                         
   0  -9  11         12.88         18.66        10.31 o                         
   1  -9  11          7.53         -7.03         9.01 o                         
  -3  -8  11         23.92         28.35         4.89 o                         
  -2  -8  11         16.30         31.10         5.06 o                         
  -1  -8  11          4.27          3.51         3.68 o                         
   0  -8  11          0.19         -3.15         7.66 o                         
   1  -8  11         14.65          7.25         9.59 o                         
   2  -8  11         19.74          9.97        14.74 o                         
  -4  -7  11          3.32          4.04         4.56 o                         
  -3  -7  11          9.97          9.15         4.00 o                         
  -2  -7  11        105.05        119.22         5.22 o                         
  -1  -7  11        144.34        155.32         6.79 o                         
   0  -7  11          2.05         -3.78         4.10 o                         
   1  -7  11         18.25          9.94         6.39 o                         
   2  -7  11          6.85          3.69         6.40 o                         
   3  -7  11          3.69          2.60         5.64 o                         
  -4  -6  11         15.47         12.84         4.43 o                         
  -3  -6  11          0.88          0.82         3.81 o                         
  -2  -6  11          3.35          3.26         2.67 o                         
  -1  -6  11          6.18          5.83         2.51 o                         
   0  -6  11          0.60         -1.27         3.25 o                         
   1  -6  11         39.00         37.74         4.86 o                         
   2  -6  11          0.16         -3.27         4.60 o                         
   3  -6  11          3.04          3.73         5.41 o                         
  -4  -5  11          2.67         -3.10         3.89 o                         
  -3  -5  11         31.33         34.87         4.61 o                         
  -2  -5  11         30.71         29.17         3.40 o                         
  -1  -5  11         32.59         29.20         2.62 o                         
   0  -5  11          5.79          6.26         2.20 o                         
   1  -5  11         14.20         15.48         4.18 o                         
   2  -5  11         15.32         13.14         4.76 o                         
   3  -5  11         31.90         31.44         4.85 o                         
   4  -5  11          8.36         14.02         5.73 o                         
  -5  -4  11         13.59          7.98         6.87 o                         
  -4  -4  11         22.74         17.50         3.59 o                         
  -3  -4  11         53.33         60.91         4.10 o                         
  -2  -4  11         24.81         24.76         3.74 o                         
  -1  -4  11         36.07         47.56         2.84 o                         
   0  -4  11         87.46         89.51         3.15 o                         
   1  -4  11         17.47         17.80         3.99 o                         
   2  -4  11          4.58          5.35         3.26 o                         
   3  -4  11         14.84         15.44         4.09 o                         
   4  -4  11          2.89         -0.93         5.47 o                         
  -5  -3  11          0.19         -2.64         3.63 o                         
  -4  -3  11          3.03          2.87         3.19 o                         
  -3  -3  11          2.50         -2.41         2.41 o                         
  -2  -3  11          4.30          1.46         2.55 o                         
  -1  -3  11          6.16          4.74         2.51 o                         
   0  -3  11          0.47         -1.30         1.98 o                         
   1  -3  11         72.63         81.32         3.37 o                         
   2  -3  11        226.10        222.13         7.49 o                         
   3  -3  11        177.88        172.47         9.09 o                         
   4  -3  11          2.56          6.39         4.59 o                         
   5  -3  11         12.37          4.16         5.18 o                         
  -5  -2  11         22.52         21.20         4.71 o                         
  -4  -2  11         30.43         34.91         3.50 o                         
  -3  -2  11          2.03          0.74         2.65 o                         
  -2  -2  11         94.50        100.98         3.77 o                         
  -1  -2  11        196.61        197.78         5.02 o                         
   0  -2  11         37.84         40.97         2.25 o                         
   1  -2  11          1.05          2.94         1.94 o                         
   2  -2  11         18.65         19.51         3.36 o                         
   3  -2  11         11.00          5.53         3.40 o                         
   4  -2  11          2.48         -1.01         4.69 o                         
   5  -2  11         25.41         31.72         5.13 o                         
  -5  -1  11          2.80         -4.83         4.83 o                         
  -4  -1  11          2.50         -3.76         3.76 o                         
  -3  -1  11          4.20          2.53         2.46 o                         
  -2  -1  11          9.93          9.54         2.00 o                         
  -1  -1  11         48.21         47.54         2.59 o                         
   0  -1  11        332.46        320.30         6.26 o                         
   1  -1  11        151.85        145.57         4.12 o                         
   2  -1  11        271.31        255.90         7.83 o                         
   3  -1  11          5.96          9.96         4.19 o                         
   4  -1  11          4.34          2.42         6.31 o                         
   5  -1  11          6.46         -0.91         4.28 o                         
  -5   0  11          6.52          1.18         5.87 o                         
  -4   0  11          0.20         -0.23         3.49 o                         
  -3   0  11        167.34        166.09         4.57 o                         
  -2   0  11        262.55        248.29         5.54 o                         
  -1   0  11         66.69         66.47         2.56 o                         
   0   0  11         17.95         22.05         2.08 o                         
   1   0  11        337.14        321.78         6.90 o                         
   2   0  11          5.92          1.70         1.86 o                         
   3   0  11         14.46          6.61         3.72 o                         
   4   0  11          9.85          8.64         4.32 o                         
   5   0  11          1.97          9.41         5.05 o                         
  -5   1  11          0.23         -3.62         5.19 o                         
  -4   1  11          0.87         -0.79         5.47 o                         
  -3   1  11         13.01          7.52         2.65 o                         
  -2   1  11         16.59         10.76         2.23 o                         
  -1   1  11         68.16         70.05         2.61 o                         
   0   1  11         40.44         40.71         2.29 o                         
   1   1  11          1.07          2.86         1.78 o                         
   2   1  11          0.38         -1.29         1.78 o                         
   3   1  11        145.62        161.50        20.02 o                         
   4   1  11         32.43         40.97         4.82 o                         
   5   1  11         52.15         56.09         5.96 o                         
   6   1  11         32.72         46.72         8.38 o                         
  -5   2  11          0.03         -2.93         4.24 o                         
  -4   2  11         33.90         36.42         4.75 o                         
  -3   2  11         34.76         39.73         3.21 o                         
  -2   2  11        349.64        343.19         6.92 o                         
  -1   2  11        224.95        216.64         4.84 o                         
   0   2  11        430.60        380.58         8.06 o                         
   1   2  11         21.10         21.32         1.92 o                         
   2   2  11         30.18         36.70         3.23 o                         
   3   2  11        191.53        186.13         4.89 o                         
   4   2  11         44.76         43.73         4.61 o                         
   5   2  11         65.65         66.94         7.21 o                         
   6   2  11          9.26         16.14         7.68 o                         
  -5   3  11         11.28          6.70         4.75 o                         
  -4   3  11         60.56         50.74         4.39 o                         
  -3   3  11          9.71          9.39         4.61 o                         
  -2   3  11         12.01          9.94         2.57 o                         
  -1   3  11          1.64          2.02         1.96 o                         
   0   3  11         28.79         31.57         2.55 o                         
   1   3  11        121.34        119.82         4.11 o                         
   2   3  11         65.79         68.09         3.52 o                         
   3   3  11         13.73         10.08         2.50 o                         
   4   3  11         43.24         43.42         5.01 o                         
   5   3  11        161.32        158.32         7.74 o                         
   6   3  11         25.17         22.24         5.98 o                         
  -4   4  11         28.15         21.12         4.56 o                         
  -3   4  11         29.51         42.44         4.48 o                         
  -2   4  11        187.63        193.09         5.73 o                         
  -1   4  11        183.52        190.38         6.20 o                         
   0   4  11         35.67         31.61         2.63 o                         
   1   4  11        303.71        308.02         8.19 o                         
   2   4  11        120.95        129.82         4.42 o                         
   3   4  11         31.22         33.22         3.67 o                         
   4   4  11          3.59          2.98         6.17 o                         
   5   4  11          0.31          1.23         4.94 o                         
   6   4  11          3.04         12.75         5.77 o                         
  -4   5  11         34.90         46.82         5.85 o                         
  -3   5  11          1.29          1.17         5.19 o                         
  -2   5  11          0.25         -3.35         5.62 o                         
  -1   5  11          0.07         -2.94         2.94 o                         
   0   5  11         57.44         56.86         3.61 o                         
   1   5  11          5.77          5.50         2.50 o                         
   2   5  11         53.05         61.17         3.45 o                         
   3   5  11         82.55         81.31         5.04 o                         
   4   5  11         42.76         44.67         3.69 o                         
   5   5  11         21.55         24.44         4.89 o                         
   6   5  11          2.59         -1.40         5.49 o                         
  -4   6  11          0.13          9.85         5.60 o                         
  -3   6  11         17.72         27.14         4.79 o                         
  -2   6  11         13.41         17.38         3.53 o                         
  -1   6  11          0.03         -1.15         3.25 o                         
   0   6  11         91.47         79.56         4.10 o                         
   1   6  11        186.80        185.49         4.75 o                         
   2   6  11        140.19        151.80         5.08 o                         
   3   6  11        412.88        397.26         8.70 o                         
   4   6  11        181.14        168.68         6.05 o                         
   5   6  11         14.01         17.31         5.08 o                         
   6   6  11         21.89         14.79         5.52 o                         
  -4   7  11          3.13          2.57         5.78 o                         
  -3   7  11          2.10          1.53         4.70 o                         
  -2   7  11          0.96         -0.92         3.62 o                         
  -1   7  11         35.56         29.80         2.65 o                         
   0   7  11        175.73        164.91         4.98 o                         
   1   7  11         16.37         17.13         1.97 o                         
   2   7  11          2.11          0.51         2.31 o                         
   3   7  11         31.61         32.58         3.22 o                         
   4   7  11         20.40         19.38         5.62 o                         
   5   7  11         14.51         11.96         5.14 o                         
   6   7  11         69.76         70.67         6.55 o                         
  -3   8  11          0.06         -0.23         5.35 o                         
  -2   8  11          0.87          0.96         3.80 o                         
  -1   8  11          0.39          4.68         3.11 o                         
   0   8  11          1.69          0.25         2.15 o                         
   1   8  11        131.42        135.96         4.39 o                         
   2   8  11        706.55        688.47        13.84 o                         
   3   8  11        299.11        296.53         7.41 o                         
   4   8  11         27.29         19.64         3.65 o                         
   5   8  11         61.69         67.85         4.49 o                         
  -3   9  11          3.93          5.92         5.64 o                         
  -2   9  11         47.57         48.54         4.99 o                         
  -1   9  11        196.95        205.72         6.74 o                         
   0   9  11         52.16         56.04         4.43 o                         
   1   9  11         70.55         66.48         3.19 o                         
   2   9  11         18.08         18.48         2.85 o                         
   3   9  11         25.37         31.47         3.01 o                         
   4   9  11         89.88         78.72         4.47 o                         
   5   9  11         69.36         71.32         7.76 o                         
  -2  10  11          0.41          8.14         7.35 o                         
  -1  10  11          8.31          5.95         3.96 o                         
   0  10  11         14.71         18.22         4.71 o                         
   1  10  11         34.55         33.92         3.18 o                         
   2  10  11         98.25         99.42         3.89 o                         
   3  10  11         12.58         13.13         3.16 o                         
   4  10  11         22.24         29.21         4.17 o                         
   5  10  11         25.10         30.30         6.62 o                         
  -2  11  11         16.55         23.46         5.97 o                         
  -1  11  11          0.99          5.00         4.06 o                         
   0  11  11         48.10         47.49         4.52 o                         
   1  11  11         31.69         30.18         3.54 o                         
   2  11  11          0.65          2.19         2.78 o                         
   3  11  11          7.30          9.97         3.43 o                         
   4  11  11          6.44          9.68         3.82 o                         
   5  11  11          1.39         -6.34         6.34 o                         
  -1  12  11         25.44         39.21         5.58 o                         
   0  12  11          0.28         -0.49         4.50 o                         
   1  12  11          0.62          1.20         3.44 o                         
   2  12  11          5.60         11.93         3.37 o                         
   3  12  11         40.96         43.69         4.83 o                         
   4  12  11          0.73          2.29         4.46 o                         
   0  13  11          8.71         13.58         4.65 o                         
   1  13  11          1.84         -2.56         6.56 o                         
   2  13  11         40.01         37.29         4.92 o                         
   3  13  11        109.75        125.87         6.24 o                         
  -1  -9  12          2.60          1.11         8.64 o                         
   0  -9  12          0.71         -6.96         9.08 o                         
  -2  -8  12          0.49         -3.62         4.02 o                         
  -1  -8  12          8.52          3.00        20.32 o                         
   0  -8  12         15.02         18.41         8.68 o                         
   1  -8  12          3.82         -8.80         8.80 o                         
  -3  -7  12         10.27         11.65         4.40 o                         
  -2  -7  12         12.40         20.36         4.01 o                         
  -1  -7  12         19.14         22.39         4.26 o                         
   0  -7  12          2.65         -6.73         7.49 o                         
   1  -7  12          0.94         -5.17         5.17 o                         
   2  -7  12          0.07          0.08         6.66 o                         
  -4  -6  12          3.07          8.39         4.61 o                         
  -3  -6  12         19.02         24.70         4.22 o                         
  -2  -6  12          1.72          3.89         3.09 o                         
  -1  -6  12          7.36          4.44         2.67 o                         
   0  -6  12         44.97         56.38        14.03 o                         
   1  -6  12         54.84         63.47         7.34 o                         
   2  -6  12          1.82         -3.34         5.33 o                         
   3  -6  12          0.20          4.11         4.74 o                         
  -4  -5  12          4.67          5.49         4.17 o                         
  -3  -5  12         79.22         82.26         5.01 o                         
  -2  -5  12        159.58        182.72         5.49 o                         
  -1  -5  12          2.91          1.32         2.42 o                         
   0  -5  12         12.05         15.78         3.45 o                         
   1  -5  12          0.19          0.80         4.51 o                         
   2  -5  12          5.75          4.86         4.09 o                         
   3  -5  12          2.35          2.57         5.51 o                         
  -4  -4  12          1.67          2.60         3.93 o                         
  -3  -4  12          1.41         -0.63         4.14 o                         
  -2  -4  12          1.34         -0.27         2.94 o                         
  -1  -4  12         26.50         25.60         2.76 o                         
   0  -4  12        177.13        182.34         4.99 o                         
   1  -4  12          4.65          3.08         4.18 o                         
   2  -4  12         22.31         28.35         4.24 o                         
   3  -4  12          4.62         14.33         5.37 o                         
   4  -4  12          2.74         -0.49         5.52 o                         
  -4  -3  12         13.58         15.82         3.41 o                         
  -3  -3  12         36.63         46.04         3.07 o                         
  -2  -3  12         47.41         57.96         4.20 o                         
  -1  -3  12         49.82         52.90         2.78 o                         
   0  -3  12          2.62          1.04         1.96 o                         
   1  -3  12          3.03          4.49         3.32 o                         
   2  -3  12          8.50          5.79         3.57 o                         
   3  -3  12          6.01          7.16         5.05 o                         
   4  -3  12          0.14         -3.16         6.45 o                         
  -4  -2  12         29.78         33.39         4.10 o                         
  -3  -2  12         23.47         29.27         3.22 o                         
  -2  -2  12          0.80         -2.30         2.76 o                         
  -1  -2  12          4.05          3.96         2.51 o                         
   0  -2  12          0.95          1.05         2.00 o                         
   1  -2  12         75.76         78.33         3.16 o                         
   2  -2  12         53.10         56.43         4.11 o                         
   3  -2  12         18.45         13.95         5.58 o                         
   4  -2  12         35.26         32.33         5.36 o                         
  -4  -1  12          5.50          3.09         4.18 o                         
  -3  -1  12         33.61         28.62         3.02 o                         
  -2  -1  12        144.36        152.13         4.85 o                         
  -1  -1  12         72.22         71.40         3.17 o                         
   0  -1  12          3.26          3.79         1.98 o                         
   1  -1  12        156.54        166.54         4.55 o                         
   2  -1  12        203.54        196.78         8.05 o                         
   3  -1  12          0.83          1.38         3.58 o                         
   4  -1  12         30.31         39.65         5.70 o                         
   5  -1  12         12.75         15.33         5.60 o                         
  -4   0  12         11.05         14.00         4.43 o                         
  -3   0  12          0.54          1.69         3.18 o                         
  -2   0  12          1.05          2.85         2.24 o                         
  -1   0  12          4.77          2.62         1.96 o                         
   0   0  12         35.36         28.06         2.21 o                         
   1   0  12         74.65         69.59         3.01 o                         
   2   0  12          3.00          2.00         2.92 o                         
   3   0  12         52.61         59.71         5.00 o                         
   4   0  12        105.86        109.06         8.64 o                         
   5   0  12         15.00         25.31         5.84 o                         
  -4   1  12         24.30         26.87         4.92 o                         
  -3   1  12         29.17         32.46         3.01 o                         
  -2   1  12          0.91         -2.12         2.28 o                         
  -1   1  12         70.27         73.12         2.85 o                         
   0   1  12         85.17         90.86         3.67 o                         
   1   1  12        426.85        398.06         8.30 o                         
   2   1  12         55.80         56.22         3.18 o                         
   3   1  12         20.38         20.99         5.26 o                         
   4   1  12          1.41          1.88         4.24 o                         
   5   1  12         12.83          6.11         5.30 o                         
  -4   2  12          3.16         -2.88         5.73 o                         
  -3   2  12         19.14         17.96         3.87 o                         
  -2   2  12          2.96          0.86         2.81 o                         
  -1   2  12          0.46          0.47         1.98 o                         
   0   2  12        214.79        203.70         5.58 o                         
   1   2  12         50.74         55.81         3.09 o                         
   2   2  12          2.21          0.06         2.28 o                         
   3   2  12          7.90          9.41         3.48 o                         
   4   2  12         28.77         27.72         8.96 o                         
   5   2  12         41.79         50.32         5.64 o                         
  -4   3  12          2.64          7.17         4.65 o                         
  -3   3  12         28.57         22.62         4.06 o                         
  -2   3  12          8.79         11.88         2.82 o                         
  -1   3  12         11.07         12.16         2.70 o                         
   0   3  12         25.03         29.37         2.78 o                         
   1   3  12         41.46         41.50         2.96 o                         
   2   3  12        395.12        412.14        10.56 o                         
   3   3  12        110.55        101.38         4.72 o                         
   4   3  12         74.66         69.27         6.88 o                         
   5   3  12         24.51         25.73         5.45 o                         
  -4   4  12          7.30          6.80         5.15 o                         
  -3   4  12         47.43         49.77         4.89 o                         
  -2   4  12         48.23         48.00         4.20 o                         
  -1   4  12        285.83        278.75         8.08 o                         
   0   4  12         73.50         70.85         3.97 o                         
   1   4  12          5.55          1.44         2.68 o                         
   2   4  12         33.62         38.35         3.41 o                         
   3   4  12          2.02         -1.60         2.87 o                         
   4   4  12        217.38        212.41         9.18 o                         
   5   4  12         31.05         39.58         5.79 o                         
  -4   5  12          2.51         -3.74         5.63 o                         
  -3   5  12         10.99         18.08         5.67 o                         
  -2   5  12          3.49          5.47         3.74 o                         
  -1   5  12         45.99         44.39         3.73 o                         
   0   5  12        155.75        159.30         5.96 o                         
   1   5  12        267.25        263.70         7.42 o                         
   2   5  12        138.64        141.51         6.65 o                         
   3   5  12         11.30         11.69         2.93 o                         
   4   5  12        106.71        108.03         6.52 o                         
   5   5  12         29.42         37.37         6.64 o                         
  -3   6  12         31.73         36.47         5.77 o                         
  -2   6  12         74.24         77.86         4.96 o                         
  -1   6  12          1.06         -2.10         3.31 o                         
   0   6  12          7.90          2.13         3.38 o                         
   1   6  12          2.94          4.66         2.21 o                         
   2   6  12          1.97          1.48         2.78 o                         
   3   6  12         47.58         45.26         3.61 o                         
   4   6  12          6.28          5.52         3.03 o                         
   5   6  12         10.78         15.96         9.13 o                         
  -3   7  12          2.05         12.48         5.63 o                         
  -2   7  12          9.73         13.99         3.95 o                         
  -1   7  12         98.04        108.56         5.47 o                         
   0   7  12        101.76        114.06         4.66 o                         
   1   7  12          6.01          5.80         3.72 o                         
   2   7  12          0.03         -0.68         5.29 o                         
   3   7  12         10.73         14.23         3.10 o                         
   4   7  12         31.74         27.42         3.90 o                         
   5   7  12         22.35         24.46         5.56 o                         
  -3   8  12          7.76          8.86         5.71 o                         
  -2   8  12          3.60          3.18         8.16 o                         
  -1   8  12          0.29         -4.79         4.79 o                         
   0   8  12          0.92         -2.38         2.64 o                         
   1   8  12          2.14          0.81         2.75 o                         
   2   8  12         84.04         87.23         4.41 o                         
   3   8  12        102.33        109.01         4.69 o                         
   4   8  12         44.88         46.27         4.35 o                         
   5   8  12         11.13          4.70         5.43 o                         
  -2   9  12          1.29          0.42         6.23 o                         
  -1   9  12          0.07          0.91         3.51 o                         
   0   9  12          9.66          3.92         4.22 o                         
   1   9  12         38.71         40.66         3.53 o                         
   2   9  12         19.58         15.89         3.52 o                         
   3   9  12         46.78         47.74         4.13 o                         
   4   9  12         51.86         43.15         4.47 o                         
   5   9  12        130.20        124.60         7.06 o                         
  -2  10  12          7.73          8.46         5.70 o                         
  -1  10  12          1.92          6.78         4.64 o                         
   0  10  12          4.07          6.68         4.43 o                         
   1  10  12        221.11        221.42         6.57 o                         
   2  10  12        160.94        181.20         6.78 o                         
   3  10  12          0.93         -1.60         3.45 o                         
   4  10  12         11.44          8.47         4.15 o                         
  -1  11  12          0.62          6.58         6.57 o                         
   0  11  12          2.51          0.12         4.96 o                         
   1  11  12          4.18         -2.73         5.80 o                         
   2  11  12         55.45         68.14         5.38 o                         
   3  11  12        113.54        110.00         6.65 o                         
   4  11  12        124.83        138.88         6.27 o                         
   0  12  12          9.99         13.34         5.48 o                         
   1  12  12         59.25         66.06         6.29 o                         
   2  12  12          0.60          7.60         4.34 o                         
   3  12  12          0.50          7.73         4.96 o                         
   2  13  12          2.82         10.94         5.46 o                         
  -2  -7  13         19.74         20.86         4.54 o                         
  -1  -7  13          3.52          3.57         8.52 o                         
   0  -7  13          1.07          2.15        10.31 o                         
   1  -7  13          2.96         -5.45         9.02 o                         
  -3  -6  13          8.39          9.04         4.40 o                         
  -2  -6  13          1.96          0.34         3.55 o                         
  -1  -6  13          2.58          1.19         3.36 o                         
   0  -6  13          0.17         -2.22         4.92 o                         
   1  -6  13         16.09         26.52         5.64 o                         
   2  -6  13          6.91          0.04         4.97 o                         
  -3  -5  13          5.09          6.59         3.50 o                         
  -2  -5  13          0.16         -1.29         3.24 o                         
  -1  -5  13          7.90          9.97         2.99 o                         
   0  -5  13          4.12          3.51         4.88 o                         
   1  -5  13          0.92         -3.73         4.13 o                         
   2  -5  13          0.12         -2.60         4.58 o                         
   3  -5  13         50.97         59.04         7.10 o                         
  -3  -4  13         23.63         23.15         4.79 o                         
  -2  -4  13          2.56          0.59         3.39 o                         
  -1  -4  13         29.89         33.44         3.03 o                         
   0  -4  13         64.49         67.63         4.94 o                         
   1  -4  13         19.43         18.46         4.04 o                         
   2  -4  13          0.08         -4.75         4.75 o                         
   3  -4  13         25.08         23.55         5.97 o                         
  -4  -3  13          6.90         -0.05         4.97 o                         
  -3  -3  13         42.62         52.05         3.72 o                         
  -2  -3  13          0.39         -3.17         3.17 o                         
  -1  -3  13         15.55         17.93         2.72 o                         
   0  -3  13          7.80         10.18         2.37 o                         
   1  -3  13          1.54          6.15         3.59 o                         
   2  -3  13         17.61         24.40         5.30 o                         
   3  -3  13         15.41         15.05         4.94 o                         
   4  -3  13          3.10          0.83         7.97 o                         
  -4  -2  13          6.45         11.60         4.44 o                         
  -3  -2  13          2.79          4.45         3.44 o                         
  -2  -2  13         19.92         26.80         3.21 o                         
  -1  -2  13        172.44        172.49         4.79 o                         
   0  -2  13         16.41         16.22         2.48 o                         
   1  -2  13         53.91         57.97         4.25 o                         
   2  -2  13         14.78         23.13         4.99 o                         
   3  -2  13          1.04          6.27         5.35 o                         
   4  -2  13          7.10          6.19         5.42 o                         
  -4  -1  13          6.58         10.37         4.67 o                         
  -3  -1  13         10.22         10.00         3.50 o                         
  -2  -1  13         14.95         17.03         3.06 o                         
  -1  -1  13          8.50         10.40         2.71 o                         
   0  -1  13          0.77         -1.49         2.26 o                         
   1  -1  13          1.47          1.96         2.35 o                         
   2  -1  13          0.81          0.05         3.88 o                         
   3  -1  13          8.75         14.11         4.99 o                         
   4  -1  13         52.61         58.15         5.89 o                         
  -4   0  13          0.83         -2.78         4.45 o                         
  -3   0  13          0.28         -4.15         4.15 o                         
  -2   0  13         14.96         20.20         3.05 o                         
  -1   0  13          7.21          8.64         2.66 o                         
   0   0  13        184.60        182.66         4.54 o                         
   1   0  13        146.43        147.06         5.03 o                         
   2   0  13          0.57          3.04         4.44 o                         
   3   0  13         37.96         51.53         5.30 o                         
   4   0  13         81.21         76.14         6.47 o                         
  -4   1  13          5.53          4.31         5.08 o                         
  -3   1  13         66.22         63.30         5.46 o                         
  -2   1  13         45.50         56.32         3.29 o                         
  -1   1  13         11.88          9.66         2.32 o                         
   0   1  13         10.04         11.75         2.62 o                         
   1   1  13         20.54         20.81         2.77 o                         
   2   1  13         38.37         42.11         3.25 o                         
   3   1  13        108.98        112.87        13.88 o                         
   4   1  13         13.30         12.37         5.37 o                         
   5   1  13          4.47         -0.81         4.70 o                         
  -4   2  13          0.42         -5.08         5.08 o                         
  -3   2  13          1.91          1.11         4.20 o                         
  -2   2  13         18.56         18.15         3.26 o                         
  -1   2  13        150.11        151.46         4.31 o                         
   0   2  13        294.90        280.02         7.21 o                         
   1   2  13          6.49          4.86         2.76 o                         
   2   2  13         29.46         37.15         3.35 o                         
   3   2  13        143.10        133.31         6.52 o                         
   4   2  13         29.21         30.84         5.10 o                         
   5   2  13          1.43          6.29         5.68 o                         
  -4   3  13         15.86         17.20         5.18 o                         
  -3   3  13          2.29          2.03         4.51 o                         
  -2   3  13          0.49         -0.06         3.15 o                         
  -1   3  13          4.02          7.93         3.42 o                         
   0   3  13         82.10         72.12         4.14 o                         
   1   3  13          4.36          3.16         2.87 o                         
   2   3  13          0.54         -1.19         2.98 o                         
   3   3  13          0.78          1.13         4.52 o                         
   4   3  13          1.59         -0.39         6.25 o                         
   5   3  13          1.75          6.40         5.58 o                         
  -3   4  13         18.48         23.21         5.98 o                         
  -2   4  13         34.77         37.13         4.40 o                         
  -1   4  13          0.06          2.85         3.49 o                         
   0   4  13          0.64         -1.88         3.14 o                         
   1   4  13          3.61         -0.37         3.18 o                         
   2   4  13         27.57         36.11         3.66 o                         
   3   4  13         96.35         89.87         4.70 o                         
   4   4  13         67.89         73.20         6.00 o                         
   5   4  13         56.36         66.01         6.68 o                         
  -3   5  13          2.03          0.02         8.70 o                         
  -2   5  13         21.79         23.64         4.32 o                         
  -1   5  13          0.14         -0.22         3.64 o                         
   0   5  13          7.34          8.27         3.54 o                         
   1   5  13        232.33        222.34         8.10 o                         
   2   5  13        125.93        132.86         6.50 o                         
   3   5  13         47.43         47.82         3.75 o                         
   4   5  13          2.90          7.59         5.17 o                         
   5   5  13          3.63         10.29         5.70 o                         
  -3   6  13          0.10          2.67         6.59 o                         
  -2   6  13         27.19         33.51         4.56 o                         
  -1   6  13         10.54         12.17         4.00 o                         
   0   6  13          0.36          2.58         3.30 o                         
   1   6  13          4.95          3.84         2.83 o                         
   2   6  13         18.06         21.74         3.33 o                         
   3   6  13        328.68        325.38         8.80 o                         
   4   6  13         83.94         88.72         6.77 o                         
   5   6  13          1.00          0.10         5.77 o                         
  -3   7  13          2.24          8.67         7.96 o                         
  -2   7  13          2.69          4.67         5.93 o                         
  -1   7  13         26.70         28.12         4.63 o                         
   0   7  13        127.96        132.97         5.18 o                         
   1   7  13        132.41        132.81         5.14 o                         
   2   7  13          1.01          0.97         2.95 o                         
   3   7  13         11.99         14.82         3.50 o                         
   4   7  13          0.58         -3.50         3.50 o                         
   5   7  13         13.33         16.42         5.94 o                         
  -2   8  13          1.72         -2.14         9.61 o                         
  -1   8  13          0.56          1.07         4.19 o                         
   0   8  13          7.24          6.75         2.95 o                         
   1   8  13         11.03         13.39         3.26 o                         
   2   8  13        156.01        161.79         7.19 o                         
   3   8  13         57.76         56.36         4.93 o                         
   4   8  13          0.07         -4.67         4.67 o                         
   5   8  13          0.05          4.79         5.83 o                         
  -2   9  13         18.16         32.16         7.17 o                         
  -1   9  13         36.38         40.48         4.46 o                         
   0   9  13         11.65          9.74         4.60 o                         
   1   9  13         22.86         25.60         3.50 o                         
   2   9  13          9.21         16.20         3.79 o                         
   3   9  13          0.14         -0.73         3.71 o                         
   4   9  13          4.65          2.87         4.61 o                         
  -1  10  13          0.43          3.18         4.70 o                         
   0  10  13          1.19         -3.63         4.83 o                         
   1  10  13          1.16          3.97         4.27 o                         
   2  10  13          0.06          2.34         3.92 o                         
   3  10  13          2.00         -3.45         4.14 o                         
   4  10  13         25.47         18.31         4.53 o                         
   0  11  13         59.57         71.71         7.73 o                         
   1  11  13         45.68         53.41         6.28 o                         
   2  11  13          0.99          3.42         4.06 o                         
   3  11  13         10.49         15.11         3.95 o                         
   1  12  13          7.29          9.41         7.16 o                         
   2  12  13          2.32         14.83         5.35 o                         
  -1  -6  14          0.36         -5.83         8.44 o                         
   0  -6  14          4.58          8.17         8.18 o                         
   1  -6  14          2.78          0.51         4.65 o                         
  -2  -5  14          5.26          3.89         3.36 o                         
  -1  -5  14          7.04          8.01         4.32 o                         
   0  -5  14         21.75         26.24         4.99 o                         
   1  -5  14          0.28          5.82         4.92 o                         
   2  -5  14          3.72          6.06         6.23 o                         
  -3  -4  14          2.42          3.92         3.99 o                         
  -2  -4  14          1.23         -1.01         3.20 o                         
  -1  -4  14         11.20         11.20         3.17 o                         
   0  -4  14          1.86          4.83         4.25 o                         
   1  -4  14          1.19         -0.09         4.33 o                         
   2  -4  14         45.60         56.92         6.96 o                         
  -3  -3  14          8.09          7.58         3.73 o                         
  -2  -3  14         32.42         41.82         3.83 o                         
  -1  -3  14         45.24         43.18         3.23 o                         
   0  -3  14          4.69          1.03         3.99 o                         
   1  -3  14          0.00         -2.11         4.86 o                         
   2  -3  14        100.00        105.92         9.38 o                         
   3  -3  14         25.80         20.46         5.91 o                         
  -3  -2  14          1.28         -2.18         5.01 o                         
  -2  -2  14          0.89         -0.02         3.30 o                         
  -1  -2  14          4.90          6.50         2.78 o                         
   0  -2  14          9.24          4.39         2.56 o                         
   1  -2  14          8.17         12.59         4.51 o                         
   2  -2  14         50.25         51.67         6.24 o                         
   3  -2  14          0.26          5.08         5.71 o                         
  -3  -1  14         19.25         17.85         4.65 o                         
  -2  -1  14         57.02         56.48         3.77 o                         
  -1  -1  14          0.73          0.51         2.68 o                         
   0  -1  14          4.32          5.35         2.52 o                         
   1  -1  14         29.06         26.79         4.88 o                         
   2  -1  14         29.22         25.36         5.34 o                         
   3  -1  14         19.49         27.83         5.22 o                         
   4  -1  14          4.97          5.06        10.37 o                         
  -3   0  14          0.22          0.96         4.49 o                         
  -2   0  14         35.50         42.17         3.94 o                         
  -1   0  14          6.09          7.73         2.96 o                         
   0   0  14         29.47         28.34         3.40 o                         
   1   0  14         11.61          7.98         3.13 o                         
   2   0  14         20.28         26.15         4.77 o                         
   3   0  14          4.18         14.56         5.46 o                         
   4   0  14          4.66         10.63        10.38 o                         
  -3   1  14          2.31          1.01         5.50 o                         
  -2   1  14          0.56          0.80         3.23 o                         
  -1   1  14          2.95          6.18         2.88 o                         
   0   1  14          0.32          4.92         3.03 o                         
   1   1  14          7.81          8.91         3.12 o                         
   2   1  14         36.65         44.33         4.80 o                         
   3   1  14         88.87         97.04         7.79 o                         
   4   1  14          2.15          1.86         5.46 o                         
  -3   2  14          1.85         10.29         4.99 o                         
  -2   2  14          0.21         -0.98         3.79 o                         
  -1   2  14         77.32         87.22         4.23 o                         
   0   2  14         89.63         86.36         4.79 o                         
   1   2  14         10.17         15.86         3.36 o                         
   2   2  14         22.76         28.59         4.22 o                         
   3   2  14         48.20         49.74         7.03 o                         
   4   2  14          0.91          7.45         5.01 o                         
  -3   3  14          4.07          5.03         4.55 o                         
  -2   3  14          0.82         -3.11         4.07 o                         
  -1   3  14          7.59          8.49         3.52 o                         
   0   3  14          2.22          4.90         3.32 o                         
   1   3  14        100.29        108.68         4.74 o                         
   2   3  14        240.19        260.33         8.28 o                         
   3   3  14         43.88         39.13         5.67 o                         
   4   3  14          3.49         12.54         5.72 o                         
  -3   4  14          0.82          5.27         5.43 o                         
  -2   4  14         38.89         41.66         4.47 o                         
  -1   4  14        167.78        162.33         8.78 o                         
   0   4  14         28.81         30.52         4.63 o                         
   1   4  14          0.31          2.22         4.34 o                         
   2   4  14         36.90         45.93         4.51 o                         
   3   4  14          1.80          0.67         5.07 o                         
   4   4  14         16.18         18.72         5.72 o                         
  -3   5  14          0.10         -0.70         6.31 o                         
  -2   5  14          2.75          0.38         4.53 o                         
  -1   5  14          3.52          8.37         4.08 o                         
   0   5  14         14.53         19.83         4.03 o                         
   1   5  14         54.31         55.91         4.49 o                         
   2   5  14         16.97         12.44         3.37 o                         
   3   5  14          6.59          6.33         3.33 o                         
   4   5  14          0.07         -0.52         4.96 o                         
  -2   6  14         10.66         12.33         8.36 o                         
  -1   6  14         12.26         15.02         4.63 o                         
   0   6  14         55.06         58.93         4.78 o                         
   1   6  14          0.31          3.21         3.08 o                         
   2   6  14         33.78         35.18         3.99 o                         
   3   6  14         22.92         22.71         4.02 o                         
   4   6  14         85.52         95.30         7.27 o                         
  -2   7  14          4.59          9.89         6.43 o                         
  -1   7  14          5.64          6.24         4.52 o                         
   0   7  14         13.22         13.86         3.73 o                         
   1   7  14         10.80         15.65         3.59 o                         
   2   7  14         66.23         61.98         5.02 o                         
   3   7  14          1.45          6.29         4.04 o                         
   4   7  14          0.44          4.20         5.09 o                         
  -2   8  14          0.17         -5.22         6.19 o                         
  -1   8  14         15.65         19.45         5.16 o                         
   0   8  14         16.44         14.60         4.13 o                         
   1   8  14          4.64          2.00         3.65 o                         
   2   8  14        142.96        150.84         5.98 o                         
   3   8  14         75.33         82.98         4.70 o                         
   4   8  14          2.02          2.27         5.67 o                         
  -1   9  14          8.97         10.19         4.64 o                         
   0   9  14         23.64         19.82         4.85 o                         
   1   9  14          8.18         15.94         3.89 o                         
   2   9  14          1.26          5.12         3.92 o                         
   3   9  14          7.54          6.83         3.97 o                         
   0  10  14          0.12         -6.21         6.21 o                         
   1  10  14         62.84         76.96         6.56 o                         
   2  10  14         43.03         48.46         4.65 o                         
   3  10  14          7.73          9.62         4.14 o                         
   1  11  14          4.19          4.82         4.62 o                         
   2  11  14          7.58         15.83         5.18 o                         
  -1  -4  15          1.35          3.78         4.56 o                         
   0  -4  15          5.56          6.72         4.90 o                         
   1  -4  15          6.96          9.29         7.66 o                         
  -2  -3  15          0.53         -3.32         3.32 o                         
  -1  -3  15         13.10         11.76         3.30 o                         
   0  -3  15          1.68          3.49         4.63 o                         
   1  -3  15          1.70         -2.21         5.35 o                         
   2  -3  15          2.56          2.00         5.89 o                         
  -2  -2  15          2.60          4.74         3.61 o                         
  -1  -2  15          0.33         -2.65         3.04 o                         
   0  -2  15          2.36         -1.93         5.08 o                         
   1  -2  15         85.32         93.20         6.59 o                         
   2  -2  15         39.84         48.85         6.41 o                         
  -2  -1  15         27.70         33.79         4.12 o                         
  -1  -1  15         19.35         22.03         3.13 o                         
   0  -1  15          2.51          2.10         3.86 o                         
   1  -1  15         70.84         73.38         6.34 o                         
   2  -1  15          5.31         11.10         5.39 o                         
   3  -1  15         10.31          5.67         5.88 o                         
  -2   0  15          1.16          1.61         3.91 o                         
  -1   0  15          1.34         -2.93         2.93 o                         
   0   0  15         63.53         62.02         4.17 o                         
   1   0  15        125.41        129.22        16.28 o                         
   2   0  15          7.41          2.92         5.29 o                         
   3   0  15         10.35         14.24         6.60 o                         
  -2   1  15          4.67          7.27         4.85 o                         
  -1   1  15         26.27         28.58         4.84 o                         
   0   1  15          4.36          5.34         3.50 o                         
   1   1  15          2.86          9.55         3.43 o                         
   2   1  15         21.76         25.32         5.63 o                         
   3   1  15         15.21         17.55         6.87 o                         
  -2   2  15          1.05          1.92         3.88 o                         
  -1   2  15          0.12          4.71         4.56 o                         
   0   2  15          2.77          5.63         3.39 o                         
   1   2  15         10.43         18.07         3.65 o                         
   2   2  15          1.53          1.89         5.24 o                         
   3   2  15         13.47         14.56         5.21 o                         
  -2   3  15         21.33         15.88         5.29 o                         
  -1   3  15         12.89         19.26         4.02 o                         
   0   3  15          0.02          7.12         3.74 o                         
   1   3  15         27.87         34.55         4.48 o                         
   2   3  15         58.72         64.47         7.57 o                         
   3   3  15          4.05          0.28         4.45 o                         
   4   3  15          7.96         11.80         6.11 o                         
  -2   4  15          6.43         13.21         4.28 o                         
  -1   4  15          8.94          8.17         4.03 o                         
   0   4  15          3.55          6.38         4.00 o                         
   1   4  15         30.28         39.20         6.32 o                         
   2   4  15         17.66         19.50         4.75 o                         
   3   4  15         11.06         17.56         5.62 o                         
   4   4  15         85.60        110.09         7.93 o                         
  -2   5  15         16.70         21.54         6.04 o                         
  -1   5  15          0.57         12.68         4.44 o                         
   0   5  15         37.57         43.26         5.47 o                         
   1   5  15        160.19        167.46         7.70 o                         
   2   5  15         46.29         50.59         4.51 o                         
   3   5  15          1.31          9.04         5.54 o                         
   4   5  15         14.43         20.32         6.44 o                         
  -1   6  15          5.00         11.37         4.46 o                         
   0   6  15          2.41          7.37         3.92 o                         
   1   6  15          9.04          8.76         3.78 o                         
   2   6  15          5.42         10.09         3.74 o                         
   3   6  15         51.99         61.14         6.29 o                         
  -1   7  15          1.20          1.22         4.45 o                         
   0   7  15         39.92         47.59         4.38 o                         
   1   7  15         37.20         38.43         4.20 o                         
   2   7  15         20.97         30.13         4.35 o                         
   3   7  15         13.89         24.15         4.32 o                         
   0   8  15          3.06          6.37         4.28 o                         
   1   8  15          1.83         -1.32         3.84 o                         
   2   8  15          1.25          4.00         4.12 o                         
   3   8  15         21.92         40.10         5.19 o                         
   0   9  15          2.37          3.35         6.28 o                         
   1   9  15         76.62         76.68         5.81 o                         
   2   9  15         20.13         22.48         6.11 o                         
   0  -2  16          3.71          3.20         6.29 o                         
   1  -2  16          0.39          2.75         5.22 o                         
  -1  -1  16          0.01         -1.03         3.62 o                         
   0  -1  16          3.88          4.53         5.44 o                         
   1  -1  16          1.92          2.72         5.38 o                         
  -1   0  16          0.28          1.95         4.25 o                         
   0   0  16         43.32         54.10         4.41 o                         
   1   0  16         32.82         40.44         5.89 o                         
   2   0  16         27.79         45.39         5.93 o                         
  -1   1  16          1.49          4.50         4.29 o                         
   0   1  16         50.31         53.37         4.49 o                         
   1   1  16          0.97          3.29         6.04 o                         
   2   1  16          1.80          0.47         5.63 o                         
  -1   2  16         39.81         47.60         5.67 o                         
   0   2  16        121.81        137.92         6.28 o                         
   1   2  16         36.00         37.56         5.58 o                         
   2   2  16          7.14          3.49         6.15 o                         
  -1   3  16          1.63          5.42         4.89 o                         
   0   3  16          8.03         13.97         4.47 o                         
   1   3  16          2.20          4.34         4.35 o                         
   2   3  16         44.25         45.36         7.78 o                         
   3   3  16          0.66          5.06         6.06 o                         
  -1   4  16         22.07         28.23         5.67 o                         
   0   4  16          1.15          0.28         4.14 o                         
   1   4  16          5.19          4.53         4.52 o                         
   2   4  16          2.88         -1.57         6.31 o                         
   3   4  16          1.44          6.30         6.05 o                         
  -1   5  16          8.57         18.19         4.96 o                         
   0   5  16          2.61          0.50         5.50 o                         
   1   5  16          3.12          6.29         4.47 o                         
   2   5  16          0.31          3.00         4.14 o                         
   0   6  16         38.19         48.82         6.20 o                         
   1   6  16         10.94          9.19         4.06 o                         
   2   6  16          6.62         10.40         4.45 o                         
   1   7  16          6.27          6.78         4.10 o                         
   2   7  16          5.72         15.55         4.38 o                         
                                                                                
